# Supplementary material for: Building an emission library of donor–acceptor–donor type linker-based luminescent metal–organic frameworks
Source: Chem Sci. 2022 Jun 17;13(27):8036–44. doi: 10.1039/d2sc02267b (PMC9278489; doi:10.1039/d2sc02267b)
Supplement: SC-013-D2SC02267B-s002 [file SC-013-D2SC02267B-s002.cif]

# Electronic Supplementary Material (ESI) for Chemical Science.
# This journal is © The Royal Society of Chemistry 2022

####################################################################### 
# 
# This file contains crystal structure data downloaded from the 
# Cambridge Structural Database (CSD) hosted by the Cambridge 
# Crystallographic Data Centre (CCDC).
# 
# Full information about CCDC data access policies and citation 
# guidelines are available at http://www.ccdc.cam.ac.uk/access/V1 
# 
# Audit and citation data items may have been added by the CCDC. 
# Please retain this information to preserve the provenance of 
# this file and to allow appropriate attribution of the data. 
# 
#######################################################################

data_a
_database_code_depnum_ccdc_archive 'CCDC 2129036'
loop_
_audit_author_name
_audit_author_address
'Kang Zhou'
;Shenzhen Polytechnic
China
;
_audit_update_record             
;
2021-12-16 deposited with the CCDC.	2022-06-29 downloaded from the CCDC.
;
_audit_creation_date             2021-09-06
_audit_creation_method           
;
Olex2 1.3
(compiled 2020.02.04 svn.rd84adfe8 for OlexSys, GUI svn.r6032)
;
_shelx_SHELXL_version_number     2017/1
_chemical_name_common            ?
_chemical_name_systematic        ?
_chemical_formula_moiety         'C144 H82 N12 O32 S6 Zr6'
_chemical_formula_sum            'C144 H82 N12 O32 S6 Zr6'
_chemical_formula_weight         3231.89
_chemical_melting_point          ?
loop_
_atom_type_symbol
_atom_type_description
_atom_type_scat_dispersion_real
_atom_type_scat_dispersion_imag
_atom_type_scat_source
C C 0.0181 0.0091 'International Tables Vol C Tables 4.2.6.8 and 6.1.1.4'
H H 0.0000 0.0000 'International Tables Vol C Tables 4.2.6.8 and 6.1.1.4'
N N 0.0311 0.0180 'International Tables Vol C Tables 4.2.6.8 and 6.1.1.4'
O O 0.0492 0.0322 'International Tables Vol C Tables 4.2.6.8 and 6.1.1.4'
S S 0.3331 0.5567 'International Tables Vol C Tables 4.2.6.8 and 6.1.1.4'
Zr Zr -0.1862 2.2449 'International Tables Vol C Tables 4.2.6.8 and 6.1.1.4'

_shelx_space_group_comment       
;
The symmetry employed for this shelxl refinement is uniquely defined
by the following loop, which should always be used as a source of
symmetry information in preference to the above space-group names.
They are only intended as comments.
;
_space_group_crystal_system      cubic
_space_group_IT_number           227
_space_group_name_H-M_alt        'F d -3 m'
_space_group_name_Hall           '-F 4vw 2vw 3'
loop_
_space_group_symop_operation_xyz
'x, y, z'
'-x+3/4, -y+1/4, z+1/2'
'-x+1/4, y+1/2, -z+3/4'
'x+1/2, -y+3/4, -z+1/4'
'z, x, y'
'z+1/2, -x+3/4, -y+1/4'
'-z+3/4, -x+1/4, y+1/2'
'-z+1/4, x+1/2, -y+3/4'
'y, z, x'
'-y+1/4, z+1/2, -x+3/4'
'y+1/2, -z+3/4, -x+1/4'
'-y+3/4, -z+1/4, x+1/2'
'y+3/4, x+1/4, -z+1/2'
'-y, -x, -z'
'y+1/4, -x+1/2, z+3/4'
'-y+1/2, x+3/4, z+1/4'
'x+3/4, z+1/4, -y+1/2'
'-x+1/2, z+3/4, y+1/4'
'-x, -z, -y'
'x+1/4, -z+1/2, y+3/4'
'z+3/4, y+1/4, -x+1/2'
'z+1/4, -y+1/2, x+3/4'
'-z+1/2, y+3/4, x+1/4'
'-z, -y, -x'
'x, y+1/2, z+1/2'
'-x+3/4, -y+3/4, z+1'
'-x+1/4, y+1, -z+5/4'
'x+1/2, -y+5/4, -z+3/4'
'z, x+1/2, y+1/2'
'z+1/2, -x+5/4, -y+3/4'
'-z+3/4, -x+3/4, y+1'
'-z+1/4, x+1, -y+5/4'
'y, z+1/2, x+1/2'
'-y+1/4, z+1, -x+5/4'
'y+1/2, -z+5/4, -x+3/4'
'-y+3/4, -z+3/4, x+1'
'y+3/4, x+3/4, -z+1'
'-y, -x+1/2, -z+1/2'
'y+1/4, -x+1, z+5/4'
'-y+1/2, x+5/4, z+3/4'
'x+3/4, z+3/4, -y+1'
'-x+1/2, z+5/4, y+3/4'
'-x, -z+1/2, -y+1/2'
'x+1/4, -z+1, y+5/4'
'z+3/4, y+3/4, -x+1'
'z+1/4, -y+1, x+5/4'
'-z+1/2, y+5/4, x+3/4'
'-z, -y+1/2, -x+1/2'
'x+1/2, y, z+1/2'
'-x+5/4, -y+1/4, z+1'
'-x+3/4, y+1/2, -z+5/4'
'x+1, -y+3/4, -z+3/4'
'z+1/2, x, y+1/2'
'z+1, -x+3/4, -y+3/4'
'-z+5/4, -x+1/4, y+1'
'-z+3/4, x+1/2, -y+5/4'
'y+1/2, z, x+1/2'
'-y+3/4, z+1/2, -x+5/4'
'y+1, -z+3/4, -x+3/4'
'-y+5/4, -z+1/4, x+1'
'y+5/4, x+1/4, -z+1'
'-y+1/2, -x, -z+1/2'
'y+3/4, -x+1/2, z+5/4'
'-y+1, x+3/4, z+3/4'
'x+5/4, z+1/4, -y+1'
'-x+1, z+3/4, y+3/4'
'-x+1/2, -z, -y+1/2'
'x+3/4, -z+1/2, y+5/4'
'z+5/4, y+1/4, -x+1'
'z+3/4, -y+1/2, x+5/4'
'-z+1, y+3/4, x+3/4'
'-z+1/2, -y, -x+1/2'
'x+1/2, y+1/2, z'
'-x+5/4, -y+3/4, z+1/2'
'-x+3/4, y+1, -z+3/4'
'x+1, -y+5/4, -z+1/4'
'z+1/2, x+1/2, y'
'z+1, -x+5/4, -y+1/4'
'-z+5/4, -x+3/4, y+1/2'
'-z+3/4, x+1, -y+3/4'
'y+1/2, z+1/2, x'
'-y+3/4, z+1, -x+3/4'
'y+1, -z+5/4, -x+1/4'
'-y+5/4, -z+3/4, x+1/2'
'y+5/4, x+3/4, -z+1/2'
'-y+1/2, -x+1/2, -z'
'y+3/4, -x+1, z+3/4'
'-y+1, x+5/4, z+1/4'
'x+5/4, z+3/4, -y+1/2'
'-x+1, z+5/4, y+1/4'
'-x+1/2, -z+1/2, -y'
'x+3/4, -z+1, y+3/4'
'z+5/4, y+3/4, -x+1/2'
'z+3/4, -y+1, x+3/4'
'-z+1, y+5/4, x+1/4'
'-z+1/2, -y+1/2, -x'
'-x, -y, -z'
'x-3/4, y-1/4, -z-1/2'
'x-1/4, -y-1/2, z-3/4'
'-x-1/2, y-3/4, z-1/4'
'-z, -x, -y'
'-z-1/2, x-3/4, y-1/4'
'z-3/4, x-1/4, -y-1/2'
'z-1/4, -x-1/2, y-3/4'
'-y, -z, -x'
'y-1/4, -z-1/2, x-3/4'
'-y-1/2, z-3/4, x-1/4'
'y-3/4, z-1/4, -x-1/2'
'-y-3/4, -x-1/4, z-1/2'
'y, x, z'
'-y-1/4, x-1/2, -z-3/4'
'y-1/2, -x-3/4, -z-1/4'
'-x-3/4, -z-1/4, y-1/2'
'x-1/2, -z-3/4, -y-1/4'
'x, z, y'
'-x-1/4, z-1/2, -y-3/4'
'-z-3/4, -y-1/4, x-1/2'
'-z-1/4, y-1/2, -x-3/4'
'z-1/2, -y-3/4, -x-1/4'
'z, y, x'
'-x, -y+1/2, -z+1/2'
'x-3/4, y+1/4, -z'
'x-1/4, -y, z-1/4'
'-x-1/2, y-1/4, z+1/4'
'-z, -x+1/2, -y+1/2'
'-z-1/2, x-1/4, y+1/4'
'z-3/4, x+1/4, -y'
'z-1/4, -x, y-1/4'
'-y, -z+1/2, -x+1/2'
'y-1/4, -z, x-1/4'
'-y-1/2, z-1/4, x+1/4'
'y-3/4, z+1/4, -x'
'-y-3/4, -x+1/4, z'
'y, x+1/2, z+1/2'
'-y-1/4, x, -z-1/4'
'y-1/2, -x-1/4, -z+1/4'
'-x-3/4, -z+1/4, y'
'x-1/2, -z-1/4, -y+1/4'
'x, z+1/2, y+1/2'
'-x-1/4, z, -y-1/4'
'-z-3/4, -y+1/4, x'
'-z-1/4, y, -x-1/4'
'z-1/2, -y-1/4, -x+1/4'
'z, y+1/2, x+1/2'
'-x+1/2, -y, -z+1/2'
'x-1/4, y-1/4, -z'
'x+1/4, -y-1/2, z-1/4'
'-x, y-3/4, z+1/4'
'-z+1/2, -x, -y+1/2'
'-z, x-3/4, y+1/4'
'z-1/4, x-1/4, -y'
'z+1/4, -x-1/2, y-1/4'
'-y+1/2, -z, -x+1/2'
'y+1/4, -z-1/2, x-1/4'
'-y, z-3/4, x+1/4'
'y-1/4, z-1/4, -x'
'-y-1/4, -x-1/4, z'
'y+1/2, x, z+1/2'
'-y+1/4, x-1/2, -z-1/4'
'y, -x-3/4, -z+1/4'
'-x-1/4, -z-1/4, y'
'x, -z-3/4, -y+1/4'
'x+1/2, z, y+1/2'
'-x+1/4, z-1/2, -y-1/4'
'-z-1/4, -y-1/4, x'
'-z+1/4, y-1/2, -x-1/4'
'z, -y-3/4, -x+1/4'
'z+1/2, y, x+1/2'
'-x+1/2, -y+1/2, -z'
'x-1/4, y+1/4, -z-1/2'
'x+1/4, -y, z-3/4'
'-x, y-1/4, z-1/4'
'-z+1/2, -x+1/2, -y'
'-z, x-1/4, y-1/4'
'z-1/4, x+1/4, -y-1/2'
'z+1/4, -x, y-3/4'
'-y+1/2, -z+1/2, -x'
'y+1/4, -z, x-3/4'
'-y, z-1/4, x-1/4'
'y-1/4, z+1/4, -x-1/2'
'-y-1/4, -x+1/4, z-1/2'
'y+1/2, x+1/2, z'
'-y+1/4, x, -z-3/4'
'y, -x-1/4, -z-1/4'
'-x-1/4, -z+1/4, y-1/2'
'x, -z-1/4, -y-1/4'
'x+1/2, z+1/2, y'
'-x+1/4, z, -y-3/4'
'-z-1/4, -y+1/4, x-1/2'
'-z+1/4, y, -x-3/4'
'z, -y-1/4, -x-1/4'
'z+1/2, y+1/2, x'

_cell_length_a                   39.3006(5)
_cell_length_b                   39.3006(5)
_cell_length_c                   39.3006(5)
_cell_angle_alpha                90
_cell_angle_beta                 90
_cell_angle_gamma                90
_cell_volume                     60701(2)
_cell_formula_units_Z            8
_cell_measurement_reflns_used    9911
_cell_measurement_temperature    200.0
_cell_measurement_theta_max      68.27
_cell_measurement_theta_min      3.73
_shelx_estimated_absorpt_T_max   ?
_shelx_estimated_absorpt_T_min   ?
_exptl_absorpt_coefficient_mu    2.325
_exptl_absorpt_correction_T_max  0.7531
_exptl_absorpt_correction_T_min  0.6892
_exptl_absorpt_correction_type   multi-scan
_exptl_absorpt_process_details   
;
SADABS-2016/2 (Bruker,2016/2) was used for absorption correction.
wR2(int) was 0.0762 before and 0.0539 after correction.
The Ratio of minimum to maximum transmission is 0.9152.
The \l/2 correction factor is Not present.
;
_exptl_absorpt_special_details   ?
_exptl_crystal_colour            orange
_exptl_crystal_colour_primary    orange
_exptl_crystal_density_diffrn    0.707
_exptl_crystal_density_meas      ?
_exptl_crystal_density_method    ?
_exptl_crystal_description       block
_exptl_crystal_F_000             12976
_exptl_crystal_size_max          0.08
_exptl_crystal_size_mid          0.08
_exptl_crystal_size_min          0.08
_exptl_transmission_factor_max   ?
_exptl_transmission_factor_min   ?
_diffrn_reflns_av_R_equivalents  0.0364
_diffrn_reflns_av_unetI/netI     0.0257
_diffrn_reflns_Laue_measured_fraction_full 0.988
_diffrn_reflns_Laue_measured_fraction_max 0.987
_diffrn_reflns_limit_h_max       32
_diffrn_reflns_limit_h_min       -38
_diffrn_reflns_limit_k_max       42
_diffrn_reflns_limit_k_min       -44
_diffrn_reflns_limit_l_max       36
_diffrn_reflns_limit_l_min       -46
_diffrn_reflns_number            13875
_diffrn_reflns_point_group_measured_fraction_full 0.988
_diffrn_reflns_point_group_measured_fraction_max 0.987
_diffrn_reflns_theta_full        67.679
_diffrn_reflns_theta_max         68.309
_diffrn_reflns_theta_min         3.180
_diffrn_ambient_temperature      200.0
_diffrn_detector_area_resol_mean ?
_diffrn_measured_fraction_theta_full 0.988
_diffrn_measured_fraction_theta_max 0.987
_diffrn_measurement_device_type  'Bruker APEX-II CCD'
_diffrn_measurement_method       '\f and \w scans'
_diffrn_radiation_type           CuK\a
_diffrn_radiation_wavelength     1.54178
_diffrn_source                   ?
_diffrn_source_current           1.0
_diffrn_source_power             0.05
_diffrn_source_voltage           50.0
_diffrn_standards_number         0
_reflns_Friedel_coverage         0.000
_reflns_Friedel_fraction_full    .
_reflns_Friedel_fraction_max     .
_reflns_number_gt                2075
_reflns_number_total             2616
_reflns_special_details          
;
 Reflections were merged by SHELXL according to the crystal
 class for the calculation of statistics and refinement.
 
 Structure factors included contributions from the .fab file.
 
 _reflns_Friedel_fraction is defined as the number of unique
 Friedel pairs measured divided by the number that would be
 possible theoretically, ignoring centric projections and
 systematic absences.
;
_reflns_threshold_expression     'I > 2\s(I)'
_computing_cell_refinement       'SAINT V8.38A (Bruker, 2018)'
_computing_data_collection       ?
_computing_data_reduction        'SAINT V8.38A (Bruker, 2018)'
_computing_molecular_graphics    'Olex2 1.3 (Dolomanov et al., 2009)'
_computing_publication_material  'Olex2 1.3 (Dolomanov et al., 2009)'
_computing_structure_refinement  'SHELXL 2017/1 (Sheldrick, 2015)'
_computing_structure_solution    'SHELXT 2014/5 (Sheldrick, 2014)'
_refine_diff_density_max         1.036
_refine_diff_density_min         -0.762
_refine_diff_density_rms         0.095
_refine_ls_extinction_coef       .
_refine_ls_extinction_method     none
_refine_ls_goodness_of_fit_ref   1.122
_refine_ls_hydrogen_treatment    constr
_refine_ls_matrix_type           full
_refine_ls_number_parameters     167
_refine_ls_number_reflns         2616
_refine_ls_number_restraints     150
_refine_ls_R_factor_all          0.0608
_refine_ls_R_factor_gt           0.0528
_refine_ls_restrained_S_all      1.235
_refine_ls_shift/su_max          0.001
_refine_ls_shift/su_mean         0.000
_refine_ls_structure_factor_coef Fsqd
_refine_ls_weighting_details     
'w=1/[\s^2^(Fo^2^)+(0.1062P)^2^+195.2717P] where P=(Fo^2^+2Fc^2^)/3'
_refine_ls_weighting_scheme      calc
_refine_ls_wR_factor_gt          0.1621
_refine_ls_wR_factor_ref         0.1732
_refine_special_details          ?
_olex2_refinement_description    
;
1. Fixed Uiso
 At 1.2 times of:
  All C(H) groups
 At 1.5 times of:
  All O(H) groups
2. Restrained distances
 C7-C6
 1.4 with sigma of 0.02
 C6-C5
 1.5 with sigma of 0.02
 N1-C13 \\sim N2-C12
 with sigma of 0.02
 C7-C6 \\sim C15-C14
 with sigma of 0.02
 S1-N1 \\sim S1-N2
 with sigma of 0.02
 C14-C11 \\sim C7-C8
 with sigma of 0.02
 C7-C9 \\sim C7-C13
 with sigma of 0.02
 C14-C10 \\sim C14-C12
 with sigma of 0.02
3. Restrained planarity
 S1, N1, N2, C7, C8, C9, C10, C11, C12, C13, C14
 with sigma of 0.01
 C2, C3, C4, C5, C6
 with sigma of 0.01
4. Uiso/Uaniso restraints and constraints
All non-hydrogen atoms have similar U: within 2A with sigma of 0.005 and sigma
for terminal atoms of 0.01 within 2A
C10 \\sim C11 \\sim C12 \\sim C13 \\sim C14 \\sim C15: within 2A with sigma of
0.001 and sigma for terminal atoms of 0.002 within 2A
5. Others
 Fixed Sof: S1(0.25) O2(0.08333) H2(0.08333) O2A(0.08333) O3(0.08333)
 H3(0.08333) O3A(0.08333) N1(0.25) N2(0.25) C6(0.25) H6(0.25) C7(0.25) H7(0.25)
 C12(0.25) C13(0.25) C8(0.25) C9(0.25) H9(0.25) C10(0.25) H10(0.25) C11(0.25)
 C14(0.25) H14(0.25) C15(0.25)
6.a Ternary CH refined with riding coordinates:
 O2(H2), O3(H3)
6.b Aromatic/amide H refined with riding coordinates:
 C3(H3A), C4(H4), C6(H6), C7(H7), C9(H9), C10(H10), C14(H14)
6.c Fitted hexagon refined as free rotating group:
 C12(C13,C8,C9,C10,C11)
;
_atom_sites_solution_hydrogens   geom
_atom_sites_solution_primary     dual
_atom_sites_solution_secondary   ?
loop_
_atom_site_label
_atom_site_type_symbol
_atom_site_fract_x
_atom_site_fract_y
_atom_site_fract_z
_atom_site_U_iso_or_equiv
_atom_site_adp_type
_atom_site_occupancy
_atom_site_site_symmetry_order
_atom_site_calc_flag
_atom_site_refinement_flags_posn
_atom_site_refinement_flags_adp
_atom_site_refinement_flags_occupancy
_atom_site_disorder_assembly
_atom_site_disorder_group
Zr1 Zr 0.625000 0.625000 0.18793(2) 0.0151(2) Uani 1 4 d S T P . .
S1 S 0.8826(3) 0.54247(19) 0.3620(3) 0.129(3) Uani 0.25 1 d D U P A -1
O1 O 0.67448(6) 0.62502(5) 0.21546(6) 0.0330(5) Uani 1 1 d . U . . .
O2 O 0.58993(16) 0.58993(16) 0.16007(16) 0.020(2) Uani 0.5 6 d S TU P . 2
H2 H 0.575234 0.575234 0.174765 0.031 Uiso 0.5 6 calc R U P . 2
O2A O 0.59890(16) 0.59890(16) 0.15110(16) 0.019(2) Uani 0.5 6 d S TU P . 1
O3 O 0.66065(16) 0.58935(16) 0.16065(16) 0.020(2) Uani 0.5 6 d S TU P . 1
H3 H 0.675339 0.574661 0.175338 0.030 Uiso 0.5 6 calc R U P . 1
O3A O 0.65217(17) 0.59783(17) 0.15217(17) 0.021(2) Uani 0.5 6 d S TU P . 2
N1 N 0.8522(4) 0.5673(4) 0.3510(4) 0.125(3) Uani 0.25 1 d D U P A -1
N2 N 0.8967(4) 0.5634(4) 0.3935(4) 0.125(3) Uani 0.25 1 d D U P A -1
C1 C 0.70503(8) 0.62359(12) 0.20503(8) 0.0362(10) Uani 1 2 d S TU P . .
C2 C 0.73169(9) 0.62042(16) 0.23169(9) 0.0576(13) Uani 1 2 d S TU P . .
C3 C 0.72325(14) 0.61929(15) 0.26538(13) 0.0983(15) Uani 1 1 d . U . . .
H3A H 0.700029 0.620737 0.271939 0.118 Uiso 1 1 calc R U . . .
C4 C 0.74797(16) 0.61609(15) 0.28990(16) 0.1147(17) Uani 1 1 d . U . . .
H4 H 0.741363 0.615484 0.313146 0.138 Uiso 1 1 calc R U . . .
C5 C 0.78191(12) 0.6137(2) 0.28191(12) 0.109(2) Uani 1 2 d DS TU P . .
C6 C 0.8059(9) 0.6105(4) 0.3124(6) 0.109(3) Uani 0.25 1 d D U P A -1
H6 H 0.825978 0.597596 0.308522 0.131 Uiso 0.25 1 calc R U P A -1
C7 C 0.8021(7) 0.6241(9) 0.3459(6) 0.111(3) Uani 0.25 1 d D U P A -1
H7 H 0.781585 0.635416 0.351824 0.133 Uiso 0.25 1 calc R U P A -1
C12 C 0.8783(5) 0.5917(3) 0.3974(6) 0.118(2) Uani 0.25 1 d DG U P A -1
C13 C 0.8528(6) 0.5936(3) 0.3729(5) 0.118(2) Uani 0.25 1 d DG U P A -1
C8 C 0.8306(5) 0.6210(4) 0.3726(4) 0.117(3) Uani 0.25 1 d DG U P A -1
C9 C 0.8337(3) 0.6466(3) 0.3968(4) 0.121(3) Uani 0.25 1 d DG U P A -1
H9 H 0.818515 0.665407 0.396649 0.145 Uiso 0.25 1 calc R U P A -1
C10 C 0.8592(4) 0.6447(4) 0.4213(4) 0.118(2) Uani 0.25 1 d DG U P A -1
H10 H 0.861347 0.662217 0.437884 0.142 Uiso 0.25 1 calc R U P A -1
C11 C 0.8814(4) 0.6173(5) 0.4216(6) 0.118(2) Uani 0.25 1 d DG U P A -1
C14 C 0.9085(7) 0.6169(9) 0.4489(8) 0.118(2) Uani 0.25 1 d D U P A -1
H14 H 0.902463 0.623606 0.471350 0.142 Uiso 0.25 1 calc R U P A -1
C15 C 0.9430(9) 0.6068(7) 0.4422(11) 0.118(2) Uani 0.25 1 d D U P A -1

loop_
_atom_site_aniso_label
_atom_site_aniso_U_11
_atom_site_aniso_U_22
_atom_site_aniso_U_33
_atom_site_aniso_U_23
_atom_site_aniso_U_13
_atom_site_aniso_U_12
Zr1 0.0170(2) 0.0170(2) 0.0114(3) 0.000 0.000 0.00073(16)
S1 0.107(4) 0.150(4) 0.131(6) -0.036(4) -0.087(4) 0.038(3)
O1 0.0309(12) 0.0422(13) 0.0260(11) -0.0001(9) -0.0114(9) -0.0014(9)
O2 0.020(2) 0.020(2) 0.020(2) -0.002(3) -0.002(3) 0.002(3)
O2A 0.019(2) 0.019(2) 0.019(2) 0.001(2) 0.001(2) -0.001(2)
O3 0.020(2) 0.020(2) 0.020(2) 0.001(3) -0.001(3) 0.001(3)
O3A 0.021(2) 0.021(2) 0.021(2) -0.003(3) 0.003(3) -0.003(3)
N1 0.102(5) 0.150(5) 0.125(6) -0.031(5) -0.081(4) 0.040(5)
N2 0.101(5) 0.150(5) 0.124(6) -0.033(5) -0.082(4) 0.039(5)
C1 0.0294(13) 0.050(2) 0.0294(13) -0.0009(12) -0.0121(17) -0.0009(12)
C2 0.0394(15) 0.094(3) 0.0394(15) 0.0034(15) -0.017(2) 0.0034(15)
C3 0.055(2) 0.189(4) 0.051(2) 0.023(3) -0.023(2) -0.013(3)
C4 0.073(3) 0.208(4) 0.063(3) 0.027(3) -0.034(2) -0.012(3)
C5 0.070(2) 0.187(5) 0.070(2) 0.004(2) -0.046(3) 0.004(2)
C6 0.074(5) 0.174(6) 0.080(5) -0.001(5) -0.055(5) 0.011(5)
C7 0.078(5) 0.162(6) 0.091(5) -0.010(5) -0.067(5) 0.017(5)
C12 0.093(4) 0.147(4) 0.114(5) -0.026(4) -0.083(3) 0.040(4)
C13 0.093(4) 0.147(4) 0.114(5) -0.026(4) -0.083(3) 0.040(4)
C8 0.089(5) 0.154(5) 0.107(5) -0.019(5) -0.075(4) 0.031(5)
C9 0.096(5) 0.153(5) 0.113(6) -0.024(5) -0.079(5) 0.039(5)
C10 0.094(4) 0.147(4) 0.114(5) -0.025(4) -0.083(3) 0.041(4)
C11 0.093(4) 0.147(4) 0.114(5) -0.025(4) -0.083(3) 0.041(4)
C14 0.093(4) 0.147(4) 0.114(5) -0.025(4) -0.083(3) 0.041(4)
C15 0.093(5) 0.146(5) 0.114(5) -0.026(5) -0.083(4) 0.041(4)

_geom_special_details            
;
 All esds (except the esd in the dihedral angle between two l.s. planes)
 are estimated using the full covariance matrix.  The cell esds are taken
 into account individually in the estimation of esds in distances, angles
 and torsion angles; correlations between esds in cell parameters are only
 used when they are defined by crystal symmetry.  An approximate (isotropic)
 treatment of cell esds is used for estimating esds involving l.s. planes.
;
loop_
_geom_bond_atom_site_label_1
_geom_bond_atom_site_label_2
_geom_bond_distance
_geom_bond_site_symmetry_2
_geom_bond_publ_flag
Zr1 O1 2.225(2) 110 ?
Zr1 O1 2.225(2) 50_564 ?
Zr1 O1 2.225(2) . ?
Zr1 O1 2.225(2) 133_765 ?
Zr1 O2 2.236(5) 50_564 ?
Zr1 O2 2.236(5) . ?
Zr1 O2A 2.0493(19) 50_564 ?
Zr1 O2A 2.0493(18) . ?
Zr1 O3 2.253(5) . ?
Zr1 O3 2.253(5) 50_564 ?
Zr1 O3A 2.063(2) . ?
Zr1 O3A 2.063(2) 50_564 ?
S1 N1 1.602(13) . ?
S1 N2 1.586(13) . ?
O1 C1 1.270(3) . ?
O2 H2 1.0000 . ?
O3 H3 1.0000 . ?
N1 C13 1.344(17) . ?
N2 C12 1.335(15) . ?
C1 C2 1.487(6) . ?
C2 C3 1.366(6) . ?
C2 C3 1.366(6) 168_554 ?
C3 H3A 0.9500 . ?
C3 C4 1.374(7) . ?
C4 H4 0.9500 . ?
C4 C5 1.374(7) . ?
C5 C6 1.529(18) . ?
C6 H6 0.9500 . ?
C6 C7 1.431(19) . ?
C7 H7 0.9500 . ?
C7 C8 1.538(14) . ?
C12 C13 1.3900 . ?
C12 C11 1.3900 . ?
C13 C8 1.3900 . ?
C8 C9 1.3900 . ?
C9 H9 0.9500 . ?
C9 C10 1.3900 . ?
C10 H10 0.9500 . ?
C10 C11 1.3900 . ?
C11 C14 1.510(15) . ?
C14 H14 0.9500 . ?
C14 C15 1.44(3) . ?

loop_
_geom_angle_atom_site_label_1
_geom_angle_atom_site_label_2
_geom_angle_atom_site_label_3
_geom_angle
_geom_angle_site_symmetry_1
_geom_angle_site_symmetry_3
_geom_angle_publ_flag
O1 Zr1 O1 121.81(12) 110 133_765 ?
O1 Zr1 O1 76.29(11) 133_765 50_564 ?
O1 Zr1 O1 76.36(11) 110 50_564 ?
O1 Zr1 O1 76.36(11) 133_765 . ?
O1 Zr1 O1 76.29(11) 110 . ?
O1 Zr1 O1 121.82(12) 50_564 . ?
O1 Zr1 O2 72.5(2) 133_765 . ?
O1 Zr1 O2 140.99(7) . . ?
O1 Zr1 O2 72.5(2) 50_564 . ?
O1 Zr1 O2 140.99(7) 133_765 50_564 ?
O1 Zr1 O2 140.99(7) 110 . ?
O1 Zr1 O2 72.5(2) 110 50_564 ?
O1 Zr1 O2 72.5(2) . 50_564 ?
O1 Zr1 O2 140.99(7) 50_564 50_564 ?
O1 Zr1 O3 71.8(2) 110 50_564 ?
O1 Zr1 O3 140.77(7) 50_564 . ?
O1 Zr1 O3 140.77(7) 110 . ?
O1 Zr1 O3 71.8(2) 50_564 50_564 ?
O1 Zr1 O3 71.8(2) . . ?
O1 Zr1 O3 71.8(2) 133_765 . ?
O1 Zr1 O3 140.77(8) 133_765 50_564 ?
O1 Zr1 O3 140.77(7) . 50_564 ?
O2A Zr1 O1 84.6(2) 50_564 . ?
O2A Zr1 O1 141.35(7) 50_564 50_564 ?
O2A Zr1 O1 84.6(2) . 50_564 ?
O2A Zr1 O1 141.35(7) 50_564 133_765 ?
O2A Zr1 O1 84.6(2) . 133_765 ?
O2A Zr1 O1 141.35(7) . . ?
O2A Zr1 O1 141.35(7) . 110 ?
O2A Zr1 O1 84.6(2) 50_564 110 ?
O2A Zr1 O2 105.7(5) . 50_564 ?
O2A Zr1 O2 15.6(3) 50_564 50_564 ?
O2A Zr1 O2A 90.1(6) . 50_564 ?
O2A Zr1 O3 70.4(2) 50_564 50_564 ?
O2A Zr1 O3 70.4(2) . 50_564 ?
O2A Zr1 O3 70.4(2) 50_564 . ?
O2A Zr1 O3 70.4(2) . . ?
O2A Zr1 O3A 61.2(3) . 50_564 ?
O2A Zr1 O3A 61.2(3) 50_564 50_564 ?
O3 Zr1 O3 123.2(5) . 50_564 ?
O3A Zr1 O1 83.1(3) 50_564 50_564 ?
O3A Zr1 O1 83.1(3) . . ?
O3A Zr1 O1 141.57(7) 50_564 . ?
O3A Zr1 O1 141.57(7) 50_564 133_765 ?
O3A Zr1 O1 141.57(7) . 50_564 ?
O3A Zr1 O1 83.1(3) . 133_765 ?
O3A Zr1 O2 70.5(2) 50_564 . ?
O3A Zr1 O2 70.5(2) . . ?
O3A Zr1 O3A 94.1(6) 50_564 . ?
N2 S1 N1 98.9(7) . . ?
C1 O1 Zr1 132.0(2) . . ?
Zr1 O2 Zr1 102.9(3) 7_564 . ?
Zr1 O2 Zr1 102.9(3) 59_455 7_564 ?
Zr1 O2 Zr1 102.9(3) 59_455 . ?
Zr1 O2 H2 115.4 59_455 . ?
Zr1 O2 H2 115.4 7_564 . ?
Zr1 O2 H2 115.4 . . ?
Zr1 O2A Zr1 117.17(16) 59_455 7_564 ?
Zr1 O2A Zr1 117.17(16) 59_455 . ?
Zr1 O2A Zr1 117.17(16) 7_564 . ?
Zr1 O3 Zr1 101.8(3) 53_554 . ?
Zr1 O3 Zr1 101.8(3) 59_455 53_554 ?
Zr1 O3 Zr1 101.8(3) 59_455 . ?
Zr1 O3 H3 116.3 . . ?
Zr1 O3 H3 116.3 59_455 . ?
Zr1 O3 H3 116.3 53_554 . ?
Zr1 O3A Zr1 115.9(2) 59_455 53_554 ?
Zr1 O3A Zr1 115.9(2) 59_455 . ?
Zr1 O3A Zr1 115.9(2) 53_554 . ?
C13 N1 S1 106.3(14) . . ?
C12 N2 S1 109.4(14) . . ?
O1 C1 O1 127.5(4) . 168_554 ?
O1 C1 C2 116.2(2) . . ?
O1 C1 C2 116.2(2) 168_554 . ?
C3 C2 C1 121.0(3) . . ?
C3 C2 C1 121.0(3) 168_554 . ?
C3 C2 C3 118.0(6) . 168_554 ?
C2 C3 H3A 119.6 . . ?
C2 C3 C4 120.7(6) . . ?
C4 C3 H3A 119.6 . . ?
C3 C4 H4 118.9 . . ?
C5 C4 C3 122.2(6) . . ?
C5 C4 H4 118.9 . . ?
C4 C5 C4 116.1(7) 168_554 . ?
C4 C5 C6 128.7(15) 168_554 . ?
C4 C5 C6 115.1(15) . . ?
C5 C6 H6 115.6 . . ?
C7 C6 C5 129(2) . . ?
C7 C6 H6 115.6 . . ?
C6 C7 H7 119.2 . . ?
C6 C7 C8 121.6(18) . . ?
C8 C7 H7 119.2 . . ?
N2 C12 C13 111(2) . . ?
N2 C12 C11 129(2) . . ?
C13 C12 C11 120.0 . . ?
N1 C13 C12 114.6(19) . . ?
N1 C13 C8 125.4(19) . . ?
C8 C13 C12 120.0 . . ?
C13 C8 C7 121.6(7) . . ?
C9 C8 C7 118.4(7) . . ?
C9 C8 C13 120.0 . . ?
C8 C9 H9 120.0 . . ?
C10 C9 C8 120.0 . . ?
C10 C9 H9 120.0 . . ?
C9 C10 H10 120.0 . . ?
C9 C10 C11 120.0 . . ?
C11 C10 H10 120.0 . . ?
C12 C11 C14 122.9(7) . . ?
C10 C11 C12 120.0 . . ?
C10 C11 C14 117.1(7) . . ?
C11 C14 H14 118.8 . . ?
C15 C14 C11 122.4(18) . . ?
C15 C14 H14 118.8 . . ?

loop_
_geom_torsion_atom_site_label_1
_geom_torsion_atom_site_label_2
_geom_torsion_atom_site_label_3
_geom_torsion_atom_site_label_4
_geom_torsion
_geom_torsion_site_symmetry_1
_geom_torsion_site_symmetry_2
_geom_torsion_site_symmetry_3
_geom_torsion_site_symmetry_4
_geom_torsion_publ_flag
Zr1 O1 C1 O1 7.5(7) . . . 168_554 ?
Zr1 O1 C1 C2 -173.6(3) . . . . ?
S1 N1 C13 C12 -0.12(17) . . . . ?
S1 N1 C13 C8 -179.71(15) . . . . ?
S1 N2 C12 C13 0.15(17) . . . . ?
S1 N2 C12 C11 179.70(16) . . . . ?
O1 C1 C2 C3 178.8(5) 168_554 . . . ?
O1 C1 C2 C3 -0.3(8) . . . . ?
O1 C1 C2 C3 -178.8(5) . . . 168_554 ?
O1 C1 C2 C3 0.3(8) 168_554 . . 168_554 ?
N1 S1 N2 C12 -0.20(13) . . . . ?
N1 C13 C8 C7 -0.6(3) . . . . ?
N1 C13 C8 C9 179.6(3) . . . . ?
N2 S1 N1 C13 0.18(13) . . . . ?
N2 C12 C13 N1 -0.02(19) . . . . ?
N2 C12 C13 C8 179.6(2) . . . . ?
N2 C12 C11 C10 -179.5(3) . . . . ?
N2 C12 C11 C14 0.6(3) . . . . ?
C1 C2 C3 C4 179.5(5) . . . . ?
C2 C3 C4 C5 -0.3(3) . . . . ?
C3 C2 C3 C4 -1.9(8) 168_554 . . . ?
C3 C4 C5 C4 2.4(8) . . . 168_554 ?
C3 C4 C5 C6 179.7(3) . . . . ?
C4 C5 C6 C7 145(3) 168_554 . . . ?
C4 C5 C6 C7 -31(3) . . . . ?
C5 C6 C7 C8 -174.2(16) . . . . ?
C6 C7 C8 C13 -31(2) . . . . ?
C6 C7 C8 C9 149(2) . . . . ?
C7 C8 C9 C10 -179.9(3) . . . . ?
C12 C13 C8 C7 179.8(3) . . . . ?
C12 C13 C8 C9 0.0 . . . . ?
C12 C11 C14 C15 41(3) . . . . ?
C13 C12 C11 C10 0.0 . . . . ?
C13 C12 C11 C14 -179.9(3) . . . . ?
C13 C8 C9 C10 0.0 . . . . ?
C8 C9 C10 C11 0.0 . . . . ?
C9 C10 C11 C12 0.0 . . . . ?
C9 C10 C11 C14 179.9(3) . . . . ?
C10 C11 C14 C15 -138(3) . . . . ?
C11 C12 C13 N1 -179.6(2) . . . . ?
C11 C12 C13 C8 0.0 . . . . ?

_smtbx_masks_special_details     ?
loop_
_smtbx_masks_void_nr
_smtbx_masks_void_average_x
_smtbx_masks_void_average_y
_smtbx_masks_void_average_z
_smtbx_masks_void_volume
_smtbx_masks_void_count_electrons
_smtbx_masks_void_content
1 0.000 0.000 0.000 202.4 84.8 ?
2 -0.363 -0.310 -0.726 33612.0 1132.3 ?
3 0.000 0.250 0.250 202.4 84.8 ?
4 0.000 0.500 0.500 202.4 84.8 ?
5 0.000 0.750 0.750 202.4 84.8 ?
6 0.250 0.000 0.250 202.4 84.8 ?
7 0.250 0.250 0.000 202.4 84.8 ?
8 0.250 0.500 0.750 202.4 84.8 ?
9 0.250 0.750 0.500 202.4 84.8 ?
10 0.500 0.000 0.500 202.4 84.8 ?
11 0.500 0.250 0.750 202.4 84.8 ?
12 0.500 0.500 0.000 202.4 84.8 ?
13 0.500 0.750 0.250 202.4 84.8 ?
14 0.750 0.000 0.750 202.4 84.8 ?
15 0.750 0.250 0.500 202.4 84.8 ?
16 0.750 0.500 0.250 202.4 84.8 ?
17 0.750 0.750 0.000 202.4 84.8 ?

_smtbx_masks_void_probe_radius   1.2
_smtbx_masks_void_truncation_radius 1.2
_shelx_res_file                  
;
TITL a_a.res in Fd-3m
    a.res
    created by SHELXL-2017/1 at 09:40:45 on 06-Sep-2021
REM Old TITL a in Fd-3m
REM SHELXT solution in Fd-3m
REM R1 0.196, Rweak 0.003, Alpha 0.026, Orientation as input
REM Formula found by SHELXT: C80 O23 S16 I3
CELL 1.54178 39.3006 39.3006 39.3006 90 90 90
ZERR 8 0.0005 0.0005 0.0005 0 0 0
LATT 4
SYMM 0.75-X,0.25-Y,0.5+Z
SYMM 0.25-X,0.5+Y,0.75-Z
SYMM 0.5+X,0.75-Y,0.25-Z
SYMM +Z,+X,+Y
SYMM 0.5+Z,0.75-X,0.25-Y
SYMM 0.75-Z,0.25-X,0.5+Y
SYMM 0.25-Z,0.5+X,0.75-Y
SYMM +Y,+Z,+X
SYMM 0.25-Y,0.5+Z,0.75-X
SYMM 0.5+Y,0.75-Z,0.25-X
SYMM 0.75-Y,0.25-Z,0.5+X
SYMM 0.75+Y,0.25+X,0.5-Z
SYMM -Y,-X,-Z
SYMM 0.25+Y,0.5-X,0.75+Z
SYMM 0.5-Y,0.75+X,0.25+Z
SYMM 0.75+X,0.25+Z,0.5-Y
SYMM 0.5-X,0.75+Z,0.25+Y
SYMM -X,-Z,-Y
SYMM 0.25+X,0.5-Z,0.75+Y
SYMM 0.75+Z,0.25+Y,0.5-X
SYMM 0.25+Z,0.5-Y,0.75+X
SYMM 0.5-Z,0.75+Y,0.25+X
SYMM -Z,-Y,-X
SFAC C H N O S Zr
UNIT 1152 656 96 256 48 48
SADI N1 C13 N2 C12
SADI C7 C6 C15 C14
SADI S1 N1 S1 N2
SADI C14 C11 C7 C8
SIMU 0.005 0.01 2
FLAT 0.01 S1 N1 N2 C7 C8 C9 C10 C11 C12 C13 C14
SADI C7 C9 C7 C13
DFIX 1.4 C7 C6
DFIX 1.5 C6 C5
FLAT 0.01 C2 C3 C4 C5 C6
SADI C14 C10 C14 C12
SIMU 0.001 0.002 2 C10 C11 C12 C13 C14 C15

L.S. 10 0 0
PLAN  18
TEMP -73.15
CONF
list 4
MORE -1
ABIN
BOND $H
fmap 2 53
acta
OMIT 2 2 8
OMIT 1 5 7
REM <olex2.extras>
REM <HklSrc "%.\\a.hkl">
REM </olex2.extras>

WGHT    0.106200  195.271713
FVAR       0.03516
ZR1   6    0.625000    0.625000    0.187932    10.25000    0.01700    0.01700 =
         0.01139    0.00000    0.00000    0.00073
PART -1
S1    5    0.882576    0.542465    0.361988    10.25000    0.10723    0.14995 =
         0.13132   -0.03596   -0.08706    0.03761
PART 0
O1    4    0.674480    0.625017    0.215462    11.00000    0.03093    0.04218 =
         0.02601   -0.00014   -0.01143   -0.00136
PART 2
O2    4    0.589925    0.589925    0.160075    10.08333    0.02035    0.02035 =
         0.02035   -0.00216   -0.00216    0.00216
AFIX  13
H2    2    0.575234    0.575234    0.174765    10.08333   -1.50000
AFIX   0
PART 1
O2A   4    0.598902    0.598902    0.151098    10.08333    0.01876    0.01876 =
         0.01876    0.00142    0.00142   -0.00142
O3    4    0.660648    0.589352    0.160648    10.08333    0.02012    0.02012 =
         0.02012    0.00052   -0.00052    0.00052
AFIX  13
H3    2    0.675339    0.574661    0.175338    10.08333   -1.50000
AFIX   0
PART 2
O3A   4    0.652168    0.597832    0.152168    10.08333    0.02125    0.02125 =
         0.02125   -0.00260    0.00260   -0.00260
PART -1
N1    3    0.852153    0.567299    0.351030    10.25000    0.10164    0.14999 =
         0.12458   -0.03101   -0.08062    0.04020
N2    3    0.896690    0.563402    0.393456    10.25000    0.10101    0.14956 =
         0.12372   -0.03253   -0.08159    0.03877
PART 0
C1    1    0.705026    0.623588    0.205026    10.50000    0.02944    0.04977 =
         0.02944   -0.00086   -0.01209   -0.00086
C2    1    0.731688    0.620418    0.231688    10.50000    0.03943    0.09409 =
         0.03943    0.00345   -0.01690    0.00345
C3    1    0.723251    0.619291    0.265381    11.00000    0.05497    0.18868 =
         0.05128    0.02286   -0.02279   -0.01287
AFIX  43
H3A   2    0.700029    0.620737    0.271939    11.00000   -1.20000
AFIX   0
C4    1    0.747967    0.616089    0.289901    11.00000    0.07303    0.20758 =
         0.06345    0.02716   -0.03352   -0.01183
AFIX  43
H4    2    0.741363    0.615484    0.313146    11.00000   -1.20000
AFIX   0
C5    1    0.781909    0.613735    0.281909    10.50000    0.07033    0.18692 =
         0.07033    0.00388   -0.04602    0.00388
PART -1
C6    1    0.805878    0.610458    0.312376    10.25000    0.07368    0.17411 =
         0.08025   -0.00119   -0.05511    0.01106
AFIX  43
H6    2    0.825978    0.597596    0.308522    10.25000   -1.20000
AFIX   0
C7    1    0.802135    0.624142    0.345917    10.25000    0.07835    0.16238 =
         0.09094   -0.01031   -0.06677    0.01723
AFIX  43
H7    2    0.781585    0.635416    0.351824    10.25000   -1.20000
AFIX  66
C12   1    0.878269    0.591673    0.397398    10.25000    0.09326    0.14682 =
         0.11429   -0.02555   -0.08307    0.04043
C13   1    0.852826    0.593568    0.372904    10.25000    0.09340    0.14692 =
         0.11422   -0.02577   -0.08280    0.03981
C8    1    0.830558    0.621045    0.372625    10.25000    0.08925    0.15403 =
         0.10665   -0.01940   -0.07530    0.03135
C9    1    0.833734    0.646627    0.396840    10.25000    0.09579    0.15324 =
         0.11346   -0.02360   -0.07880    0.03948
AFIX  43
H9    2    0.818515    0.665407    0.396649    10.25000   -1.20000
AFIX  65
C10   1    0.859177    0.644732    0.421334    10.25000    0.09360    0.14735 =
         0.11418   -0.02530   -0.08301    0.04094
AFIX  43
H10   2    0.861347    0.662217    0.437884    10.25000   -1.20000
AFIX  65
C11   1    0.881445    0.617255    0.421614    10.25000    0.09320    0.14698 =
         0.11407   -0.02534   -0.08313    0.04067
AFIX   0
C14   1    0.908485    0.616910    0.448917    10.25000    0.09298    0.14690 =
         0.11395   -0.02537   -0.08307    0.04059
AFIX  43
H14   2    0.902463    0.623606    0.471350    10.25000   -1.20000
AFIX   0
C15   1    0.942953    0.606834    0.442221    10.25000    0.09266    0.14624 =
         0.11365   -0.02565   -0.08268    0.04082
HKLF 4


REM  a_a.res in Fd-3m
REM R1 =  0.0528 for    2075 Fo > 4sig(Fo)  and  0.0608 for all    2616 data
REM    167 parameters refined using    150 restraints

END

WGHT      0.1064    194.3780

REM Highest difference peak  1.036,  deepest hole -0.762,  1-sigma level  0.095
Q1    1   0.6616  0.6288  0.2264  11.00000  0.05    0.40
Q2    1   0.8351  0.6285  0.4381  11.00000  0.05    0.36
Q3    1   0.6920  0.5814  0.1920  10.50000  0.05    0.35
Q4    1   0.6666  0.6238  0.2233  11.00000  0.05    0.34
Q5    1   0.6635  0.5598  0.2007  11.00000  0.05    0.32
Q6    1   0.6837  0.5820  0.1994  11.00000  0.05    0.32
Q7    1   0.6692  0.6182  0.2150  11.00000  0.05    0.31
Q8    1   0.5806  0.5873  0.1694  10.50000  0.05    0.31
Q9    1   0.6669  0.6287  0.2174  11.00000  0.05    0.30
Q10   1   0.6762  0.6099  0.2129  11.00000  0.05    0.29
Q11   1   0.7216  0.5960  0.2597  11.00000  0.05    0.29
Q12   1   0.9145  0.5462  0.3355  10.50000  0.05    0.28
Q13   1   0.6669  0.6268  0.2121  11.00000  0.05    0.28
Q14   1   0.8151  0.6340  0.4217  11.00000  0.05    0.28
Q15   1   0.7100  0.5464  0.2036  10.50000  0.05    0.27
Q16   1   0.8377  0.6334  0.4427  11.00000  0.05    0.27
Q17   1   0.8197  0.6498  0.4303  10.50000  0.05    0.26
Q18   1   0.7131  0.5877  0.2131  10.50000  0.05    0.25
;
_shelx_res_checksum              35117
_shelx_fab_file                  
;
0 2 2 201.2251 23.7736
0 4 0 1158.8417 6.9652
0 4 4 762.7627 -25.1515
0 6 2 -23.1377 -10.3673
0 6 6 -439.7142 6.1006
0 8 0 163.2493 16.5952
0 8 4 95.3241 17.7579
0 8 8 38.2749 20.4212
0 10 2 47.2008 10.0037
0 10 6 21.6977 2.3569
0 10 10 -55.3435 -7.5901
0 12 0 -294.3394 -17.6059
0 12 4 -145.1526 -23.9867
0 12 8 3.6505 3.2648
0 12 12 78.0428 -17.2947
0 14 2 60.6415 -29.2518
0 14 6 163.8424 10.7591
0 14 10 -20.5489 -17.3057
0 14 14 -103.8103 36.7142
0 16 0 -28.3095 23.5853
0 16 4 -38.0718 29.5402
0 16 8 -69.0322 -11.4780
0 16 12 5.6161 34.1296
0 16 16 5.4216 -42.2468
0 18 2 31.3260 28.2670
0 18 6 74.6072 -10.9061
0 18 10 -33.1962 18.7026
0 18 14 -46.5856 -34.9156
0 18 18 -47.4821 35.3981
0 20 0 59.8148 -26.7835
0 20 4 29.5750 -19.9664
0 20 8 -58.8496 -4.5884
0 20 12 -51.9621 -16.8045
0 20 16 23.2751 25.9890
0 20 20 23.8533 -14.0764
0 22 2 -19.5659 -10.9132
0 22 6 -2.7792 -5.5870
0 22 10 -12.6672 3.1432
0 22 14 20.1729 11.9449
0 22 18 -1.4278 -14.1690
0 22 22 -22.8725 -2.7901
0 24 0 32.3808 24.9210
0 24 4 4.8680 15.7053
0 24 8 -10.2058 17.9078
0 24 12 -23.7893 -0.5931
0 24 16 -3.8374 -11.6309
0 24 20 -5.0409 3.4926
0 24 24 -0.7421 8.8323
0 26 2 -27.2321 10.4201
0 26 6 -53.0315 3.5087
0 26 10 -10.0060 -2.9733
0 26 14 41.2246 -11.3377
0 26 18 20.0708 12.9267
0 26 22 -16.3785 3.0427
0 26 26 -52.4097 -2.0914
0 28 0 -4.2334 -21.8544
0 28 4 -1.8049 -21.5426
0 28 8 20.4291 -1.9804
0 28 12 1.0244 -15.6049
0 28 16 -12.5749 24.4565
0 28 20 -18.1160 -13.0501
0 28 24 7.7850 2.1828
0 28 28 3.2767 -13.4004
0 30 2 -8.8185 -27.0643
0 30 6 -26.1762 9.7737
0 30 10 3.7582 -12.6712
0 30 14 -4.3384 30.1945
0 30 18 -11.4867 -27.9137
0 30 22 2.2659 11.6949
0 30 26 -0.3238 -11.4066
0 30 30 3.7662 27.8339
0 32 0 -21.0581 20.7645
0 32 4 -14.1779 25.6456
0 32 8 9.4749 -12.4320
0 32 12 30.5383 27.7092
0 32 16 -12.6498 -34.9255
0 32 20 -25.8748 18.7023
0 32 24 -13.6602 -10.7721
0 32 28 9.1957 21.7214
0 32 32 7.2904 -38.5934
0 34 2 15.7725 22.4347
0 34 6 16.3807 -8.1842
0 34 10 10.7007 11.5766
0 34 14 -24.0205 -28.9029
0 34 18 -7.8850 26.0180
0 34 22 3.5343 -10.0649
0 34 26 27.8422 11.6667
0 34 30 6.3831 -30.9761
0 36 4 19.0528 -17.6331
0 36 8 24.3312 -1.0734
0 36 12 -0.3549 -11.0953
0 36 16 -1.6403 18.7772
0 36 20 1.0574 -9.5580
0 36 24 -2.1037 1.5013
0 36 28 -1.4316 -11.3512
0 38 6 7.5183 -5.6451
0 38 10 -7.2545 5.2931
0 38 14 -7.0476 9.9628
0 38 18 7.9460 -8.3148
0 38 22 10.0866 -5.6837
0 38 26 3.3053 4.4213
0 40 4 18.5369 8.8170
0 40 8 -4.6439 15.6500
0 40 12 -4.8675 -2.9509
0 40 16 -3.4385 -6.8723
0 40 20 14.7867 0.8725
0 40 24 2.8233 11.8323
0 42 2 -7.4601 7.9798
0 42 6 -0.2159 3.9181
0 42 10 0.9805 -5.4586
0 42 14 -0.3117 -13.3090
0 42 18 -7.4853 12.1862
0 44 0 20.7359 -3.4027
0 44 4 -0.7109 -14.3556
0 44 8 -39.4662 -2.3038
0 44 12 -9.9727 -13.6952
0 44 16 20.0973 25.2533
0 46 6 6.1485 8.0585
0 46 10 -5.3552 -14.7483
1 3 1 -62.9758 1.8516
1 3 3 249.1501 6.1161
1 5 1 -383.5460 -1.0771
1 5 3 -140.6343 7.2589
1 5 5 -207.3278 4.8293
1 7 1 -409.8387 2.7446
1 7 3 -87.7211 -9.6550
1 7 5 -114.7699 5.9613
1 7 7 163.7359 -1.0742
1 9 1 -211.3947 -1.2127
1 9 3 82.0607 -6.6327
1 9 5 -115.7960 -2.1008
1 9 7 30.7552 0.5475
1 9 9 26.2027 -16.8387
1 11 1 -125.3640 -0.3201
1 11 3 -50.2507 4.4503
1 11 5 -91.4020 -4.5796
1 11 7 61.8870 9.0355
1 11 9 22.8950 7.3415
1 11 11 43.8578 0.0253
1 13 1 52.1811 -2.1627
1 13 3 22.1205 6.0466
1 13 5 -33.5140 -2.2119
1 13 7 102.4542 -1.2671
1 13 9 -47.8556 3.6561
1 13 11 29.3916 -3.8579
1 13 13 -58.0007 15.4474
1 15 1 68.6419 -7.1194
1 15 3 0.1199 -8.3087
1 15 5 -5.3970 -0.7124
1 15 7 -35.3623 6.5387
1 15 9 -6.3568 6.3761
1 15 11 5.3634 -0.6587
1 15 13 -32.0168 9.0822
1 15 15 13.2715 -26.5195
1 17 1 43.3876 0.7225
1 17 3 -11.3898 0.8767
1 17 5 11.4322 6.0471
1 17 7 9.2312 11.7624
1 17 9 -15.5074 -6.3018
1 17 11 8.9877 -19.9961
1 17 13 -11.8000 9.6344
1 17 15 -9.4681 -6.7255
1 17 17 -3.1532 25.1269
1 19 1 35.4100 0.8057
1 19 3 4.2887 10.2945
1 19 5 -15.0808 3.2625
1 19 7 -23.2936 -6.7952
1 19 9 -20.7220 -7.2178
1 19 11 -2.8702 10.1254
1 19 13 -57.4650 20.3842
1 19 15 7.0846 -5.5567
1 19 17 -11.3823 7.7909
1 19 19 26.0714 -15.1678
1 21 1 -5.0617 4.8638
1 21 3 -24.9163 5.7103
1 21 5 -20.2016 -4.7461
1 21 7 -31.0982 1.6870
1 21 9 16.2302 -5.1124
1 21 11 -20.6246 4.7601
1 21 13 12.0875 -10.7483
1 21 15 9.5003 -13.9338
1 21 17 1.1542 4.1757
1 21 19 16.9197 -9.8821
1 21 21 -15.5451 1.5253
1 23 1 -3.5452 7.8630
1 23 3 9.7595 -10.0255
1 23 5 -17.1467 -5.7568
1 23 7 -9.4381 -2.7701
1 23 9 -7.5197 -8.4763
1 23 11 -18.3299 -0.4506
1 23 13 -2.6790 -6.3339
1 23 15 8.1333 9.4999
1 23 17 6.4425 4.4005
1 23 19 -3.7396 3.2413
1 23 21 -4.6206 4.9184
1 23 23 11.1846 7.4617
1 25 1 -14.8178 -4.3844
1 25 3 -3.9109 -9.3593
1 25 5 -21.5812 6.4733
1 25 7 -30.4876 -0.3937
1 25 9 -6.3376 3.7710
1 25 11 -6.4402 5.4556
1 25 13 17.9317 3.8686
1 25 15 2.1068 8.0873
1 25 17 -6.9758 -1.4021
1 25 19 20.7263 0.0448
1 25 21 -7.4595 -10.7408
1 25 23 -17.0426 -5.0509
1 25 25 5.0605 -4.5748
1 27 1 -30.8903 -4.1570
1 27 3 0.9750 7.5762
1 27 5 -18.8199 3.1356
1 27 7 10.8933 0.8473
1 27 9 11.9935 5.4365
1 27 11 -0.4129 0.6709
1 27 13 14.7803 2.7765
1 27 15 -23.6872 -11.5028
1 27 17 4.2416 -7.4778
1 27 19 -7.6490 0.0013
1 27 21 -24.8687 -4.1803
1 27 23 5.1376 8.3674
1 27 25 -22.1596 4.9019
1 27 27 9.9248 -2.4130
1 29 1 -9.8308 -2.8718
1 29 3 -4.1326 10.8595
1 29 5 -15.7822 -2.9720
1 29 7 22.0198 -4.9826
1 29 9 6.2457 1.4643
1 29 11 7.3513 0.7318
1 29 13 -17.9190 -10.3324
1 29 15 -3.4179 -8.6863
1 29 17 -3.0852 15.4581
1 29 19 -15.7693 8.6200
1 29 21 -3.6555 0.0227
1 29 23 -2.4413 1.2407
1 29 25 6.9558 0.4445
1 29 27 0.5572 -4.9234
1 29 29 0.3286 11.8630
1 31 1 -22.4358 -3.4070
1 31 3 6.4669 -3.5317
1 31 5 -8.0914 -4.4914
1 31 7 27.7400 7.7867
1 31 9 2.3315 5.0739
1 31 11 0.0432 -7.4117
1 31 13 14.7975 -5.5586
1 31 15 -1.3921 14.2327
1 31 17 -10.2073 12.0256
1 31 19 -8.8058 -14.4609
1 31 21 -8.3497 -9.5729
1 31 23 2.0699 3.4816
1 31 25 -3.7088 6.5922
1 31 27 0.5827 -5.3995
1 31 29 5.5505 3.2789
1 31 31 3.3087 -21.5595
1 33 1 15.2914 1.9912
1 33 3 -7.8922 -8.2340
1 33 5 9.1436 3.3461
1 33 7 13.5382 2.0584
1 33 9 -7.9928 -1.7020
1 33 11 -0.7374 -5.3038
1 33 13 -15.1056 7.9784
1 33 15 -6.6773 6.8981
1 33 17 -11.2897 -13.0698
1 33 19 -11.2202 -11.0194
1 33 21 8.9370 7.8098
1 33 23 -1.9101 7.2540
1 33 25 -0.0934 -8.3163
1 33 27 9.4695 -14.6525
1 33 29 3.8930 9.0754
1 33 31 0.6954 -6.3249
1 33 33 -2.4821 21.3209
1 35 3 -22.8701 4.1776
1 35 5 2.3851 0.8670
1 35 7 -3.2045 -8.2462
1 35 9 -2.0984 -4.7139
1 35 11 -5.9083 0.8725
1 35 13 -3.7447 6.4668
1 35 15 2.4626 -6.2606
1 35 17 -5.7512 -7.4192
1 35 19 4.8550 3.9357
1 35 21 12.2214 3.9294
1 35 23 7.0304 -2.3751
1 35 25 4.9662 -3.0359
1 35 27 -0.9560 10.5018
1 35 29 0.4247 2.9413
1 35 31 -5.9263 4.5934
1 37 5 8.9002 -2.0190
1 37 7 1.9016 6.2840
1 37 9 1.3938 -6.5515
1 37 11 2.0501 2.7978
1 37 13 -12.4990 -1.1602
1 37 15 -5.4596 -5.1992
1 37 17 4.9346 4.4044
1 37 19 -8.1070 1.5230
1 37 21 5.0414 -2.0070
1 37 23 3.2761 5.2412
1 37 25 -1.8238 -2.1633
1 37 27 2.8187 1.3109
1 37 29 -1.1396 -0.9063
1 39 3 -10.0984 -5.3543
1 39 5 13.4906 -2.5624
1 39 7 3.1859 -2.8836
1 39 9 -14.1914 -3.9958
1 39 11 -12.2936 2.7618
1 39 13 -3.8086 1.6359
1 39 15 -5.2148 5.3417
1 39 17 1.2528 1.1055
1 39 19 1.6319 -0.7071
1 39 21 5.1741 2.5696
1 39 23 2.3808 -5.4491
1 39 25 3.1767 4.0234
1 41 1 -4.3899 -0.9728
1 41 3 -5.0861 -5.5806
1 41 5 -8.0369 1.0675
1 41 7 -12.0200 -3.5467
1 41 9 -2.7658 1.0325
1 41 11 11.0561 0.7673
1 41 13 6.3483 2.5778
1 41 15 4.2338 1.8609
1 41 17 -7.8763 2.7085
1 41 19 7.0687 -1.0488
1 41 21 -7.7145 0.4652
1 43 1 7.0438 -1.1845
1 43 3 -1.1952 5.2552
1 43 5 -9.5944 3.5868
1 43 7 -7.6490 1.0726
1 43 9 -10.1645 2.1916
1 43 11 6.2119 3.2629
1 43 13 1.8878 0.7647
1 43 15 12.4198 -5.4248
1 43 17 -2.8761 -0.5545
1 43 19 -14.7583 -2.0666
1 45 1 -4.7036 -5.6636
1 45 3 1.6112 4.2881
1 45 5 2.2307 1.6281
1 45 7 2.1444 -3.3404
1 45 9 -2.7660 5.1470
1 45 11 -4.5994 -5.1997
1 45 13 7.0813 6.3591
2 2 2 -408.6906 1.9045
2 4 2 106.8138 -4.0752
2 4 4 -51.1761 -0.7030
2 6 2 121.0070 -4.0531
2 6 4 -96.6344 -13.3216
2 6 6 76.7624 3.3657
2 8 2 -43.4739 -13.1913
2 8 4 -163.6258 -3.2187
2 8 6 50.2838 3.6849
2 8 8 12.0661 -7.6671
2 10 2 26.8593 1.7634
2 10 4 29.1472 14.6866
2 10 6 -14.8076 1.8074
2 10 8 1.8170 3.5862
2 10 10 65.0029 8.3050
2 12 2 -1.0128 -7.6826
2 12 4 25.9711 4.7692
2 12 6 66.2992 17.1632
2 12 8 -10.5377 -2.8094
2 12 10 9.6427 -1.1146
2 12 12 24.7038 -6.3417
2 14 2 49.5376 -4.3635
2 14 4 25.7059 0.6778
2 14 6 8.8941 2.7233
2 14 8 -23.8859 3.7085
2 14 10 5.3815 -0.7635
2 14 12 -40.9393 20.7180
2 14 14 21.6281 3.9663
2 16 2 -6.5378 22.6421
2 16 4 27.5391 0.1741
2 16 6 -1.6479 -1.2060
2 16 8 23.2366 0.0774
2 16 10 -14.3822 -16.3520
2 16 12 -11.5870 5.3694
2 16 14 -7.6982 -27.2468
2 16 16 -13.3655 -3.8101
2 18 2 21.6257 1.8162
2 18 4 15.3557 -2.3812
2 18 6 20.1005 2.2509
2 18 8 -2.9551 -5.2309
2 18 10 -12.3866 -3.1915
2 18 12 -21.3262 21.3042
2 18 14 19.0163 -3.1382
2 18 16 9.5737 31.1220
2 18 18 12.0612 3.9714
2 20 2 -14.4984 -6.2601
2 20 4 -7.2501 -2.7211
2 20 6 -29.3024 -0.4907
2 20 8 -25.8912 0.9442
2 20 10 10.6127 8.1498
2 20 12 8.2835 -0.7241
2 20 14 16.7310 -10.7154
2 20 16 12.0525 2.6933
2 20 18 3.3605 -21.8884
2 20 20 26.0936 -4.8626
2 22 2 -6.8817 1.6606
2 22 4 -23.5370 -25.2453
2 22 6 -37.7165 -2.7192
2 22 8 12.4871 -11.4040
2 22 10 -6.2278 3.0982
2 22 12 12.8587 -5.0425
2 22 14 4.0027 0.3290
2 22 16 12.1969 4.8279
2 22 18 3.1647 -2.4245
2 22 20 -4.2638 8.0479
2 22 22 21.5320 8.9280
2 24 2 21.2624 -6.9442
2 24 4 -28.1969 3.3235
2 24 6 1.8314 5.7964
2 24 8 -7.1078 -1.1295
2 24 10 4.5713 7.3385
2 24 12 -11.5911 -1.3403
2 24 14 1.1519 4.7942
2 24 16 9.7691 1.7033
2 24 18 -8.6126 2.9164
2 24 20 3.2703 -5.4965
2 24 22 -20.0704 1.5668
2 24 24 27.2954 -6.1719
2 26 2 -21.4245 -1.8772
2 26 4 -9.7191 27.6590
2 26 6 -6.0658 -3.2797
2 26 8 10.0602 3.1559
2 26 10 -4.3950 3.1916
2 26 12 0.5152 -0.5620
2 26 14 18.7284 0.2886
2 26 16 -13.2593 -5.8897
2 26 18 2.0013 -5.8741
2 26 20 -10.7103 -6.1224
2 26 22 -4.1552 6.8201
2 26 24 -2.4971 0.4588
2 26 26 -3.1411 5.4420
2 28 2 13.2395 -6.3180
2 28 4 11.6551 2.9529
2 28 6 9.0223 -1.3698
2 28 8 -4.3605 -3.3096
2 28 10 5.7351 -1.0373
2 28 12 10.8224 1.3223
2 28 14 -6.6263 -6.1715
2 28 16 6.5682 2.0802
2 28 18 -7.4943 6.2283
2 28 20 -3.3001 1.6689
2 28 22 -3.5877 7.6379
2 28 24 -5.3558 -3.2191
2 28 26 5.5784 -6.5554
2 28 28 19.4305 -4.6882
2 30 2 -31.0569 1.9431
2 30 4 -0.6506 -1.8156
2 30 6 -4.8771 1.2509
2 30 8 -4.1107 -0.5215
2 30 10 19.4995 0.5872
2 30 12 -5.9484 -1.4406
2 30 14 -18.9837 -0.2802
2 30 16 -4.6118 5.8287
2 30 18 2.4740 -1.8791
2 30 20 -1.4191 -5.3640
2 30 22 -5.6680 -0.3284
2 30 24 7.2553 -0.8543
2 30 26 9.7559 -0.6424
2 30 28 12.2193 15.2919
2 30 30 15.4838 1.7283
2 32 2 5.6185 22.5232
2 32 4 6.4228 -0.9538
2 32 6 8.8424 -4.5999
2 32 8 7.0597 -0.4442
2 32 10 -3.1283 -4.7091
2 32 12 9.9535 0.0030
2 32 14 -8.5897 -0.0201
2 32 16 33.3415 0.9583
2 32 18 3.6794 -6.8310
2 32 20 14.0285 1.1997
2 32 22 8.4430 3.7045
2 32 24 -3.7036 0.7307
2 32 26 5.0418 -6.6455
2 32 28 -12.5297 0.5551
2 32 30 4.2336 -17.6640
2 32 32 13.3743 -2.3662
2 34 2 20.1532 -0.5891
2 34 4 -2.9181 -0.3915
2 34 6 23.9079 -1.2578
2 34 8 -12.7670 -3.4917
2 34 10 21.7792 -3.0615
2 34 12 -6.6365 2.1951
2 34 14 -20.1247 1.6082
2 34 16 -6.1607 2.7063
2 34 18 -20.6976 -0.3526
2 34 20 8.0881 3.5177
2 34 22 6.3500 -1.4505
2 34 24 3.4913 -7.9446
2 34 26 11.3279 -1.7418
2 34 28 -4.3439 13.1815
2 34 30 12.4787 -4.0361
2 34 32 8.2766 26.1667
2 36 2 -10.8796 -5.8318
2 36 4 2.8047 -1.6402
2 36 6 0.8466 0.6960
2 36 8 13.5066 2.9544
2 36 10 3.4359 2.8823
2 36 12 3.3280 0.6166
2 36 14 4.8689 -1.3118
2 36 16 -6.5682 -1.8340
2 36 18 -3.2309 1.4092
2 36 20 8.1235 -1.5641
2 36 22 -2.9603 -2.3955
2 36 24 -0.0952 2.0968
2 36 26 0.1076 5.1300
2 36 28 -15.5113 0.9881
2 36 30 -0.5614 1.8636
2 38 2 18.4911 0.7064
2 38 4 0.9855 -17.8930
2 38 6 -0.7376 -1.0275
2 38 8 -6.9905 -4.4802
2 38 10 -7.1483 2.3510
2 38 12 -0.4180 0.8520
2 38 14 -4.6067 0.7533
2 38 16 1.0152 -3.2151
2 38 18 12.1829 -1.9299
2 38 20 8.1248 -0.1608
2 38 22 4.5116 3.9214
2 38 24 -1.2598 -0.3031
2 38 26 5.4589 5.7374
2 38 28 -4.6737 -5.9736
2 40 2 1.1889 -7.2600
2 40 4 14.0580 1.1137
2 40 6 -6.2758 -1.3387
2 40 8 18.0614 -0.1370
2 40 10 -2.7677 2.0647
2 40 12 -13.1911 2.0991
2 40 14 8.0224 0.1570
2 40 16 -5.0668 1.3597
2 40 18 -0.5145 2.0921
2 40 20 0.4703 -0.9841
2 40 22 4.5833 4.0624
2 40 24 -11.0442 1.7358
2 42 2 9.2561 -1.0753
2 42 4 -8.6722 13.0114
2 42 6 27.6409 1.3064
2 42 8 0.7208 3.9503
2 42 10 -16.5138 1.4175
2 42 12 12.9211 1.5384
2 42 14 -30.0101 -0.1077
2 42 16 -0.4860 2.2628
2 42 18 2.4924 -3.8946
2 42 20 -6.9537 4.2487
2 44 2 -6.8151 -9.6861
2 44 4 -20.9274 -1.0207
2 44 6 4.2984 2.4924
2 44 8 -10.3887 -2.8042
2 44 10 -3.0430 1.5199
2 44 12 9.8217 -0.6864
2 44 14 -14.3593 3.8082
2 44 16 29.4799 2.1395
2 46 2 -27.7403 3.1059
2 46 4 -2.7263 7.0674
2 46 6 9.1458 -3.4711
2 46 8 12.0692 -6.3090
2 46 10 22.8885 0.0169
3 3 3 -513.0361 -5.7935
3 5 3 43.4447 -2.7515
3 5 5 -59.7649 2.7344
3 7 3 148.2195 -6.5865
3 7 5 -40.7138 5.5363
3 7 7 -66.4082 11.8558
3 9 3 -88.7867 11.3399
3 9 5 99.6207 4.6694
3 9 7 -37.8028 -10.0437
3 9 9 129.8558 -8.8385
3 11 3 98.6492 13.0983
3 11 5 -9.4290 5.6885
3 11 7 -15.5954 5.4828
3 11 9 4.9512 -0.6819
3 11 11 -17.4528 -3.4004
3 13 3 15.9095 16.0817
3 13 5 28.6394 17.1148
3 13 7 38.1446 -5.1146
3 13 9 5.0734 2.9661
3 13 11 -19.4498 3.8349
3 13 13 -25.2244 23.3000
3 15 3 64.9796 17.4078
3 15 5 15.2354 -13.8678
3 15 7 22.4237 2.0382
3 15 9 8.3199 -11.3962
3 15 11 -17.9583 -0.8502
3 15 13 -13.7533 -11.7449
3 15 15 -35.2898 -31.6430
3 17 3 8.3257 -22.9749
3 17 5 -30.6037 -14.4666
3 17 7 -11.6760 -1.3585
3 17 9 -33.6273 -1.2301
3 17 11 -22.9268 15.6858
3 17 13 12.7981 -4.1458
3 17 15 -20.3239 22.0676
3 17 17 21.7961 31.1979
3 19 3 -24.8278 -23.3940
3 19 5 -21.3748 12.5730
3 19 7 -32.9961 3.1882
3 19 9 -11.8496 5.0299
3 19 11 -3.5505 5.6481
3 19 13 0.7794 -10.0870
3 19 15 0.8225 6.6928
3 19 17 11.6115 -18.6126
3 19 19 -8.3482 -20.7309
3 21 3 22.4307 -6.0786
3 21 5 -18.0886 -10.7894
3 21 7 -11.8878 -3.1621
3 21 9 -10.6460 -3.3712
3 21 11 3.1553 2.5829
3 21 13 12.8224 3.2146
3 21 15 -14.4355 1.0078
3 21 17 -5.4274 -6.1048
3 21 19 -4.0475 7.8612
3 21 21 -24.0020 4.7134
3 23 3 -39.3811 -5.5961
3 23 5 0.3267 11.2394
3 23 7 -15.0470 -3.0938
3 23 9 -23.9550 9.1508
3 23 11 30.0348 8.0424
3 23 13 0.0248 -2.4428
3 23 15 15.9032 -0.7648
3 23 17 10.7743 0.7080
3 23 19 -13.6345 2.3011
3 23 21 -7.6201 3.1803
3 23 23 -31.5521 1.3536
3 25 3 36.2285 5.0700
3 25 5 5.0590 10.3834
3 25 7 -15.2136 -2.4591
3 25 9 7.6006 3.4030
3 25 11 5.1885 -7.3140
3 25 13 -0.2940 -5.6042
3 25 15 8.8125 -0.6219
3 25 17 1.5807 0.2811
3 25 19 -6.3852 -3.2362
3 25 21 -2.1786 1.0328
3 25 23 -3.4653 -3.9083
3 25 25 3.5875 -0.8279
3 27 3 -20.2949 8.5004
3 27 5 -9.7968 -10.1006
3 27 7 20.1025 -1.9062
3 27 9 -11.1497 -2.8261
3 27 11 6.9523 -3.6179
3 27 13 4.5125 5.5689
3 27 15 4.6963 -0.0823
3 27 17 -0.0958 -2.0612
3 27 19 -0.0607 0.0108
3 27 21 3.7700 5.3503
3 27 23 -4.6236 2.9019
3 27 25 3.5979 -0.7774
3 27 27 0.2645 -8.5786
3 29 3 -22.0967 20.7624
3 29 5 10.8278 11.4716
3 29 7 -8.1712 -1.5302
3 29 9 9.8748 1.0212
3 29 11 12.2189 2.9710
3 29 13 17.9308 0.3102
3 29 15 17.8389 -3.1350
3 29 17 -18.6892 -0.1132
3 29 19 -0.1250 1.4781
3 29 21 -15.7889 4.0842
3 29 23 2.1810 -5.2839
3 29 25 12.1678 -2.8942
3 29 27 -3.2333 8.0128
3 29 29 11.4090 16.9195
3 31 3 3.8671 19.9264
3 31 5 6.5996 -15.3198
3 31 7 -6.9631 -1.3001
3 31 9 -2.0792 0.8612
3 31 11 -14.9860 -1.5747
3 31 13 4.8268 -8.1297
3 31 15 -8.4950 -4.8835
3 31 17 -2.4873 5.3180
3 31 19 -0.2920 2.9811
3 31 21 -3.9620 0.1603
3 31 23 8.0020 -5.2992
3 31 25 -0.3290 3.2396
3 31 27 -1.1140 3.9676
3 31 29 -4.8234 -14.2503
3 31 31 7.3270 -22.8496
3 33 3 7.4276 -17.4837
3 33 5 -9.1316 -12.7606
3 33 7 -9.3836 -0.9230
3 33 9 30.0571 -1.3368
3 33 11 -2.5544 0.8233
3 33 13 4.4590 -3.9445
3 33 15 3.9991 11.9486
3 33 17 -4.4015 4.9755
3 33 19 -3.6968 -4.9967
3 33 21 4.4029 -2.4358
3 33 23 -5.1376 0.9710
3 33 25 0.8714 -0.9904
3 33 27 -3.0474 0.7164
3 33 29 2.9952 -3.5411
3 33 31 -4.3564 13.0683
3 35 3 13.9677 -19.8453
3 35 5 0.6881 10.6520
3 35 7 -4.4161 -2.9315
3 35 9 6.9687 4.1170
3 35 11 -12.8416 3.4510
3 35 13 3.2027 3.6561
3 35 15 -1.4140 6.0388
3 35 17 -2.1891 -6.5988
3 35 19 1.2493 -5.3349
3 35 21 -6.2255 -1.7189
3 35 23 9.2185 1.7542
3 35 25 -1.3868 0.8048
3 35 27 4.0096 2.8502
3 35 29 0.5455 -1.6152
3 35 31 3.7612 7.5410
3 37 3 17.9835 -7.9091
3 37 5 -3.3462 -6.4674
3 37 7 2.1543 1.0583
3 37 9 -12.2816 0.1475
3 37 11 -5.8272 -0.1310
3 37 13 -7.3075 1.6286
3 37 15 -5.6457 -5.6650
3 37 17 0.9893 -5.4068
3 37 19 -11.9314 -0.1669
3 37 21 -1.3316 3.0999
3 37 23 2.9622 2.0121
3 37 25 -0.5461 1.4626
3 37 27 5.3171 2.6580
3 37 29 -8.5723 -3.1921
3 39 3 -5.3147 -3.3842
3 39 5 0.6857 7.1981
3 39 7 0.3883 1.1628
3 39 9 3.7729 0.2071
3 39 11 0.5021 2.5058
3 39 13 3.0138 -3.6494
3 39 15 13.0057 -1.7775
3 39 17 10.5357 3.1813
3 39 19 15.6195 0.5834
3 39 21 -5.8043 2.9667
3 39 23 10.9822 3.2538
3 39 25 4.7366 -2.9467
3 41 3 1.4159 4.5680
3 41 5 -2.7425 3.9370
3 41 7 3.6039 2.9388
3 41 9 -6.5202 0.3331
3 41 11 1.8084 -0.3844
3 41 13 4.2999 -0.7989
3 41 15 8.2452 4.7606
3 41 17 17.6253 3.1853
3 41 19 -1.4269 -3.6612
3 41 21 4.8332 6.4657
3 41 23 6.4844 -11.6422
3 43 3 7.1952 0.8419
3 43 5 -24.3192 -3.6770
3 43 7 7.2572 -1.8212
3 43 9 2.0442 -2.5101
3 43 11 -17.3368 -2.3362
3 43 13 0.5361 1.4542
3 43 15 -2.4078 1.7730
3 43 17 0.9335 -3.8409
3 43 19 23.5606 -2.4321
3 45 3 6.2352 16.0187
3 45 5 -3.5263 8.6018
3 45 7 2.3068 -5.1248
3 45 9 -2.1544 3.9073
3 45 11 -2.3660 2.8457
3 45 13 7.9455 7.3974
4 4 4 440.6077 -0.4723
4 6 4 -6.6433 3.8030
4 6 6 -182.5651 8.6578
4 8 4 198.1490 5.6851
4 8 6 -26.3216 -1.5664
4 8 8 59.9581 -17.0961
4 10 4 80.1303 9.3295
4 10 6 -16.0149 -8.6231
4 10 8 35.0182 3.0531
4 10 10 -46.6703 12.2836
4 12 4 -16.9016 -4.7254
4 12 6 39.2759 2.4712
4 12 8 23.8274 1.2406
4 12 10 -20.3103 1.2446
4 12 12 -2.0051 1.4096
4 14 4 -29.4713 -3.8075
4 14 6 15.0461 -6.8624
4 14 8 10.3329 4.4164
4 14 10 -5.6441 -14.2038
4 14 12 -1.0760 -2.9546
4 14 14 -25.8965 -10.9855
4 16 4 -47.7238 -14.3624
4 16 6 -22.7269 -0.6736
4 16 8 -18.3688 -11.5260
4 16 10 -20.1845 10.2302
4 16 12 6.1244 18.9186
4 16 14 -20.4721 5.2094
4 16 16 -0.2100 18.7534
4 18 4 -53.9979 -5.3002
4 18 6 -0.7726 9.8523
4 18 8 -24.1453 5.1871
4 18 10 -9.5147 12.7705
4 18 12 -4.0597 -4.2814
4 18 14 -17.3571 -15.0747
4 18 16 3.8777 -8.0015
4 18 18 -5.6850 -10.5984
4 20 4 -8.6702 -0.4047
4 20 6 -2.9916 -3.2084
4 20 8 -13.6464 -1.8484
4 20 10 -23.4709 -3.8775
4 20 12 -12.2829 -2.7073
4 20 14 -22.0844 4.1519
4 20 16 -5.8794 7.8530
4 20 18 -3.1161 4.7173
4 20 20 3.8780 2.8487
4 22 4 3.6984 0.8449
4 22 6 -11.8909 9.8978
4 22 8 4.2986 -0.9621
4 22 10 -3.0464 16.1784
4 22 12 14.1976 0.8998
4 22 14 -13.9149 5.1475
4 22 16 8.0850 -0.9967
4 22 18 5.4875 -8.6365
4 22 20 14.4767 -1.0065
4 22 22 1.1699 7.0342
4 24 4 -25.3132 12.7230
4 24 6 25.0225 -1.8965
4 24 8 -0.8191 6.9577
4 24 10 20.3658 -2.1310
4 24 12 -12.2678 -16.4188
4 24 14 -12.5158 -3.3530
4 24 16 -19.9421 -6.2322
4 24 18 -18.2032 2.5676
4 24 20 10.2308 3.6935
4 24 22 -21.3491 -1.0404
4 24 24 -8.8385 -4.4545
4 26 4 16.8969 6.6432
4 26 6 -13.6476 -9.6432
4 26 8 3.8118 -0.1397
4 26 10 6.5691 -11.7720
4 26 12 6.0023 0.3053
4 26 14 15.7004 0.6334
4 26 16 3.0539 -0.0688
4 26 18 -6.0571 3.8562
4 26 20 -5.5714 1.8540
4 26 22 -10.8396 1.6414
4 26 24 -1.8425 1.5240
4 26 26 -8.9974 2.4471
4 28 4 -12.2219 3.7438
4 28 6 12.2554 6.1512
4 28 8 5.8340 2.4563
4 28 10 30.5188 3.3921
4 28 12 -14.3603 3.4693
4 28 14 4.0389 -2.4032
4 28 16 -9.9799 5.9853
4 28 18 -8.7193 -0.2882
4 28 20 -2.9325 0.7962
4 28 22 -3.1128 1.2374
4 28 24 -8.3815 -3.7461
4 28 26 -18.6169 1.0351
4 28 28 -2.2846 4.5479
4 30 4 27.7714 -5.7173
4 30 6 -3.2441 -11.1342
4 30 8 10.1327 2.0339
4 30 10 -1.2695 -7.3853
4 30 12 -5.4576 -2.9988
4 30 14 -0.6892 6.4202
4 30 16 -15.2423 0.8515
4 30 18 -2.3248 -5.3906
4 30 20 -6.5773 2.4518
4 30 22 0.1130 -3.1461
4 30 24 -5.9485 -1.2936
4 30 26 3.0791 -0.7743
4 30 28 1.5379 -4.2566
4 30 30 8.0515 -8.9419
4 32 4 -0.7704 -15.7581
4 32 6 21.0145 0.9035
4 32 8 2.2508 -8.0706
4 32 10 -10.0902 0.6800
4 32 12 2.1057 3.9650
4 32 14 -13.3471 1.7017
4 32 16 2.0768 -1.3931
4 32 18 9.2184 -0.7681
4 32 20 -2.8194 4.3327
4 32 22 16.0409 -1.0137
4 32 24 -3.9674 -0.2275
4 32 26 15.7668 -0.3856
4 32 28 4.6112 8.5506
4 32 30 -25.4787 4.3503
4 32 32 2.4694 10.1871
4 34 4 24.2258 -5.4432
4 34 6 4.1055 5.7053
4 34 8 -10.8538 1.2194
4 34 10 6.4757 9.4255
4 34 12 -9.2656 0.5025
4 34 14 -1.7962 -1.4466
4 34 16 -10.9852 -1.1586
4 34 18 -7.7077 -2.1324
4 34 20 -10.2145 -2.0557
4 34 22 10.8121 1.8937
4 34 24 -1.0794 1.8342
4 34 26 27.2844 2.4931
4 34 28 2.8961 -2.1612
4 34 30 13.1152 -1.8006
4 34 32 -13.6208 -7.1392
4 36 4 10.5089 1.9052
4 36 6 0.9897 -6.0589
4 36 8 0.4631 4.0860
4 36 10 -19.1849 -2.2698
4 36 12 -9.1825 -3.0130
4 36 14 -14.2226 0.2327
4 36 16 8.0419 0.4834
4 36 18 -8.2307 -0.0483
4 36 20 7.1098 2.4997
4 36 22 -12.6610 0.8297
4 36 24 4.4108 -6.2810
4 36 26 1.8098 0.4089
4 36 28 1.0089 -2.4802
4 36 30 -2.2975 -0.0605
4 38 4 2.3302 6.5739
4 38 6 -0.1627 7.8871
4 38 8 -16.0355 -0.2043
4 38 10 -4.9536 5.3710
4 38 12 -5.9857 0.1121
4 38 14 -3.4892 -2.6560
4 38 16 -0.5614 0.2049
4 38 18 -1.8360 -1.1203
4 38 20 -3.1302 1.0206
4 38 22 0.3530 -0.9013
4 38 24 -20.8002 2.4745
4 38 26 5.6269 -4.1549
4 38 28 12.6560 1.4770
4 40 4 -1.4982 10.5569
4 40 6 -9.3281 -0.2168
4 40 8 -9.6038 2.8235
4 40 10 -16.3246 1.7194
4 40 12 -3.8894 -5.2125
4 40 14 -19.2755 0.9962
4 40 16 -4.9995 -2.7081
4 40 18 0.3076 -0.0244
4 40 20 5.9604 -1.8527
4 40 22 -15.3456 2.0482
4 40 24 5.3840 -5.2213
4 42 4 -1.6872 1.6827
4 42 6 -5.7083 -7.8367
4 42 8 -8.8008 -3.5205
4 42 10 1.7396 -5.0924
4 42 12 19.8770 -1.8500
4 42 14 12.9846 0.9037
4 42 16 0.0541 2.2543
4 42 18 3.1213 1.7788
4 42 20 -27.6895 2.9370
4 44 4 7.8851 2.0224
4 44 6 -24.9251 2.5518
4 44 8 -12.0828 2.6267
4 44 10 19.9091 3.9395
4 44 12 -0.1804 -0.2317
4 44 14 6.7448 -2.0359
4 44 16 1.7675 -5.8000
4 46 4 18.0595 -1.9295
4 46 6 -5.0815 -12.1214
4 46 8 -2.4804 -2.5057
4 46 10 3.8286 -0.8398
5 5 5 -139.4724 -5.8954
5 7 5 -62.0552 7.9427
5 7 7 136.2905 -4.8512
5 9 5 -24.8543 -12.2830
5 9 7 53.6845 -6.8337
5 9 9 -10.3767 9.2707
5 11 5 -43.4881 -19.2450
5 11 7 22.9557 -1.1479
5 11 9 9.7937 6.1724
5 11 11 10.6933 -11.9278
5 13 5 18.7243 -0.7457
5 13 7 42.4597 -5.0508
5 13 9 -19.8353 2.8499
5 13 11 24.3660 -4.8486
5 13 13 -36.7419 -0.7979
5 15 5 8.7435 -1.7327
5 15 7 -39.2086 7.3072
5 15 9 -42.2434 -7.8280
5 15 11 -12.2909 15.7781
5 15 13 -21.2333 11.2275
5 15 15 19.4778 4.3995
5 17 5 32.2415 8.0405
5 17 7 -0.6568 6.7683
5 17 9 -24.2637 1.1377
5 17 11 15.0303 10.1870
5 17 13 -10.7457 -7.9453
5 17 15 -8.6587 -7.4008
5 17 17 -1.4144 -7.2271
5 19 5 33.4113 5.7672
5 19 7 -37.7397 -2.1997
5 19 9 -38.2445 -4.3446
5 19 11 -11.8380 -5.1842
5 19 13 -25.8627 -6.1634
5 19 15 19.7459 6.0899
5 19 17 -3.8284 9.5979
5 19 19 18.0690 0.7058
5 21 5 -8.5331 12.3170
5 21 7 -28.1734 4.3788
5 21 9 0.5431 3.2992
5 21 11 -11.7262 1.7019
5 21 13 20.0059 0.2276
5 21 15 24.1502 7.0322
5 21 17 -7.1221 -9.5584
5 21 19 -1.0152 -7.9414
5 21 21 -16.4982 6.7302
5 23 5 -10.7224 17.0724
5 23 7 3.8068 -6.5808
5 23 9 -0.1164 7.6228
5 23 11 1.4648 -14.3025
5 23 13 6.7258 -2.6560
5 23 15 19.0580 -3.3787
5 23 17 4.1540 -5.3803
5 23 19 -6.5369 7.2153
5 23 21 -5.7582 8.3865
5 23 23 6.6265 -6.5689
5 25 5 -7.3984 -10.9223
5 25 7 -5.6380 -3.1329
5 25 9 10.9681 -2.5857
5 25 11 -11.2757 -5.7243
5 25 13 14.7289 3.3273
5 25 15 1.4789 -2.1585
5 25 17 -13.7659 5.0052
5 25 19 7.6473 4.1110
5 25 21 -11.1463 -2.5117
5 25 23 -11.8221 -8.9841
5 25 25 -11.9449 5.3619
5 27 5 -21.3883 -10.4022
5 27 7 13.4056 5.9328
5 27 9 -2.2293 -1.2624
5 27 11 9.1921 3.7607
5 27 13 27.4330 -0.4159
5 27 15 5.3770 3.3217
5 27 17 17.8790 0.7172
5 27 19 -5.2340 -0.1503
5 27 21 -2.0236 0.1231
5 27 23 0.9921 -0.1855
5 27 25 -4.3304 4.6158
5 27 27 12.3920 -1.6449
5 29 5 -23.9595 -9.5634
5 29 7 2.3497 -5.1883
5 29 9 -3.1202 0.6618
5 29 11 -4.0949 -6.3070
5 29 13 -18.9260 2.9233
5 29 15 -8.5029 4.7738
5 29 17 4.5009 -4.6480
5 29 19 -12.0447 0.4771
5 29 21 3.6517 0.9924
5 29 23 2.0826 -1.4643
5 29 25 16.1242 -2.5012
5 29 27 2.7022 -4.2429
5 29 29 8.6693 -1.0302
5 31 5 -19.7557 -10.1698
5 31 7 3.4194 6.3061
5 31 9 2.1746 -2.4607
5 31 11 -7.2563 6.9160
5 31 13 5.3016 4.2649
5 31 15 -5.9152 -4.5487
5 31 17 -1.4899 -1.0515
5 31 19 -9.7796 3.2973
5 31 21 -8.5397 0.6131
5 31 23 5.4815 1.4314
5 31 25 -4.2896 -1.5690
5 31 27 5.2671 5.0663
5 31 29 8.4905 7.6067
5 31 31 12.5147 1.0330
5 33 5 -10.8660 6.1702
5 33 7 12.6597 2.9318
5 33 9 -5.5931 3.5195
5 33 11 15.9374 6.7853
5 33 13 -12.8600 -5.3298
5 33 15 -3.3781 -3.1812
5 33 17 7.6878 1.4097
5 33 19 -12.1849 0.1815
5 33 21 3.7462 -1.4153
5 33 23 5.5425 1.1303
5 33 25 -9.4860 2.6658
5 33 27 3.2591 5.2331
5 33 29 -1.2996 -4.7836
5 33 31 -6.1551 -4.2092
5 33 33 -0.5557 -5.8717
5 35 5 0.4993 6.8395
5 35 7 -4.8198 -3.4486
5 35 9 -3.8994 0.4201
5 35 11 7.6923 -6.1763
5 35 13 -19.5510 -2.5239
5 35 15 10.2275 1.9854
5 35 17 7.1516 1.4818
5 35 19 4.0638 2.0637
5 35 21 15.3113 0.0259
5 35 23 3.7142 -1.2830
5 35 25 -1.3568 -0.3933
5 35 27 6.9628 -5.0545
5 35 29 8.2631 -1.3844
5 35 31 4.2357 -2.3569
5 37 5 -0.9613 13.2443
5 37 7 8.6341 4.3477
5 37 9 -10.6163 0.9567
5 37 11 7.3967 1.2221
5 37 13 -5.7497 3.1275
5 37 15 -8.5046 1.1479
5 37 17 3.6050 -0.2743
5 37 19 -5.5696 -0.3554
5 37 21 4.2596 -4.6476
5 37 23 -1.7464 -3.0882
5 37 25 2.8059 3.2892
5 37 27 -0.7674 -4.0802
5 37 29 -10.3749 7.1502
5 39 5 -1.8390 10.5643
5 39 7 -11.0843 -4.3383
5 39 9 5.0026 1.9668
5 39 11 2.0149 -3.5480
5 39 13 -10.8123 -4.4670
5 39 15 -0.6599 -1.7179
5 39 17 -5.6302 -3.3535
5 39 19 12.8766 1.7447
5 39 21 3.5538 0.7935
5 39 23 2.9579 0.6131
5 39 25 4.0401 -7.0642
5 41 5 -2.1716 -13.8938
5 41 7 -6.0233 -5.8652
5 41 9 9.4241 -4.1010
5 41 11 -1.6700 -6.7722
5 41 13 7.9553 0.4597
5 41 15 4.5334 1.8569
5 41 17 0.6921 4.2870
5 41 19 11.5348 0.9855
5 41 21 5.6915 -3.1584
5 41 23 2.6224 -11.9488
5 43 5 4.6508 -7.2324
5 43 7 3.5171 3.6092
5 43 9 -2.7879 1.9952
5 43 11 -5.8078 4.5159
5 43 13 -2.4830 0.4634
5 43 15 14.7210 5.0801
5 43 17 -16.7178 4.2032
5 43 19 3.9091 -2.6777
5 45 5 40.1226 -4.6989
5 45 7 1.0640 -5.2577
5 45 9 2.3529 -0.0248
5 45 11 4.1919 -1.4180
5 45 13 7.8084 -2.7862
6 6 6 12.6776 0.3670
6 8 6 89.3311 -36.1740
6 8 8 28.3072 -10.2218
6 10 6 -24.6365 1.4355
6 10 8 10.7767 0.1713
6 10 10 61.2927 8.3887
6 12 6 131.0919 -4.0305
6 12 8 -23.1123 2.4492
6 12 10 19.5060 -1.0388
6 12 12 -28.8458 5.9875
6 14 6 4.7801 1.0959
6 14 8 -70.2243 20.5945
6 14 10 8.6564 -2.1438
6 14 12 -58.9123 6.8859
6 14 14 16.3791 -6.4804
6 16 6 -10.5472 24.1604
6 16 8 -27.5303 -6.3442
6 16 10 -16.8782 -0.2528
6 16 12 -15.1591 -0.4898
6 16 14 19.7104 2.2949
6 16 16 29.7216 2.9836
6 18 6 10.4275 2.3651
6 18 8 -13.6505 -17.6969
6 18 10 -6.0613 4.2091
6 18 12 -41.4551 -1.9502
6 18 14 -26.4147 -1.9165
6 18 16 -3.1694 0.3623
6 18 18 -3.4941 -2.0832
6 20 6 -54.4192 1.4862
6 20 8 -0.8444 1.0490
6 20 10 -1.0302 1.2921
6 20 12 2.0186 -3.1253
6 20 14 32.0459 -3.5936
6 20 16 2.6440 -0.5374
6 20 18 13.3350 -5.0013
6 20 20 -25.0476 3.5374
6 22 6 -1.2479 1.0360
6 22 8 23.5286 -11.4556
6 22 10 8.5823 -3.3706
6 22 12 21.0779 -6.0319
6 22 14 2.4449 4.2987
6 22 16 -10.2175 2.2956
6 22 18 13.2888 0.7260
6 22 20 -26.8336 9.8398
6 22 22 7.4825 -1.1535
6 24 6 -33.8145 -20.7284
6 24 8 -7.2443 4.2088
6 24 10 6.1827 -2.2436
6 24 12 -22.6032 4.9909
6 24 14 0.2033 6.0928
6 24 16 -3.7601 -0.1558
6 24 18 -0.8167 -1.2075
6 24 20 15.9005 -5.2871
6 24 22 -10.4917 -13.3793
6 24 24 17.5604 -2.2680
6 26 6 -1.8720 -4.6683
6 26 8 17.8933 11.2705
6 26 10 -6.7717 -1.6391
6 26 12 25.1133 -1.9288
6 26 14 -15.8299 1.3115
6 26 16 -7.2324 -3.7958
6 26 18 5.4936 -2.0143
6 26 20 -26.3229 0.4939
6 26 22 -18.9910 0.5151
6 26 24 3.8184 12.2363
6 26 26 -11.3058 0.7462
6 28 6 18.0373 -3.6710
6 28 8 5.6893 -3.7885
6 28 10 4.1684 -4.1398
6 28 12 -1.1496 -2.4361
6 28 14 -2.6268 -0.0058
6 28 16 -4.6042 -0.8650
6 28 18 -13.9128 6.8134
6 28 20 8.1401 1.2061
6 28 22 11.5458 -0.6065
6 28 24 -5.2475 -1.8155
6 28 26 22.0044 -6.4602
6 28 28 -4.2439 0.5122
6 30 6 8.3854 2.6218
6 30 8 -12.6596 16.9971
6 30 10 -12.0504 1.4413
6 30 12 2.6719 2.7403
6 30 14 -10.7200 -1.7419
6 30 16 -9.9439 6.8258
6 30 18 10.2318 0.8612
6 30 20 -4.2641 -4.5559
6 30 22 -1.3114 -0.0595
6 30 24 0.1160 2.7014
6 30 26 -9.7529 2.2730
6 30 28 9.1154 2.0064
6 30 30 -20.8419 -3.0595
6 32 6 23.5645 25.3671
6 32 8 3.5176 -1.5609
6 32 10 1.8307 2.1028
6 32 12 9.3857 -0.2557
6 32 14 -11.5296 1.1212
6 32 16 -7.9376 0.1832
6 32 18 -6.9934 -5.6872
6 32 20 -3.5819 1.9193
6 32 22 6.9867 4.5010
6 32 24 -4.2899 0.2661
6 32 26 9.4020 -2.7553
6 32 28 5.1050 1.2511
6 32 30 8.9810 1.7437
6 34 6 0.5183 4.2661
6 34 8 -16.7537 -11.5037
6 34 10 -7.6646 -2.0797
6 34 12 -18.7236 -4.6126
6 34 14 -5.1531 0.9507
6 34 16 2.0415 -5.3310
6 34 18 -9.1966 1.6626
6 34 20 19.2669 3.0443
6 34 22 -1.9748 -1.2048
6 34 24 9.0410 1.2660
6 34 26 -9.6595 1.5143
6 34 28 -9.5543 -1.4788
6 34 30 -18.6070 0.0909
6 34 32 -1.9829 -7.1089
6 36 6 4.0512 1.4590
6 36 8 -3.2476 4.4152
6 36 10 -1.2535 -0.5402
6 36 12 14.4556 2.6680
6 36 14 -5.4851 -0.5865
6 36 16 17.0703 0.3923
6 36 18 5.2932 3.2859
6 36 20 10.6504 -3.0676
6 36 22 6.7723 -1.6370
6 36 24 -18.7351 -0.4145
6 36 26 -4.0457 -1.1333
6 36 28 5.1640 -1.5509
6 36 30 8.1119 2.0335
6 38 6 17.6780 -6.3504
6 38 8 -9.4561 -9.9986
6 38 10 -5.2097 -1.0847
6 38 12 -11.3921 -0.2923
6 38 14 13.6972 -1.6278
6 38 16 3.5124 3.3161
6 38 18 -4.8358 -0.8063
6 38 20 13.0758 -1.8011
6 38 22 14.2901 0.7330
6 38 24 6.4595 -3.7782
6 38 26 -12.3011 -2.8722
6 40 6 -15.5496 -21.2706
6 40 8 -19.8575 -2.6313
6 40 10 -3.8158 -3.2909
6 40 12 4.1866 -1.6055
6 40 14 4.6177 4.5388
6 40 16 -16.3393 -0.1841
6 40 18 7.4080 2.4259
6 40 20 4.5133 -0.9770
6 40 22 2.0708 -8.2198
6 40 24 -14.7343 5.9743
6 42 6 19.9284 0.9671
6 42 8 0.1255 7.2924
6 42 10 16.8263 2.2582
6 42 12 4.9080 7.0985
6 42 14 11.7048 2.2865
6 42 16 4.9621 1.5089
6 42 18 5.4631 0.3647
6 42 20 -2.4251 -9.7880
6 44 6 -9.7775 -1.8144
6 44 8 -6.8448 0.6590
6 44 10 0.9779 2.7443
6 44 12 -21.2789 -3.0271
6 44 14 -7.2699 -2.1053
6 44 16 -4.7278 1.1205
6 46 6 12.7368 3.5422
6 46 8 9.8529 8.2394
7 7 7 64.2412 11.5305
7 9 7 -9.2217 37.3029
7 9 9 -1.9242 31.7152
7 11 7 71.0225 2.0048
7 11 9 -12.0861 6.8935
7 11 11 21.6127 -14.8975
7 13 7 -57.5105 7.3380
7 13 9 -16.1425 15.0025
7 13 11 -65.0494 1.1987
7 13 13 -48.8377 1.9713
7 15 7 -33.5645 5.2757
7 15 9 2.8679 -17.6964
7 15 11 -40.0388 4.2511
7 15 13 18.6693 -10.5826
7 15 15 7.7648 0.0070
7 17 7 -10.8804 -13.4979
7 17 9 -15.9008 -13.2882
7 17 11 -7.9512 1.4378
7 17 13 -22.3343 1.3860
7 17 15 8.3137 6.1191
7 17 17 -23.6403 1.8213
7 19 7 -59.1515 -4.9775
7 19 9 23.4638 9.7744
7 19 11 -7.5359 -0.5783
7 19 13 39.8145 0.9738
7 19 15 17.9623 0.8503
7 19 17 1.6272 -6.9335
7 19 19 16.6446 -4.8770
7 21 7 -2.1062 -11.4133
7 21 9 12.2658 -8.7940
7 21 11 22.6321 -5.1880
7 21 13 30.1891 -1.7469
7 21 15 -17.0273 2.3919
7 21 17 12.3138 0.2986
7 21 19 -17.2705 6.1833
7 21 21 -34.5119 9.1312
7 23 7 9.7387 -14.5777
7 23 9 3.6578 12.3948
7 23 11 -1.8282 -3.0784
7 23 13 -10.6809 7.5638
7 23 15 2.2582 3.5717
7 23 17 -7.0222 -6.5699
7 23 19 0.1243 -3.0038
7 23 21 -4.7132 -10.7833
7 23 23 -7.0888 -10.0154
7 25 7 10.5841 11.6021
7 25 9 -6.8017 11.7516
7 25 11 -0.7046 1.2065
7 25 13 20.5989 1.5383
7 25 15 0.2017 -3.7636
7 25 17 -6.5799 -6.9665
7 25 19 -18.0987 -1.4268
7 25 21 -11.7531 4.2779
7 25 23 9.7992 8.9527
7 25 25 -1.7668 9.0847
7 27 7 30.2526 7.4304
7 27 9 -22.2518 -10.5581
7 27 11 6.9004 -3.0984
7 27 13 -11.0097 0.8051
7 27 15 -22.8052 -1.1332
7 27 17 2.0566 4.1834
7 27 19 -22.1313 5.7766
7 27 21 17.7052 -1.6352
7 27 23 -11.8380 -1.1932
7 27 25 11.7166 -7.2873
7 27 27 27.1163 -7.6260
7 29 7 5.5374 10.3164
7 29 9 6.6338 7.9996
7 29 11 -10.3344 5.3520
7 29 13 -9.4143 1.4345
7 29 15 4.7416 0.9034
7 29 17 -14.5719 1.8910
7 29 19 2.3558 -4.9011
7 29 21 -3.1461 -1.8645
7 29 23 12.9057 1.0166
7 29 25 12.2576 2.9261
7 29 27 4.2833 6.3376
7 29 29 17.4612 3.7898
7 31 7 20.6764 14.6980
7 31 9 -4.1738 -10.2081
7 31 11 7.9790 1.2089
7 31 13 -14.8628 0.5641
7 31 15 4.0718 1.2733
7 31 17 13.2926 -1.3138
7 31 19 -13.7283 1.3352
7 31 21 11.2736 2.4063
7 31 23 9.2655 4.3564
7 31 25 4.1420 -2.5218
7 31 27 15.8781 -0.7397
7 31 29 6.6758 -2.5966
7 31 31 14.4961 0.1567
7 33 7 -15.3159 -10.8684
7 33 9 -3.0350 -10.1835
7 33 11 -6.3352 -6.2038
7 33 13 -9.4463 -0.7946
7 33 15 16.7606 -0.4368
7 33 17 -7.2637 0.8606
7 33 19 13.4462 3.9745
7 33 21 5.7385 -2.6152
7 33 23 8.1204 -1.2435
7 33 25 1.6245 -2.2869
7 33 27 0.8837 0.8831
7 33 29 10.7350 1.1945
7 33 31 11.7379 2.1313
7 33 33 -10.6180 -2.9733
7 35 7 -7.7269 -4.6369
7 35 9 5.1538 4.4687
7 35 11 -2.3035 0.2790
7 35 13 -6.6112 2.3719
7 35 15 -6.7728 -1.3432
7 35 17 15.0662 1.0064
7 35 19 -2.1354 -0.7955
7 35 21 -2.3498 -1.4928
7 35 23 10.5771 -0.2880
7 35 25 7.1658 2.6362
7 35 27 -6.9735 -1.5286
7 35 29 1.0304 0.1747
7 35 31 -5.1329 0.2089
7 37 7 -4.4081 -10.1431
7 37 9 -2.7274 -6.5236
7 37 11 1.9371 1.4418
7 37 13 -8.8785 -1.8004
7 37 15 -1.2582 0.4864
7 37 17 8.7198 3.2503
7 37 19 -5.8324 -1.8320
7 37 21 7.6866 -1.2966
7 37 23 -4.6421 -1.6210
7 37 25 6.9892 -2.9812
7 37 27 -1.1147 2.6411
7 39 7 -0.2930 -11.6170
7 39 9 0.1255 7.6253
7 39 11 -8.8766 -1.9589
7 39 13 7.3430 5.0719
7 39 15 21.3444 0.1937
7 39 17 17.5338 -3.6450
7 39 19 -9.3574 0.4955
7 39 21 -14.7888 0.6858
7 39 23 12.9298 -2.2276
7 39 25 16.9046 10.7678
7 41 7 5.5846 13.9403
7 41 9 -5.3298 7.3688
7 41 11 -5.4028 4.7401
7 41 13 1.9929 3.8510
7 41 15 -3.5308 -1.3403
7 41 17 -12.3770 -0.1677
7 41 19 -9.5427 -3.6808
7 41 21 6.1722 -4.0045
7 43 7 -8.0245 8.4475
7 43 9 4.9401 -1.7464
7 43 11 8.7123 1.3096
7 43 13 5.7006 -4.7022
7 43 15 3.6450 3.8573
7 43 17 3.8538 -0.6520
7 45 7 -0.6141 4.0432
7 45 9 6.3875 2.2662
7 45 11 0.8110 1.6212
7 45 13 0.1073 -1.2578
8 8 8 12.3275 -31.2748
8 10 8 8.3402 -15.1740
8 10 10 -41.0146 -28.4665
8 12 8 -32.2151 -5.9661
8 12 10 -17.9172 1.3231
8 12 12 -100.5996 16.1558
8 14 8 -12.8451 -2.2654
8 14 10 -10.6538 -15.8176
8 14 12 -21.5456 4.0080
8 14 14 40.1757 -23.2392
8 16 8 2.1738 -10.0367
8 16 10 -20.0899 0.2985
8 16 12 0.1980 -5.4147
8 16 14 -14.7584 4.5878
8 16 16 1.6778 13.6600
8 18 8 -2.4148 -3.3369
8 18 10 12.3712 17.2356
8 18 12 4.1732 3.5420
8 18 14 14.2660 7.1314
8 18 16 2.1392 -2.2087
8 18 18 5.3472 -18.4839
8 20 8 7.1577 -5.7153
8 20 10 -17.9701 -4.1963
8 20 12 29.2138 -4.2760
8 20 14 7.0671 -3.3281
8 20 16 1.5902 -5.9363
8 20 18 3.4509 -0.0346
8 20 20 -28.8639 16.1529
8 22 8 -14.1981 2.1538
8 22 10 5.0864 7.5145
8 22 12 5.8702 0.7383
8 22 14 -18.3949 3.1303
8 22 16 -11.2631 -1.0730
8 22 18 -5.7832 -0.9093
8 22 20 -11.9033 0.3100
8 22 22 -5.5961 -18.0481
8 24 8 3.9477 24.1135
8 24 10 14.8643 0.9581
8 24 12 -6.5768 5.7409
8 24 14 -12.2581 -1.2510
8 24 16 -21.8789 -4.9868
8 24 18 -1.4361 -1.5166
8 24 20 6.6782 -1.2889
8 24 22 -10.8598 0.5655
8 24 24 9.1610 14.3538
8 26 8 24.8972 3.1660
8 26 10 -4.5097 -10.1550
8 26 12 -0.9108 0.2540
8 26 14 -8.7988 -1.8889
8 26 16 1.9210 1.0600
8 26 18 -9.4858 6.3922
8 26 20 -0.2602 -0.3140
8 26 22 6.0324 -1.0447
8 26 24 -3.0088 0.2656
8 26 26 17.5182 -15.2188
8 28 8 -20.1494 0.0592
8 28 10 1.7102 5.1962
8 28 12 -7.2503 3.7936
8 28 14 3.1453 1.0543
8 28 16 -2.6850 -3.1215
8 28 18 12.8872 -0.4536
8 28 20 14.4158 -4.7204
8 28 22 -0.2770 2.6213
8 28 24 9.4387 1.5118
8 28 26 -6.6604 -0.0348
8 28 28 -16.2951 14.8301
8 30 8 20.7921 -2.6144
8 30 10 -4.9147 -7.8511
8 30 12 4.6673 -0.6497
8 30 14 -3.5346 -4.5083
8 30 16 -10.7695 0.0120
8 30 18 20.5170 6.6998
8 30 20 7.4998 2.9302
8 30 22 8.5593 1.7824
8 30 24 4.3430 0.7744
8 30 26 2.0649 0.9738
8 30 28 2.7129 -1.1694
8 30 30 -0.7548 -11.1492
8 32 8 -11.8467 -16.8588
8 32 10 -7.8123 -3.6907
8 32 12 -0.2935 -1.3280
8 32 14 -23.1052 -0.9503
8 32 16 6.0660 8.1923
8 32 18 1.4693 2.4753
8 32 20 10.2139 -4.9153
8 32 22 10.7038 -1.5437
8 32 24 0.5259 -3.1865
8 32 26 16.6584 -3.0695
8 32 28 -20.1505 -8.4158
8 32 30 -1.7319 2.8202
8 32 32 0.4542 10.0370
8 34 8 -4.1231 -3.5474
8 34 10 -4.1225 5.3292
8 34 12 5.3170 3.0796
8 34 14 12.5720 5.5945
8 34 16 5.1677 -0.6913
8 34 18 1.0505 -6.5129
8 34 20 -4.9184 -1.2177
8 34 22 6.5353 0.5216
8 34 24 -12.5245 -0.6314
8 34 26 -2.8403 4.2908
8 34 28 -1.4612 3.5540
8 34 30 -8.9173 1.2400
8 34 32 14.3182 3.1316
8 36 8 -11.0185 -3.0004
8 36 10 -21.6829 0.4200
8 36 12 3.8214 -0.5345
8 36 14 -31.5496 -2.5229
8 36 16 2.6429 -2.3664
8 36 18 -10.5319 -0.3205
8 36 20 2.4429 -0.6187
8 36 22 7.1814 1.1100
8 36 24 -5.9433 2.4909
8 36 26 8.5936 -1.2985
8 36 28 -7.0004 5.3150
8 38 8 -13.6520 5.1521
8 38 10 1.7685 6.6718
8 38 12 7.5753 0.9224
8 38 14 4.8546 2.1561
8 38 16 0.6279 -1.1225
8 38 18 0.9458 -1.4717
8 38 20 5.5571 0.1929
8 38 22 1.5955 -0.2240
8 38 24 -38.2271 -1.0177
8 38 26 4.1707 9.7865
8 40 8 10.9991 18.8076
8 40 10 -27.5931 -0.2056
8 40 12 6.2537 5.4577
8 40 14 5.1021 -1.8622
8 40 16 -0.5730 -1.3592
8 40 18 23.3852 0.0897
8 40 20 -5.2204 4.1164
8 40 22 -22.9852 1.7087
8 40 24 8.3367 19.8400
8 42 8 -21.9957 1.2434
8 42 10 -5.2129 -6.1679
8 42 12 -23.8599 -4.9303
8 42 14 5.7640 1.4536
8 42 16 8.4610 0.7989
8 42 18 -3.0985 -6.5070
8 42 20 13.1616 4.5814
8 44 8 7.6551 -3.5590
8 44 10 10.0387 0.9790
8 44 12 10.0806 2.3487
8 44 14 19.3449 1.7685
8 46 8 -6.2664 -5.8414
9 9 9 -21.2266 26.0946
9 11 9 -70.2602 -3.9313
9 11 11 -39.9586 12.1793
9 13 9 3.8137 2.1306
9 13 11 -11.4268 -3.5413
9 13 13 -5.5270 -6.1962
9 15 9 -15.9303 -11.3144
9 15 11 -9.3056 9.5721
9 15 13 10.4519 -15.6807
9 15 15 14.3115 14.5834
9 17 9 -1.7910 12.4234
9 17 11 -8.4223 13.4862
9 17 13 4.6947 -4.2139
9 17 15 8.4305 6.0944
9 17 17 -0.3724 -8.7063
9 19 9 3.3520 12.5374
9 19 11 15.7129 -8.8700
9 19 13 16.2180 -6.3987
9 19 15 -19.9849 1.2693
9 19 17 -6.1867 -11.4338
9 19 19 -14.2330 9.6452
9 21 9 -18.1876 12.2047
9 21 11 -0.9248 3.2126
9 21 13 -12.4390 2.4544
9 21 15 5.4774 5.7234
9 21 17 2.5650 -1.6973
9 21 19 -3.3994 4.4185
9 21 21 3.1916 -7.1882
9 23 9 23.2805 17.9073
9 23 11 7.9974 -4.1151
9 23 13 -3.1257 2.9879
9 23 15 0.7427 -8.1751
9 23 17 -30.8718 -6.6672
9 23 19 0.3192 1.6669
9 23 21 -4.2346 -7.8431
9 23 23 -7.0933 7.3666
9 25 9 -0.8113 -12.6981
9 25 11 -3.6571 -4.9661
9 25 13 -10.3080 -1.7122
9 25 15 -13.1410 -4.4995
9 25 17 -5.2598 6.6188
9 25 19 -0.2983 3.4388
9 25 21 -1.2881 -0.5947
9 25 23 23.1129 11.0837
9 25 25 7.5594 -7.0189
9 27 9 2.8361 -8.1617
9 27 11 -6.8650 9.0018
9 27 13 -2.2857 1.7828
9 27 15 16.7044 0.2537
9 27 17 -11.3565 3.4492
9 27 19 7.5113 -3.5077
9 27 21 3.0163 -0.8747
9 27 23 -6.7394 0.7680
9 27 25 7.5268 -7.1122
9 27 27 4.6608 6.2213
9 29 9 17.9799 -13.8346
9 29 11 -17.5303 -5.4812
9 29 13 14.0701 0.9566
9 29 15 -2.2335 -0.7727
9 29 17 0.6913 1.4389
9 29 19 7.6497 1.2632
9 29 21 -1.8641 3.8255
9 29 23 2.1485 -0.2723
9 29 25 -0.2626 -1.0076
9 29 27 1.2460 5.9418
9 29 29 -12.5366 -7.6073
9 31 9 0.1519 -16.3178
9 31 11 -5.4371 4.9496
9 31 13 22.2382 1.0124
9 31 15 -5.5483 3.5006
9 31 17 13.6857 5.2887
9 31 19 7.3280 -2.1462
9 31 21 6.1079 -1.3613
9 31 23 6.1251 -5.7510
9 31 25 -0.9500 -4.9226
9 31 27 10.8073 -3.5622
9 31 29 1.2942 -6.4853
9 31 31 0.3150 9.5267
9 33 9 2.8737 11.7815
9 33 11 -5.3717 6.1803
9 33 13 15.7161 0.9620
9 33 15 5.5554 3.5367
9 33 17 5.1191 -5.7922
9 33 19 -10.1050 -2.9672
9 33 21 -11.5187 -0.1235
9 33 23 -1.4654 -3.4667
9 33 25 4.5743 3.0332
9 33 27 -6.9918 6.3279
9 33 29 11.3338 2.3921
9 33 31 -1.0019 3.7819
9 35 9 -11.2326 9.4171
9 35 11 -0.3560 -3.7770
9 35 13 8.4362 -2.7831
9 35 15 2.7761 -2.5545
9 35 17 8.6409 -2.6470
9 35 19 0.9907 2.7363
9 35 21 4.5284 1.3785
9 35 23 0.3730 3.7703
9 35 25 -3.5135 4.0178
9 35 27 -2.9960 -0.0881
9 35 29 2.3844 -0.1900
9 37 9 4.9138 8.0820
9 37 11 -1.5205 3.7625
9 37 13 1.5679 -0.0670
9 37 15 4.2375 0.3728
9 37 17 12.8932 -1.8570
9 37 19 -11.0362 0.1149
9 37 21 -2.0723 1.8488
9 37 23 10.7921 -2.9699
9 37 25 6.1471 1.4866
9 37 27 -2.8887 1.7011
9 39 9 8.8394 11.2406
9 39 11 10.5814 -4.1595
9 39 13 1.6850 1.4116
9 39 15 6.2005 -2.5878
9 39 17 -0.3570 -3.8463
9 39 19 -14.3161 2.0341
9 39 21 11.4237 2.5113
9 39 23 5.5999 -0.1407
9 39 25 0.6880 5.5734
9 41 11 0.7068 -7.3249
9 41 13 -11.2341 -4.5568
9 41 15 12.3626 0.2458
9 41 17 -3.2550 0.9628
9 41 19 6.2375 -0.1697
9 41 21 11.6844 12.0635
9 43 9 3.8767 -7.9408
9 43 11 1.4565 3.3374
9 43 13 8.6407 4.5721
9 43 15 1.5206 -5.0903
9 43 17 -4.6687 -1.1088
9 45 9 -1.5333 -7.0475
9 45 11 8.9427 3.8745
10 12 10 3.5730 0.4737
10 12 12 9.3493 8.4217
10 14 10 -19.8027 -1.9406
10 14 12 -0.1591 -3.0098
10 14 14 -6.8973 -0.8964
10 16 10 25.4735 20.1217
10 16 12 21.4508 -6.9816
10 16 14 7.4003 7.5088
10 16 16 27.2899 2.7009
10 18 10 10.0134 7.0010
10 18 12 2.2981 -16.0667
10 18 14 -5.2638 5.5378
10 18 16 -6.8146 -12.0291
10 18 18 -25.6317 -1.9158
10 20 10 -4.2462 3.3313
10 20 12 5.7810 0.4347
10 20 14 7.0159 7.5455
10 20 16 -1.9992 -2.6999
10 20 18 0.5947 5.8616
10 20 20 12.9034 5.1695
10 22 10 8.4125 -2.2104
10 22 12 2.1841 -5.8019
10 22 14 1.9219 -1.2840
10 22 16 -2.3880 -15.6120
10 22 18 6.1997 1.6305
10 22 20 -0.4699 0.1287
10 22 22 14.1995 -10.1608
10 24 10 1.0285 -21.8167
10 24 12 -2.6103 3.1117
10 24 14 -2.1897 -7.3686
10 24 16 -18.3171 0.3228
10 24 18 6.2257 11.8877
10 24 20 10.4471 3.1932
10 24 22 11.4666 4.2351
10 24 24 -0.8545 9.5186
10 26 10 -9.9221 -5.5442
10 26 12 2.5665 11.9622
10 26 14 3.8322 1.2973
10 26 16 10.2982 8.2431
10 26 18 30.0465 2.2263
10 26 20 -0.3407 -4.3813
10 26 22 -15.7586 -3.5364
10 26 24 9.0278 -7.3457
10 26 26 -20.3312 -5.7367
10 28 10 -12.7078 -0.4611
10 28 12 -2.9006 -5.4112
10 28 14 1.8856 -1.8658
10 28 16 -16.1144 1.0507
10 28 18 -1.0247 -0.0243
10 28 20 4.5431 -0.4031
10 28 22 6.6383 -0.1720
10 28 24 12.4970 -0.1046
10 28 26 9.1332 4.8636
10 28 28 13.3048 4.1119
10 30 10 -17.3465 4.3521
10 30 12 -2.9350 9.6852
10 30 14 -8.1360 -0.0265
10 30 16 -2.9564 -1.5126
10 30 18 -4.5490 2.0652
10 30 20 6.9047 -0.2989
10 30 22 -12.9671 -0.0924
10 30 24 4.9987 -6.3218
10 30 26 -12.2856 -0.3201
10 30 28 -6.4092 -4.9930
10 30 30 -9.5134 -0.6680
10 32 10 2.1908 17.7195
10 32 12 -3.3836 0.9964
10 32 14 4.8478 2.0249
10 32 16 0.5791 -1.6625
10 32 18 -0.4990 -5.4980
10 32 20 0.9975 -0.9831
10 32 22 4.8753 -6.4023
10 32 24 -9.9400 1.1341
10 32 26 3.1400 8.8182
10 32 28 6.1160 -0.4412
10 32 30 0.0799 8.4271
10 32 32 -11.7852 0.4675
10 34 10 -1.6170 2.3861
10 34 12 -1.4280 -8.5238
10 34 14 -6.3421 -2.1586
10 34 16 2.9006 -1.8872
10 34 18 14.7414 1.5471
10 34 20 -8.3441 4.5091
10 34 22 -0.2538 1.0947
10 34 24 1.8661 4.8932
10 34 26 16.4789 2.4727
10 34 28 -5.8886 -6.6104
10 34 30 0.8155 5.4675
10 36 10 -2.5019 -1.9767
10 36 12 -5.8358 3.0579
10 36 14 5.8599 0.1646
10 36 16 10.4502 -0.6457
10 36 18 -1.5959 0.7419
10 36 20 -3.2408 0.1219
10 36 22 0.4365 2.3266
10 36 24 -24.4991 -1.1105
10 36 26 10.3135 -2.4017
10 36 28 10.3194 1.9280
10 38 10 2.8384 -2.6255
10 38 12 -1.1485 -7.1199
10 38 14 -0.0490 0.6729
10 38 16 -10.1837 -3.9587
10 38 18 25.3236 -0.7800
10 38 20 -11.4133 -0.1578
10 38 22 -11.0303 -2.9754
10 38 24 0.9962 4.2055
10 38 26 0.3535 -10.6231
10 40 10 -4.5328 -14.6425
10 40 12 11.3400 -2.3270
10 40 14 8.5780 -2.6900
10 40 16 -1.1983 -0.4190
10 40 18 -1.1875 4.0246
10 40 20 -15.9220 2.7541
10 40 22 4.5683 8.0301
10 42 10 30.7456 -3.8359
10 42 12 1.3814 6.3390
10 42 14 -19.5875 1.2803
10 42 16 12.3598 -0.9222
10 42 18 -13.6803 0.0467
10 44 10 7.8826 -0.1179
10 44 12 -11.1523 0.0148
10 44 14 16.0040 1.3712
11 11 11 35.4182 -6.2767
11 13 11 -19.6374 6.8919
11 13 13 -33.5720 -8.7745
11 15 11 -4.2683 5.6524
11 15 13 10.8229 3.0714
11 15 15 49.0437 2.3863
11 17 11 -3.2228 -8.8448
11 17 13 -8.1921 -4.0241
11 17 15 15.1747 -8.4475
11 17 17 -25.7898 -7.6029
11 19 11 -19.5441 -12.2705
11 19 13 -3.7806 7.4943
11 19 15 -7.6664 -1.5222
11 19 17 -6.8511 6.9414
11 19 19 -20.4790 2.7324
11 21 11 0.2544 -10.2708
11 21 13 6.7692 -4.0196
11 21 15 -5.4747 -1.4867
11 21 17 -4.2372 -1.7223
11 21 19 -19.0008 2.1497
11 21 21 -11.6283 -10.0700
11 23 11 -4.1274 -10.1350
11 23 13 -16.1571 5.8333
11 23 15 -6.2257 -3.4712
11 23 17 1.8210 10.0851
11 23 19 4.5025 6.2324
11 23 21 2.3727 -4.3802
11 23 23 24.4256 9.7189
11 25 11 -13.5942 10.7620
11 25 13 5.4465 7.6870
11 25 15 -12.1854 3.0306
11 25 17 -12.8598 5.5156
11 25 19 -8.8122 -1.9970
11 25 21 5.4069 -7.6736
11 25 23 16.7586 0.7824
11 25 25 -4.6602 -7.3955
11 27 11 2.1400 10.8352
11 27 13 -16.2878 -7.8241
11 27 15 6.9555 -3.9408
11 27 17 8.1598 0.9422
11 27 19 12.2339 -2.7597
11 27 21 20.8624 -3.1564
11 27 23 7.4677 3.4501
11 27 25 7.1412 1.2525
11 27 27 9.3250 6.3613
11 29 11 -8.8724 6.0481
11 29 13 -5.5020 3.9357
11 29 15 5.9995 0.2704
11 29 17 -4.9029 4.0983
11 29 19 9.8694 -1.3047
11 29 21 20.8256 -0.2402
11 29 23 4.7161 -0.1147
11 29 25 5.4817 -2.2041
11 29 27 -4.9045 -0.5766
11 29 29 0.1150 -5.6063
11 31 11 2.0845 7.7981
11 31 13 -2.1268 -5.0451
11 31 15 1.1912 0.5633
11 31 17 6.2478 -5.0936
11 31 19 2.9541 -4.1821
11 31 21 8.2301 2.7641
11 31 23 5.6726 -4.0405
11 31 25 5.6275 5.6096
11 31 27 1.9762 -2.7955
11 31 29 -9.1244 4.8960
11 31 31 7.7079 5.9099
11 33 11 -11.3833 -8.5694
11 33 13 0.3640 -5.0101
11 33 15 0.9070 -3.0118
11 33 17 4.9081 -3.8423
11 33 19 6.1932 4.1107
11 33 21 12.1521 1.8702
11 33 23 0.1818 1.9266
11 33 25 -1.4672 2.1091
11 33 27 -5.6468 -1.3420
11 33 29 0.2792 0.8660
11 33 31 2.0314 2.7955
11 35 11 9.9157 -6.8165
11 35 13 8.2937 3.3016
11 35 15 5.3217 -1.1292
11 35 17 5.2103 3.7850
11 35 19 20.8207 2.9757
11 35 21 6.3543 -3.1867
11 35 23 11.0154 1.7904
11 35 25 -5.4218 -0.4928
11 35 27 -12.7397 -0.2080
11 35 29 -9.6128 8.5638
11 37 11 25.0149 -5.3169
11 37 13 -5.1013 -5.1867
11 37 15 13.5315 1.4735
11 37 17 -8.5986 -1.0404
11 37 19 -4.2971 -0.5918
11 37 21 6.9257 0.7859
11 37 23 5.0795 -0.7020
11 37 25 -2.0919 0.5198
11 37 27 -2.9465 -4.2939
11 39 11 -13.1902 -5.0769
11 39 13 10.9452 4.3084
11 39 15 -4.1858 0.2952
11 39 17 -1.0087 0.1093
11 39 19 9.7916 -1.2844
11 39 21 1.9928 0.1882
11 39 23 -2.1013 2.0812
11 41 11 -2.7727 6.1813
11 41 13 2.0073 3.8651
11 41 15 8.2945 -0.7276
11 41 17 -2.1750 4.0185
11 41 19 3.2542 2.0960
11 41 21 1.9353 4.3166
11 43 11 -3.0852 4.1895
11 43 13 10.1406 -2.5027
11 43 15 -34.8159 -1.3082
12 12 12 -72.7282 -0.0358
12 14 12 6.7366 -2.6989
12 14 14 36.7772 1.7653
12 16 12 3.4183 -18.5238
12 16 14 -9.1451 -4.8221
12 16 16 -23.3206 5.6702
12 18 12 -5.2774 -11.0947
12 18 14 31.9645 8.0259
12 18 16 -0.7831 6.6414
12 18 18 -4.1636 -3.7214
12 20 12 29.9282 5.5048
12 20 14 -11.8560 -1.7979
12 20 16 -1.1823 -1.7933
12 20 18 4.2471 -3.7842
12 20 20 -11.2782 8.0871
12 22 12 -11.8767 3.2317
12 22 14 -12.1967 11.9441
12 22 16 -1.6078 -3.4886
12 22 18 -12.8276 4.0027
12 22 20 -0.6987 -2.2248
12 22 22 18.8853 -2.2425
12 24 12 6.7380 16.9771
12 24 14 15.3253 3.2568
12 24 16 -1.4744 -0.1735
12 24 18 9.0384 -0.1216
12 24 20 1.1138 -4.8078
12 24 22 -2.3350 1.3648
12 24 24 3.0730 1.7738
12 26 12 16.9154 3.9568
12 26 14 -9.1576 -11.6435
12 26 16 14.5559 -0.9467
12 26 18 -1.2801 -1.6102
12 26 20 11.3237 -2.7771
12 26 22 19.2113 3.2788
12 26 24 7.8239 -1.8228
12 26 26 6.6569 -2.0109
12 28 12 -29.4886 -0.1586
12 28 14 17.1173 -1.1291
12 28 16 5.4025 3.8206
12 28 18 -2.2679 0.4138
12 28 20 3.4808 -1.0178
12 28 22 -25.1919 1.4285
12 28 24 8.2859 -2.9070
12 28 26 9.3235 -0.4194
12 28 28 -1.3547 2.8560
12 30 12 40.2299 -3.1266
12 30 14 9.5585 -6.4828
12 30 16 36.3930 0.6032
12 30 18 -1.1878 -4.2228
12 30 20 -0.2338 1.7496
12 30 22 -6.6149 0.8945
12 30 24 -12.9029 0.6687
12 30 26 -0.5780 2.3792
12 30 28 18.9497 -0.5380
12 30 30 -2.0085 -1.2860
12 32 12 -15.5315 -17.3464
12 32 14 13.0668 1.2072
12 32 16 7.7981 -1.5045
12 32 18 8.1605 0.0520
12 32 20 10.3249 3.4517
12 32 22 -23.5992 -2.5795
12 32 24 1.5734 -1.9763
12 32 26 12.8343 -0.8749
12 32 28 -10.9130 5.2719
12 32 30 16.8063 -3.1300
12 32 32 -6.6869 10.7259
12 34 12 14.8718 -1.3744
12 34 14 18.4592 4.2183
12 34 16 14.3061 -0.2083
12 34 18 4.4885 3.8541
12 34 20 -15.1437 -2.7039
12 34 22 -11.6734 -0.7399
12 34 24 -14.6785 0.5538
12 34 26 10.3207 3.8897
12 34 28 10.8422 1.5996
12 34 30 2.1121 7.9490
12 36 12 -6.9374 0.5313
12 36 14 -3.7441 -2.2966
12 36 16 2.3272 1.5867
12 36 18 1.1854 -0.8875
12 36 20 8.9372 -0.7139
12 36 22 -3.6612 2.7019
12 36 24 -0.0501 3.1758
12 36 26 9.7519 1.6949
12 36 28 -14.0909 7.0260
12 38 12 10.0011 2.9232
12 38 14 8.2670 7.7658
12 38 16 11.3404 0.2130
12 38 18 -1.5774 -1.0105
12 38 20 14.3699 -3.5184
12 38 22 -6.3778 0.0651
12 38 24 -6.0615 -3.2243
12 40 12 12.2014 10.1012
12 40 14 3.8103 -1.4146
12 40 16 1.1728 0.7143
12 40 18 -14.6940 2.0399
12 40 20 5.4884 -1.2649
12 40 22 -5.6172 -4.4905
12 42 12 -27.2654 3.2343
12 42 14 -1.0069 -4.3444
12 42 16 20.4242 0.4378
12 42 18 4.1322 -3.1500
12 44 12 7.2627 5.7456
13 13 13 28.6801 6.6074
13 15 13 13.3548 -12.8965
13 15 15 -7.0456 -0.8443
13 17 13 29.4841 20.0203
13 17 15 6.2458 7.0040
13 17 17 -3.4856 -3.8970
13 19 13 29.1637 17.2052
13 19 15 -16.0374 -2.0207
13 19 17 3.9840 -6.0493
13 19 19 -9.3363 9.9464
13 21 13 -30.3498 6.7151
13 21 15 -20.4714 3.7811
13 21 17 -10.5575 -2.2924
13 21 19 -15.9414 8.0634
13 21 21 29.3744 -12.0080
13 23 13 -15.7247 10.8445
13 23 15 2.8857 -8.9109
13 23 17 -4.4430 4.0578
13 23 19 2.4457 -0.9269
13 23 21 -3.1743 -7.2617
13 23 23 7.5711 11.0976
13 25 13 -57.5999 -8.8264
13 25 15 -10.1423 -8.3713
13 25 17 -6.5799 0.7885
13 25 19 -29.7425 -1.0054
13 25 21 15.1925 0.2910
13 25 23 3.7531 3.8204
13 25 25 -0.4522 -7.1878
13 27 13 -24.9251 -8.9285
13 27 15 10.9534 4.3032
13 27 17 6.5926 0.9873
13 27 19 24.1613 -1.9093
13 27 21 26.6639 0.9174
13 27 23 11.9116 -3.1619
13 27 25 4.6516 -5.7733
13 27 27 -11.3163 8.9156
13 29 13 9.9578 -9.9478
13 29 15 0.5483 -3.7022
13 29 17 16.9330 1.4358
13 29 19 14.5557 -0.5524
13 29 21 5.1121 3.5955
13 29 23 19.3016 0.7417
13 29 25 -6.0054 1.7061
13 29 27 4.5360 6.3564
13 29 29 -12.6329 -8.9216
13 31 13 -9.4688 -10.1045
13 31 15 1.5901 10.9254
13 31 17 -2.4650 -0.6662
13 31 19 7.7498 -1.6299
13 31 21 25.0692 0.2594
13 31 23 7.1489 -1.8694
13 31 25 -11.2888 -0.6428
13 31 27 -5.0801 1.4747
13 31 29 1.2545 -5.0439
13 31 31 8.2853 3.8893
13 33 13 21.5029 8.8090
13 33 15 4.1235 6.7569
13 33 17 -0.8197 -0.4068
13 33 19 26.8220 -3.5587
13 33 21 1.8815 -2.8412
13 33 23 4.3420 -0.8168
13 33 25 -14.5662 3.8715
13 33 27 -18.0212 2.5736
13 33 29 -5.7638 4.3086
13 33 31 -3.0796 9.5411
13 35 13 12.2358 6.0678
13 35 15 -4.8934 -7.0453
13 35 17 0.2334 0.2184
13 35 19 -10.6373 -1.4693
13 35 21 2.1504 0.3639
13 35 23 -9.7565 0.8641
13 35 25 -3.1888 4.7471
13 35 27 5.7032 3.2702
13 35 29 2.3073 7.5487
13 37 13 -0.2507 6.9084
13 37 15 11.0043 3.2184
13 37 17 10.4159 0.2688
13 37 19 0.1910 0.7078
13 37 21 -4.1336 -2.0191
13 37 23 -2.3351 1.4711
13 37 25 -13.7130 -4.3421
13 39 13 2.7122 6.8682
13 39 15 5.6465 -4.1130
13 39 17 6.4379 -0.0188
13 39 19 -22.9534 -3.7384
13 39 21 -7.7008 1.5788
13 39 23 -7.9684 -6.0256
13 41 13 16.8476 -2.9257
13 41 15 -10.7177 -1.5213
13 41 17 1.0741 -1.7475
13 41 19 -6.2655 -1.3417
13 43 13 3.4505 3.3041
13 43 15 -5.6907 -3.2789
14 14 14 17.8422 0.7690
14 16 14 -0.4182 21.4525
14 16 16 -4.2308 14.1755
14 18 14 0.7671 -5.9712
14 18 16 -11.4735 1.3120
14 18 18 -3.0049 -5.3021
14 20 14 -32.7210 3.0301
14 20 16 -21.8728 -3.0549
14 20 18 -27.7935 3.6268
14 20 20 -36.4823 -4.8129
14 22 14 -28.8160 -2.5264
14 22 16 -2.3126 -10.3265
14 22 18 5.2722 1.9768
14 22 20 22.6898 -11.1901
14 22 22 34.1169 6.3552
14 24 14 11.0421 -14.9267
14 24 16 19.3216 1.2712
14 24 18 17.5395 -0.1940
14 24 20 6.2886 -1.3766
14 24 22 11.7257 15.0420
14 24 24 25.6444 -4.3226
14 26 14 -14.0712 -2.8529
14 26 16 1.7034 8.9639
14 26 18 15.9487 -2.1387
14 26 20 15.3123 -4.2846
14 26 22 2.7857 3.7850
14 26 24 7.4006 -11.2293
14 26 26 0.1929 1.8676
14 28 14 4.9147 2.1705
14 28 16 -5.3917 0.8006
14 28 18 21.4370 -5.6294
14 28 20 3.1183 0.3433
14 28 22 -4.1640 3.9023
14 28 24 -2.4698 1.2212
14 28 26 -26.3519 10.0986
14 28 28 -10.2529 -2.1398
14 30 14 6.1763 4.4049
14 30 16 7.1229 12.7965
14 30 18 -15.9145 -2.2777
14 30 20 4.1991 2.5026
14 30 22 -22.4939 -2.3408
14 30 24 13.5845 -3.7953
14 30 26 -3.9913 0.4347
14 30 28 -10.2564 -4.9435
14 30 30 -23.2527 -1.1602
14 32 14 -8.4634 12.6933
14 32 16 17.7805 -1.9549
14 32 18 9.2840 -0.7755
14 32 20 -21.7789 -0.3453
14 32 22 8.1811 -4.0397
14 32 24 -19.4494 0.0980
14 32 26 -9.5607 3.1131
14 32 28 -5.8271 -1.7789
14 32 30 -0.9788 9.1179
14 32 32 8.0279 -0.3409
14 34 14 18.1513 3.9002
14 34 16 -2.0225 -10.8924
14 34 18 -19.9707 -2.5558
14 34 20 -12.7689 -1.5877
14 34 22 -10.5518 -1.9832
14 34 24 -3.0434 2.8567
14 34 26 9.5514 2.6309
14 34 28 -3.2154 6.8841
14 36 14 5.7091 0.8640
14 36 16 -11.1065 2.9553
14 36 18 1.3765 -0.9164
14 36 20 -3.5852 1.0887
14 36 22 1.7889 0.4895
14 36 24 -5.4045 2.1666
14 36 26 16.5933 3.1904
14 38 14 2.4884 -3.6007
14 38 16 -4.1203 -3.9606
14 38 18 9.8870 -1.9449
14 38 20 -1.9692 -3.3349
14 38 22 2.0286 3.2934
14 38 24 -11.3054 -0.6956
14 40 14 -18.4147 -9.1588
14 40 16 13.0387 0.8963
14 40 18 -6.6704 0.5164
14 40 20 -0.5779 0.9926
14 42 14 13.2221 0.7767
14 42 16 0.3631 -4.5217
15 15 15 -37.1364 -19.8874
15 17 15 14.7220 -19.4241
15 17 17 15.2586 -23.0662
15 19 15 20.3333 -3.2679
15 19 17 2.0059 -1.8845
15 21 15 10.6249 -11.8224
15 21 17 -19.5496 -9.1128
15 21 19 21.6426 -5.8566
15 21 21 -37.1442 -5.0670
15 23 15 -15.9122 -9.2619
15 23 17 4.6904 6.7164
15 23 19 19.4051 0.5979
15 23 21 28.0636 13.8645
15 23 23 -2.1845 5.8938
15 25 15 -10.6539 11.1299
15 25 17 20.5207 10.7727
15 25 19 -21.5162 -4.0926
15 25 21 11.6748 0.3126
15 25 23 -7.7309 -9.7838
15 25 25 0.2784 -7.7386
15 27 15 12.8659 8.2216
15 27 17 1.7397 -5.7229
15 27 19 -5.1412 -3.7238
15 27 21 6.9433 5.5531
15 27 23 -5.8983 -2.4736
15 27 25 -0.5369 9.0174
15 27 27 26.9114 7.0780
15 29 15 13.5518 8.8739
15 29 17 -1.2092 0.0796
15 29 19 -11.9605 1.7446
15 29 21 15.1208 6.2267
15 29 23 -7.4410 -4.8702
15 29 25 -13.9787 -4.2234
15 29 27 -2.0201 -5.5518
15 29 29 7.6653 -6.6944
15 31 15 0.0126 9.6825
15 31 17 7.8676 -7.3185
15 31 19 -0.9414 -2.7377
15 31 21 -7.1437 -5.0496
15 31 23 -6.7153 -4.5788
15 31 25 2.6800 3.9982
15 31 27 6.6318 4.6576
15 31 29 16.3833 -1.3268
15 31 31 -14.9451 17.9228
15 33 15 -10.0176 -8.1741
15 33 17 -0.5231 -4.8269
15 33 19 0.6829 0.1871
15 33 21 -9.8287 -3.8473
15 33 23 6.3220 1.5749
15 33 25 -16.7698 3.3988
15 33 27 1.0998 -1.2339
15 33 29 -2.3145 6.0073
15 35 15 23.1292 -5.5682
15 35 17 9.8024 2.2844
15 35 19 -13.9232 1.4733
15 35 21 -4.4484 1.8026
15 35 23 -1.6593 4.1813
15 35 25 -6.2319 2.3346
15 35 27 -8.3500 2.5620
15 37 15 9.4288 -6.3630
15 37 17 -9.1200 -4.0508
15 37 19 -1.9331 -2.4838
15 37 21 -4.2388 -0.5924
15 37 23 3.7833 1.9734
15 37 25 -6.3404 5.2214
15 39 15 -21.9619 -3.9806
15 39 17 -11.0382 6.3742
15 39 19 -10.8749 2.9559
15 39 21 5.8926 -1.1238
15 41 15 -0.4308 4.3501
15 41 17 5.2440 0.2760
16 20 18 -47.9126 -4.3064
16 20 20 20.1421 -14.2065
16 22 16 16.3883 1.0911
16 22 18 17.4214 13.3146
16 22 20 8.7498 2.2908
16 22 22 -3.5329 17.0369
16 24 16 1.5684 13.4634
16 24 18 -6.4626 4.7764
16 24 20 15.6777 -1.2695
16 24 22 17.2462 -4.3365
16 24 24 -5.4171 -10.7203
16 26 16 32.3430 3.0216
16 26 18 41.3911 -11.7537
16 26 20 22.9043 1.0512
16 26 22 19.5451 0.5057
16 26 24 6.0021 0.2844
16 26 26 -6.1420 13.4051
16 28 16 6.2600 5.1021
16 28 18 14.7714 -1.2841
16 28 20 7.9167 4.5273
16 28 22 4.5319 0.2594
16 28 24 -1.8987 -3.3370
16 28 26 -21.8869 -2.8203
16 28 28 4.3399 -12.8356
16 30 16 65.7976 -3.4088
16 30 18 5.0950 -10.8385
16 30 20 2.9946 -1.5276
16 30 22 12.2863 -7.4418
16 30 24 -3.7466 0.1161
16 30 26 0.4841 6.2666
16 30 28 -25.6607 1.1407
16 30 30 3.7846 15.6300
16 32 16 -12.6861 -16.0737
16 32 18 28.4475 -0.2228
16 32 20 -0.3223 3.5289
16 32 22 -13.3177 -0.6734
16 32 24 3.9336 8.7691
16 32 26 -18.6746 0.3370
16 32 28 1.0044 -0.0366
16 32 30 8.0744 0.7303
16 34 16 13.8214 -0.4677
16 34 18 -1.8597 8.3663
16 34 20 7.1864 1.9161
16 34 22 -3.2871 -1.2579
16 34 24 8.4549 1.7468
16 34 26 8.0254 0.4414
16 34 28 0.0229 -2.4634
16 36 16 -7.2343 -0.0967
16 36 18 -8.2811 -0.9349
16 36 20 -8.6710 -2.4952
16 36 22 -13.5422 1.8120
16 36 24 -0.6059 -3.3542
16 36 26 9.5908 2.5361
16 38 16 15.6480 4.4882
16 38 18 0.5527 5.6946
16 38 20 0.4668 3.6223
16 38 22 -2.8922 -1.6370
16 40 16 -4.7577 4.8443
16 40 18 -21.5222 -1.3645
17 21 17 17.9896 -0.9302
17 21 19 10.0052 5.2218
17 21 21 16.3335 6.8061
17 23 17 11.5334 10.6910
17 23 19 25.7635 -7.7902
17 23 21 25.3861 10.2138
17 23 23 -10.4641 -12.8522
17 25 17 6.5062 -5.6792
17 25 19 -12.8127 -12.1667
17 25 21 11.0572 2.7536
17 25 23 7.2620 -7.2498
17 25 25 -11.6665 5.5108
17 27 17 11.4190 -4.8765
17 27 19 13.3134 5.4728
17 27 21 6.3155 2.5763
17 27 23 -3.8553 -0.2941
17 27 25 -1.6997 6.9547
17 27 27 -9.7477 -8.9257
17 29 17 -4.4799 -12.4365
17 29 19 6.2066 -3.2892
17 29 21 3.4556 -3.7517
17 29 23 -12.3346 -5.1593
17 29 25 -5.8897 5.2541
17 29 27 -2.1709 -2.1327
17 29 29 1.5160 7.2817
17 31 17 -4.4461 -10.6695
17 31 19 -4.6627 11.0330
17 31 21 -9.3443 -1.0021
17 31 23 2.9499 6.8542
17 31 25 -2.2770 5.5219
17 31 27 0.0496 -2.0216
17 31 29 1.5072 9.5828
17 31 31 -4.3014 -17.3593
17 33 17 -14.7211 8.3638
17 33 19 11.4492 11.2306
17 33 21 2.9857 -2.9214
17 33 23 -10.9212 -0.3148
17 33 25 -2.3523 -1.7675
17 33 27 -6.7065 2.4952
17 33 29 2.9664 -21.1499
17 35 17 5.8464 5.5971
17 35 19 -6.2257 -4.1193
17 35 21 -2.0485 -1.8641
17 35 23 -18.6831 1.7026
17 35 25 -9.5951 -1.1961
17 35 27 -1.2857 -5.1732
17 37 17 7.0888 6.7079
17 37 19 -5.6568 -0.1701
17 37 21 -6.4964 2.9346
17 37 23 1.6018 -1.6393
17 39 17 7.7564 2.9549
17 39 19 -4.2459 -4.9760
18 22 18 32.4394 0.7742
18 22 20 30.4866 -0.9591
18 22 22 22.4490 -0.1693
18 24 18 -25.5470 -16.1505
18 24 20 -18.2287 1.0434
18 24 22 0.7461 -11.1941
18 24 24 -11.9653 -6.1579
18 26 18 3.7072 -2.0483
18 26 20 9.4526 12.3162
18 26 22 -7.3079 -1.7807
18 26 24 -3.6641 11.7575
18 26 26 3.7803 2.1718
18 28 18 10.3781 0.8598
18 28 20 -11.6575 0.4381
18 28 22 -7.3862 -4.8688
18 28 24 -2.8298 -0.8319
18 28 26 -29.7724 -4.8085
18 28 28 -5.8095 -3.4684
18 30 18 -21.0228 3.4212
18 30 20 -10.4964 6.8598
18 30 22 -7.2294 0.1292
18 30 24 -17.8564 7.2607
18 30 26 -9.8708 1.1009
18 30 28 -4.0850 3.0229
18 30 30 -16.7837 7.7511
18 32 18 6.7660 14.3654
18 32 20 -16.0871 -0.7884
18 32 22 -7.5923 2.6572
18 32 24 -4.1808 -2.5937
18 32 26 -5.5422 -0.2128
18 32 28 -10.6054 2.5734
18 34 18 -28.2649 3.5449
18 34 20 -13.1328 -7.7255
18 34 22 0.2976 1.1412
18 34 24 -0.4464 2.1930
18 34 26 14.5434 0.1116
18 36 18 -0.6862 0.4924
18 36 20 -10.3749 -0.2697
18 36 22 -0.4819 -1.0825
18 36 24 -6.1418 2.1791
18 38 18 0.2941 -4.5412
18 38 20 -9.0974 -6.6419
19 21 19 4.6916 -6.7617
19 21 21 -16.8203 4.9943
19 23 19 22.6610 -7.6925
19 23 21 1.1136 -3.1600
19 23 23 4.1732 -1.0638
19 25 19 2.3970 11.1093
19 25 21 4.8485 4.3870
19 25 23 6.4477 0.6931
19 25 25 11.6376 9.4904
19 27 19 3.6521 7.1898
19 27 21 0.2898 -4.6590
19 27 23 -0.7777 0.1958
19 27 25 -1.2881 -7.3437
19 27 27 23.3363 -0.9172
19 29 19 4.7503 7.3336
19 29 21 -8.7086 0.8176
19 29 23 -11.1806 -0.8178
19 29 25 3.2452 5.0714
19 29 27 -18.7771 1.5411
19 29 29 -16.8280 7.2881
19 31 19 17.2022 10.7836
19 31 21 5.2085 -3.3720
19 31 23 -8.3717 0.7637
19 31 25 -7.8327 -1.9021
19 31 27 -7.6729 2.3608
19 31 29 7.3176 -6.5667
19 33 19 -0.2479 -8.2169
19 33 21 -10.4979 -3.0282
19 33 23 2.4484 0.2540
19 33 25 -8.5843 1.4598
19 33 27 3.0076 -0.7037
19 35 19 -0.0737 -4.7399
19 35 21 1.6102 1.1372
19 35 23 -10.5009 -1.5586
19 35 25 9.6713 4.1275
19 37 19 -0.2715 -6.5737
19 37 21 -18.5537 -6.3181
19 39 19 -3.2120 -8.5954
20 20 20 56.2348 7.9509
20 22 20 14.6751 5.8911
20 22 22 12.6840 2.0053
20 24 20 23.9719 12.0188
20 24 22 -20.9385 -1.3812
20 24 24 -5.0768 -2.1582
20 26 20 28.5465 3.2393
20 26 22 -2.3683 -6.8683
20 26 24 -4.5913 2.9892
20 26 26 -22.9193 5.2454
20 28 20 17.1569 -1.6312
20 28 22 3.4101 3.1461
20 28 24 -4.7749 -0.8627
20 28 26 12.5605 2.6927
20 28 28 15.5459 -6.3873
20 30 20 -13.1642 -2.0279
20 30 22 16.3672 -6.6279
20 30 24 -18.9488 1.9136
20 30 26 30.6047 -0.2052
20 30 28 -1.1011 0.3003
20 30 30 11.7589 -8.5924
20 32 20 -24.0019 -12.5403
20 32 22 -3.8298 -0.7075
20 32 24 -20.5658 -0.6808
20 32 26 -14.4531 2.0580
20 32 28 6.2136 -5.2884
20 34 20 -15.2674 -1.7092
20 34 22 8.3447 4.2185
20 34 24 -14.2626 0.3996
20 34 26 25.5030 1.5297
20 36 20 -3.7435 -6.4162
20 36 22 2.1359 -1.1810
20 38 20 -11.4349 0.8999
21 21 21 -23.2778 -3.0914
21 23 21 15.0870 5.6010
21 23 23 -7.1646 -2.0853
21 25 21 -5.0017 -11.4292
21 25 23 -9.6056 2.4461
21 25 25 -2.3180 4.9390
21 27 21 -7.6212 -11.0241
21 27 23 -6.1443 5.6345
21 27 25 -11.2226 1.4222
21 27 27 -41.5663 -12.8829
21 29 21 1.8175 -0.7446
21 29 23 -16.4118 -6.7840
21 29 25 -7.0036 0.4786
21 29 27 5.5631 -1.3084
21 29 29 11.6069 10.0487
21 31 21 -18.5275 -4.4033
21 31 23 17.7692 5.0546
21 31 25 -3.5873 -0.6853
21 31 27 -11.8177 -1.6405
21 31 29 10.5877 5.1541
21 33 21 4.8334 2.6498
21 33 23 -3.3462 3.3410
21 33 25 -0.2762 0.4033
21 35 21 -12.3255 -4.8924
21 35 23 4.9025 3.6553
22 22 22 42.9523 -11.3117
22 24 22 -8.3630 -19.4007
22 24 24 6.9952 -7.5259
22 26 22 -4.8337 2.1460
22 26 24 -10.3591 0.8883
22 26 26 -0.9179 0.7867
22 28 22 -1.6108 8.0063
22 28 24 25.5403 -1.0745
22 28 26 -13.1155 -5.2562
22 28 28 7.8768 7.7673
22 30 22 -18.6840 2.7403
22 30 24 -2.6639 7.9852
22 30 26 -16.4609 -1.1677
22 30 28 -12.0097 8.1369
22 32 22 -9.4639 3.1885
22 32 24 0.0815 -3.8031
22 32 26 7.2866 -2.2197
22 34 22 -10.3412 -1.5887
22 34 24 8.2339 2.9266
23 23 23 9.3175 24.0840
23 25 23 -5.3499 18.9137
23 25 25 -2.3405 19.6188
23 27 23 -15.3919 5.9325
23 27 25 -4.8933 -3.1223
23 27 27 -9.1220 -5.5679
23 29 23 -13.3232 4.2170
23 29 25 5.2279 0.0109
23 29 27 -0.8112 6.5276
23 29 29 6.5143 2.2008
23 31 23 2.7111 -1.7635
23 31 25 2.2445 -5.5942
23 31 27 13.1784 -1.5526
23 33 23 13.9474 -2.1996
23 33 25 -3.1865 1.7008
24 24 24 -11.4019 -25.2100
24 26 24 19.6303 -7.6128
24 26 26 1.3415 -19.1431
24 28 24 -4.2993 -7.0043
24 28 26 37.2133 4.7679
24 28 28 -7.6719 7.9255
24 30 24 -7.8467 -3.1473
24 30 26 10.4371 -4.3043
24 32 24 -1.6077 4.6282
25 25 25 20.5740 12.2002
25 27 25 -18.1860 -2.1793
25 27 27 3.0497 7.2262
25 29 25 5.1974 3.2818
25 29 27 3.5255 -2.1224
25 31 25 1.2769 -3.2549
26 26 26 -5.6653 -1.1498
26 28 26 11.7306 1.5890
0 0 0 0.0 0.0
;
_shelx_fab_checksum              16893
_olex2_submission_special_instructions 'No special instructions were received'
####################################################################### 
# 
# This file contains crystal structure data downloaded from the 
# Cambridge Structural Database (CSD) hosted by the Cambridge 
# Crystallographic Data Centre (CCDC).
# 
# Full information about CCDC data access policies and citation 
# guidelines are available at http://www.ccdc.cam.ac.uk/access/V1 
# 
# Audit and citation data items may have been added by the CCDC. 
# Please retain this information to preserve the provenance of 
# this file and to allow appropriate attribution of the data. 
# 
#######################################################################

data_601_lxy_0m
_database_code_depnum_ccdc_archive 'CCDC 2129037'
loop_
_audit_author_name
_audit_author_address
'Kang Zhou'
;Shenzhen Polytechnic
China
;
_audit_update_record             
;
2021-12-16 deposited with the CCDC.	2022-06-29 downloaded from the CCDC.
;
_audit_creation_date             2021-09-06
_audit_creation_method           
;
Olex2 1.3
(compiled 2020.02.04 svn.rd84adfe8 for OlexSys, GUI svn.r6032)
;
_shelx_SHELXL_version_number     2017/1
_chemical_name_common            ?
_chemical_name_systematic        ?
_chemical_formula_moiety         'C84 H44 N6 O16 S3 Zr3'
_chemical_formula_sum            'C84 H44 N6 O16 S3 Zr3'
_chemical_formula_weight         1763.09
_chemical_melting_point          ?
loop_
_atom_type_symbol
_atom_type_description
_atom_type_scat_dispersion_real
_atom_type_scat_dispersion_imag
_atom_type_scat_source
C C 0.0181 0.0091 'International Tables Vol C Tables 4.2.6.8 and 6.1.1.4'
H H 0.0000 0.0000 'International Tables Vol C Tables 4.2.6.8 and 6.1.1.4'
N N 0.0311 0.0180 'International Tables Vol C Tables 4.2.6.8 and 6.1.1.4'
O O 0.0492 0.0322 'International Tables Vol C Tables 4.2.6.8 and 6.1.1.4'
S S 0.3331 0.5567 'International Tables Vol C Tables 4.2.6.8 and 6.1.1.4'
Zr Zr -0.1862 2.2449 'International Tables Vol C Tables 4.2.6.8 and 6.1.1.4'

_shelx_space_group_comment       
;
The symmetry employed for this shelxl refinement is uniquely defined
by the following loop, which should always be used as a source of
symmetry information in preference to the above space-group names.
They are only intended as comments.
;
_space_group_crystal_system      cubic
_space_group_IT_number           227
_space_group_name_H-M_alt        'F d -3 m'
_space_group_name_Hall           '-F 4vw 2vw 3'
loop_
_space_group_symop_operation_xyz
'x, y, z'
'-x+3/4, -y+1/4, z+1/2'
'-x+1/4, y+1/2, -z+3/4'
'x+1/2, -y+3/4, -z+1/4'
'z, x, y'
'z+1/2, -x+3/4, -y+1/4'
'-z+3/4, -x+1/4, y+1/2'
'-z+1/4, x+1/2, -y+3/4'
'y, z, x'
'-y+1/4, z+1/2, -x+3/4'
'y+1/2, -z+3/4, -x+1/4'
'-y+3/4, -z+1/4, x+1/2'
'y+3/4, x+1/4, -z+1/2'
'-y, -x, -z'
'y+1/4, -x+1/2, z+3/4'
'-y+1/2, x+3/4, z+1/4'
'x+3/4, z+1/4, -y+1/2'
'-x+1/2, z+3/4, y+1/4'
'-x, -z, -y'
'x+1/4, -z+1/2, y+3/4'
'z+3/4, y+1/4, -x+1/2'
'z+1/4, -y+1/2, x+3/4'
'-z+1/2, y+3/4, x+1/4'
'-z, -y, -x'
'x, y+1/2, z+1/2'
'-x+3/4, -y+3/4, z+1'
'-x+1/4, y+1, -z+5/4'
'x+1/2, -y+5/4, -z+3/4'
'z, x+1/2, y+1/2'
'z+1/2, -x+5/4, -y+3/4'
'-z+3/4, -x+3/4, y+1'
'-z+1/4, x+1, -y+5/4'
'y, z+1/2, x+1/2'
'-y+1/4, z+1, -x+5/4'
'y+1/2, -z+5/4, -x+3/4'
'-y+3/4, -z+3/4, x+1'
'y+3/4, x+3/4, -z+1'
'-y, -x+1/2, -z+1/2'
'y+1/4, -x+1, z+5/4'
'-y+1/2, x+5/4, z+3/4'
'x+3/4, z+3/4, -y+1'
'-x+1/2, z+5/4, y+3/4'
'-x, -z+1/2, -y+1/2'
'x+1/4, -z+1, y+5/4'
'z+3/4, y+3/4, -x+1'
'z+1/4, -y+1, x+5/4'
'-z+1/2, y+5/4, x+3/4'
'-z, -y+1/2, -x+1/2'
'x+1/2, y, z+1/2'
'-x+5/4, -y+1/4, z+1'
'-x+3/4, y+1/2, -z+5/4'
'x+1, -y+3/4, -z+3/4'
'z+1/2, x, y+1/2'
'z+1, -x+3/4, -y+3/4'
'-z+5/4, -x+1/4, y+1'
'-z+3/4, x+1/2, -y+5/4'
'y+1/2, z, x+1/2'
'-y+3/4, z+1/2, -x+5/4'
'y+1, -z+3/4, -x+3/4'
'-y+5/4, -z+1/4, x+1'
'y+5/4, x+1/4, -z+1'
'-y+1/2, -x, -z+1/2'
'y+3/4, -x+1/2, z+5/4'
'-y+1, x+3/4, z+3/4'
'x+5/4, z+1/4, -y+1'
'-x+1, z+3/4, y+3/4'
'-x+1/2, -z, -y+1/2'
'x+3/4, -z+1/2, y+5/4'
'z+5/4, y+1/4, -x+1'
'z+3/4, -y+1/2, x+5/4'
'-z+1, y+3/4, x+3/4'
'-z+1/2, -y, -x+1/2'
'x+1/2, y+1/2, z'
'-x+5/4, -y+3/4, z+1/2'
'-x+3/4, y+1, -z+3/4'
'x+1, -y+5/4, -z+1/4'
'z+1/2, x+1/2, y'
'z+1, -x+5/4, -y+1/4'
'-z+5/4, -x+3/4, y+1/2'
'-z+3/4, x+1, -y+3/4'
'y+1/2, z+1/2, x'
'-y+3/4, z+1, -x+3/4'
'y+1, -z+5/4, -x+1/4'
'-y+5/4, -z+3/4, x+1/2'
'y+5/4, x+3/4, -z+1/2'
'-y+1/2, -x+1/2, -z'
'y+3/4, -x+1, z+3/4'
'-y+1, x+5/4, z+1/4'
'x+5/4, z+3/4, -y+1/2'
'-x+1, z+5/4, y+1/4'
'-x+1/2, -z+1/2, -y'
'x+3/4, -z+1, y+3/4'
'z+5/4, y+3/4, -x+1/2'
'z+3/4, -y+1, x+3/4'
'-z+1, y+5/4, x+1/4'
'-z+1/2, -y+1/2, -x'
'-x, -y, -z'
'x-3/4, y-1/4, -z-1/2'
'x-1/4, -y-1/2, z-3/4'
'-x-1/2, y-3/4, z-1/4'
'-z, -x, -y'
'-z-1/2, x-3/4, y-1/4'
'z-3/4, x-1/4, -y-1/2'
'z-1/4, -x-1/2, y-3/4'
'-y, -z, -x'
'y-1/4, -z-1/2, x-3/4'
'-y-1/2, z-3/4, x-1/4'
'y-3/4, z-1/4, -x-1/2'
'-y-3/4, -x-1/4, z-1/2'
'y, x, z'
'-y-1/4, x-1/2, -z-3/4'
'y-1/2, -x-3/4, -z-1/4'
'-x-3/4, -z-1/4, y-1/2'
'x-1/2, -z-3/4, -y-1/4'
'x, z, y'
'-x-1/4, z-1/2, -y-3/4'
'-z-3/4, -y-1/4, x-1/2'
'-z-1/4, y-1/2, -x-3/4'
'z-1/2, -y-3/4, -x-1/4'
'z, y, x'
'-x, -y+1/2, -z+1/2'
'x-3/4, y+1/4, -z'
'x-1/4, -y, z-1/4'
'-x-1/2, y-1/4, z+1/4'
'-z, -x+1/2, -y+1/2'
'-z-1/2, x-1/4, y+1/4'
'z-3/4, x+1/4, -y'
'z-1/4, -x, y-1/4'
'-y, -z+1/2, -x+1/2'
'y-1/4, -z, x-1/4'
'-y-1/2, z-1/4, x+1/4'
'y-3/4, z+1/4, -x'
'-y-3/4, -x+1/4, z'
'y, x+1/2, z+1/2'
'-y-1/4, x, -z-1/4'
'y-1/2, -x-1/4, -z+1/4'
'-x-3/4, -z+1/4, y'
'x-1/2, -z-1/4, -y+1/4'
'x, z+1/2, y+1/2'
'-x-1/4, z, -y-1/4'
'-z-3/4, -y+1/4, x'
'-z-1/4, y, -x-1/4'
'z-1/2, -y-1/4, -x+1/4'
'z, y+1/2, x+1/2'
'-x+1/2, -y, -z+1/2'
'x-1/4, y-1/4, -z'
'x+1/4, -y-1/2, z-1/4'
'-x, y-3/4, z+1/4'
'-z+1/2, -x, -y+1/2'
'-z, x-3/4, y+1/4'
'z-1/4, x-1/4, -y'
'z+1/4, -x-1/2, y-1/4'
'-y+1/2, -z, -x+1/2'
'y+1/4, -z-1/2, x-1/4'
'-y, z-3/4, x+1/4'
'y-1/4, z-1/4, -x'
'-y-1/4, -x-1/4, z'
'y+1/2, x, z+1/2'
'-y+1/4, x-1/2, -z-1/4'
'y, -x-3/4, -z+1/4'
'-x-1/4, -z-1/4, y'
'x, -z-3/4, -y+1/4'
'x+1/2, z, y+1/2'
'-x+1/4, z-1/2, -y-1/4'
'-z-1/4, -y-1/4, x'
'-z+1/4, y-1/2, -x-1/4'
'z, -y-3/4, -x+1/4'
'z+1/2, y, x+1/2'
'-x+1/2, -y+1/2, -z'
'x-1/4, y+1/4, -z-1/2'
'x+1/4, -y, z-3/4'
'-x, y-1/4, z-1/4'
'-z+1/2, -x+1/2, -y'
'-z, x-1/4, y-1/4'
'z-1/4, x+1/4, -y-1/2'
'z+1/4, -x, y-3/4'
'-y+1/2, -z+1/2, -x'
'y+1/4, -z, x-3/4'
'-y, z-1/4, x-1/4'
'y-1/4, z+1/4, -x-1/2'
'-y-1/4, -x+1/4, z-1/2'
'y+1/2, x+1/2, z'
'-y+1/4, x, -z-3/4'
'y, -x-1/4, -z-1/4'
'-x-1/4, -z+1/4, y-1/2'
'x, -z-1/4, -y-1/4'
'x+1/2, z+1/2, y'
'-x+1/4, z, -y-3/4'
'-z-1/4, -y+1/4, x-1/2'
'-z+1/4, y, -x-3/4'
'z, -y-1/4, -x-1/4'
'z+1/2, y+1/2, x'

_cell_length_a                   39.2392(5)
_cell_length_b                   39.2392(5)
_cell_length_c                   39.2392(5)
_cell_angle_alpha                90
_cell_angle_beta                 90
_cell_angle_gamma                90
_cell_volume                     60417(2)
_cell_formula_units_Z            16
_cell_measurement_reflns_used    9930
_cell_measurement_temperature    299.0
_cell_measurement_theta_max      68.25
_cell_measurement_theta_min      3.19
_shelx_estimated_absorpt_T_max   0.891
_shelx_estimated_absorpt_T_min   0.891
_exptl_absorpt_coefficient_mu    2.365
_exptl_absorpt_correction_T_max  0.7531
_exptl_absorpt_correction_T_min  0.7078
_exptl_absorpt_correction_type   none
_exptl_absorpt_process_details   
;
SADABS-2016/2 (Bruker,2016/2) was used for absorption correction.
wR2(int) was 0.0831 before and 0.0585 after correction.
The Ratio of minimum to maximum transmission is 0.9398.
The \l/2 correction factor is Not present.
;
_exptl_absorpt_special_details   ?
_exptl_crystal_colour            black
_exptl_crystal_colour_primary    black
_exptl_crystal_density_diffrn    0.775
_exptl_crystal_density_meas      ?
_exptl_crystal_density_method    ?
_exptl_crystal_description       block
_exptl_crystal_F_000             14176
_exptl_crystal_size_max          0.05
_exptl_crystal_size_mid          0.05
_exptl_crystal_size_min          0.05
_exptl_transmission_factor_max   ?
_exptl_transmission_factor_min   ?
_diffrn_reflns_av_R_equivalents  0.0548
_diffrn_reflns_av_unetI/netI     0.0195
_diffrn_reflns_Laue_measured_fraction_full 1.000
_diffrn_reflns_Laue_measured_fraction_max 1.000
_diffrn_reflns_limit_h_max       47
_diffrn_reflns_limit_h_min       -42
_diffrn_reflns_limit_k_max       45
_diffrn_reflns_limit_k_min       -35
_diffrn_reflns_limit_l_max       47
_diffrn_reflns_limit_l_min       -37
_diffrn_reflns_number            36246
_diffrn_reflns_point_group_measured_fraction_full 1.000
_diffrn_reflns_point_group_measured_fraction_max 1.000
_diffrn_reflns_theta_full        67.679
_diffrn_reflns_theta_max         68.245
_diffrn_reflns_theta_min         3.185
_diffrn_ambient_temperature      299.0
_diffrn_detector_area_resol_mean ?
_diffrn_measured_fraction_theta_full 1.000
_diffrn_measured_fraction_theta_max 1.000
_diffrn_measurement_device_type  'Bruker APEX-II CCD'
_diffrn_measurement_method       '\f and \w scans'
_diffrn_radiation_type           CuK\a
_diffrn_radiation_wavelength     1.54178
_diffrn_source                   ?
_diffrn_source_current           1.0
_diffrn_source_power             0.05
_diffrn_source_voltage           50.0
_diffrn_standards_number         0
_reflns_Friedel_coverage         0.000
_reflns_Friedel_fraction_full    .
_reflns_Friedel_fraction_max     .
_reflns_number_gt                2112
_reflns_number_total             2635
_reflns_special_details          
;
 Reflections were merged by SHELXL according to the crystal
 class for the calculation of statistics and refinement.
 
 Structure factors included contributions from the .fab file.
 
 _reflns_Friedel_fraction is defined as the number of unique
 Friedel pairs measured divided by the number that would be
 possible theoretically, ignoring centric projections and
 systematic absences.
;
_reflns_threshold_expression     'I > 2\s(I)'
_computing_cell_refinement       'SAINT V8.38A (Bruker, 2018)'
_computing_data_collection       ?
_computing_data_reduction        'SAINT V8.38A (Bruker, 2018)'
_computing_molecular_graphics    'Olex2 1.3 (Dolomanov et al., 2009)'
_computing_publication_material  'Olex2 1.3 (Dolomanov et al., 2009)'
_computing_structure_refinement  'SHELXL 2017/1 (Sheldrick, 2015)'
_computing_structure_solution    'SHELXT 2014/5 (Sheldrick, 2014)'
_refine_diff_density_max         0.481
_refine_diff_density_min         -0.762
_refine_diff_density_rms         0.067
_refine_ls_extinction_coef       .
_refine_ls_extinction_method     none
_refine_ls_goodness_of_fit_ref   1.097
_refine_ls_hydrogen_treatment    constr
_refine_ls_matrix_type           full
_refine_ls_number_parameters     132
_refine_ls_number_reflns         2635
_refine_ls_number_restraints     96
_refine_ls_R_factor_all          0.0478
_refine_ls_R_factor_gt           0.0409
_refine_ls_restrained_S_all      1.202
_refine_ls_shift/su_max          0.001
_refine_ls_shift/su_mean         0.000
_refine_ls_structure_factor_coef Fsqd
_refine_ls_weighting_details     
'w=1/[\s^2^(Fo^2^)+(0.0779P)^2^+125.8776P] where P=(Fo^2^+2Fc^2^)/3'
_refine_ls_weighting_scheme      calc
_refine_ls_wR_factor_gt          0.1194
_refine_ls_wR_factor_ref         0.1286
_refine_special_details          ?
_olex2_refinement_description    
;
1. Fixed Uiso
 At 1.2 times of:
  All C(H) groups
 At 1.5 times of:
  All O(H) groups
2. Uiso/Uaniso restraints and constraints
All non-hydrogen atoms have similar U: within 2A with sigma of 0.01 and sigma
for terminal atoms of 0.02 within 2A
3. Others
 Fixed Sof: O1(0.08333) H1(0.08333) O1A(0.08333) O2(0.08333) H2(0.08333)
 O2A(0.08333) C7(0.5) H7(0.5) C8(0.5) C9(0.5) C10(0.5) C11(0.5) H11(0.5)
 C12(0.5) H12(0.5)
4.a Ternary CH refined with riding coordinates:
 O1(H1), O2(H2)
4.b Aromatic/amide H refined with riding coordinates:
 C3(H3), C4(H4), C7(H7), C11(H11), C12(H12)
;
_atom_sites_solution_hydrogens   geom
_atom_sites_solution_primary     ?
_atom_sites_solution_secondary   ?
loop_
_atom_site_label
_atom_site_type_symbol
_atom_site_fract_x
_atom_site_fract_y
_atom_site_fract_z
_atom_site_U_iso_or_equiv
_atom_site_adp_type
_atom_site_occupancy
_atom_site_site_symmetry_order
_atom_site_calc_flag
_atom_site_refinement_flags_posn
_atom_site_refinement_flags_adp
_atom_site_refinement_flags_occupancy
_atom_site_disorder_assembly
_atom_site_disorder_group
Zr1 Zr 0.625000 0.625000 0.56190(2) 0.01511(17) Uani 1 4 d S T P . .
S1 S 0.54372(11) 0.375000 0.375000 0.174(2) Uani 1 4 d S TU P . .
O1 O 0.66121(13) 0.66121(13) 0.58879(13) 0.019(2) Uani 0.5 6 d S TU P . 1
H1 H 0.675628 0.675628 0.574371 0.028 Uiso 0.5 6 calc R U P . 1
O1A O 0.65227(15) 0.65227(15) 0.59773(15) 0.021(2) Uani 0.5 6 d S TU P . 2
O2 O 0.58996(15) 0.66004(15) 0.58996(15) 0.023(2) Uani 0.5 6 d S TU P . 2
H2 H 0.575540 0.674460 0.575539 0.034 Uiso 0.5 6 calc R U P . 2
O2A O 0.59899(14) 0.65101(14) 0.59899(14) 0.020(2) Uani 0.5 6 d S TU P . 1
O3 O 0.62493(4) 0.57540(4) 0.53444(4) 0.0313(4) Uani 1 1 d . U . . .
N1 N 0.56882(18) 0.39735(9) 0.39735(9) 0.118(2) Uani 1 2 d S TU P . .
C1 C 0.62336(9) 0.54479(6) 0.54479(6) 0.0302(7) Uani 1 2 d S TU P . .
C2 C 0.62027(13) 0.51795(7) 0.51795(7) 0.0500(11) Uani 1 2 d S TU P . .
C3 C 0.61817(14) 0.48452(9) 0.52643(10) 0.0897(14) Uani 1 1 d . U . . .
H3 H 0.618274 0.478069 0.549240 0.108 Uiso 1 1 calc R U . . .
C4 C 0.61587(15) 0.45997(11) 0.50120(12) 0.1095(16) Uani 1 1 d . U . . .
H4 H 0.615531 0.437136 0.507532 0.131 Uiso 1 1 calc R U . . .
C5 C 0.6141(2) 0.46785(9) 0.46785(9) 0.0925(19) Uani 1 2 d S TU P . .
C6 C 0.6112(2) 0.44123(9) 0.44123(9) 0.103(2) Uani 1 2 d S TU P . .
C7 C 0.6239(3) 0.4475(3) 0.4080(3) 0.107(3) Uani 0.5 1 d . U P . .
H7 H 0.634069 0.468527 0.403808 0.128 Uiso 0.5 1 calc R U P . .
C8 C 0.5972(3) 0.3984(2) 0.3776(2) 0.105(3) Uani 0.5 1 d . U P . .
C9 C 0.6220(3) 0.4231(3) 0.3798(3) 0.119(3) Uani 0.5 1 d . U P . .
C10 C 0.6462(4) 0.4234(4) 0.3519(4) 0.165(4) Uani 0.5 1 d . U P . .
C11 C 0.6711(5) 0.4458(5) 0.3554(5) 0.206(5) Uani 0.5 1 d . U P . .
H11 H 0.669878 0.463215 0.371490 0.248 Uiso 0.5 1 calc R U P . .
C12 C 0.6971(5) 0.4426(4) 0.3357(5) 0.237(6) Uani 0.5 1 d . U P . .
H12 H 0.715819 0.456973 0.338220 0.284 Uiso 0.5 1 calc R U P . .

loop_
_atom_site_aniso_label
_atom_site_aniso_U_11
_atom_site_aniso_U_22
_atom_site_aniso_U_33
_atom_site_aniso_U_23
_atom_site_aniso_U_13
_atom_site_aniso_U_12
Zr1 0.01631(18) 0.01631(18) 0.0127(2) 0.000 0.000 -0.00033(13)
S1 0.134(3) 0.194(3) 0.194(3) -0.153(3) 0.000 0.000
O1 0.019(2) 0.019(2) 0.019(2) 0.000(2) 0.000(2) 0.000(2)
O1A 0.021(2) 0.021(2) 0.021(2) -0.004(2) -0.004(2) 0.004(2)
O2 0.023(2) 0.023(2) 0.023(2) -0.003(2) 0.003(2) -0.003(2)
O2A 0.020(2) 0.020(2) 0.020(2) -0.001(2) 0.001(2) -0.001(2)
O3 0.0414(10) 0.0274(9) 0.0251(8) -0.0090(7) -0.0005(7) 0.0008(7)
N1 0.122(4) 0.117(3) 0.117(3) -0.078(4) 0.0054(19) 0.0054(19)
C1 0.0363(19) 0.0271(11) 0.0271(11) -0.0093(14) -0.0002(10) -0.0002(10)
C2 0.084(3) 0.0330(13) 0.0330(13) -0.0115(17) -0.0047(13) -0.0047(13)
C3 0.186(4) 0.0393(18) 0.0441(19) -0.0167(16) 0.009(2) -0.013(2)
C4 0.211(5) 0.044(2) 0.073(3) -0.030(2) 0.008(3) -0.023(3)
C5 0.161(5) 0.058(2) 0.058(2) -0.041(3) -0.0062(19) -0.0062(19)
C6 0.155(5) 0.076(3) 0.076(3) -0.054(3) -0.003(2) -0.003(2)
C7 0.152(7) 0.082(5) 0.086(5) -0.059(4) 0.012(5) -0.021(5)
C8 0.129(6) 0.093(5) 0.093(5) -0.075(4) 0.024(4) -0.010(4)
C9 0.149(6) 0.103(5) 0.104(5) -0.080(4) 0.038(5) -0.043(5)
C10 0.193(8) 0.140(7) 0.162(7) -0.106(6) 0.080(6) -0.082(6)
C11 0.223(11) 0.196(9) 0.201(9) -0.119(8) 0.110(8) -0.096(8)
C12 0.249(13) 0.219(11) 0.242(12) -0.124(10) 0.091(10) -0.111(10)

_geom_special_details            
;
 All esds (except the esd in the dihedral angle between two l.s. planes)
 are estimated using the full covariance matrix.  The cell esds are taken
 into account individually in the estimation of esds in distances, angles
 and torsion angles; correlations between esds in cell parameters are only
 used when they are defined by crystal symmetry.  An approximate (isotropic)
 treatment of cell esds is used for estimating esds involving l.s. planes.
;
loop_
_geom_bond_atom_site_label_1
_geom_bond_atom_site_label_2
_geom_bond_distance
_geom_bond_site_symmetry_2
_geom_bond_publ_flag
Zr1 O1 2.270(4) . ?
Zr1 O1 2.269(4) 50_564 ?
Zr1 O1A 2.065(2) 50_564 ?
Zr1 O1A 2.066(2) . ?
Zr1 O2 2.235(4) 50_564 ?
Zr1 O2 2.235(4) . ?
Zr1 O2A 2.0497(16) . ?
Zr1 O2A 2.0497(16) 50_564 ?
Zr1 O3 2.2245(16) 110 ?
Zr1 O3 2.2246(16) . ?
Zr1 O3 2.2245(16) 133_765 ?
Zr1 O3 2.2245(16) 50_564 ?
S1 N1 1.584(6) 52_455 ?
S1 N1 1.584(6) . ?
S1 C8 2.292(10) 186_566 ?
S1 C8 2.292(10) . ?
S1 C8 2.292(10) 52_455 ?
S1 C8 2.292(10) 115 ?
O1 H1 0.9800 . ?
O2 H2 0.9800 . ?
O3 C1 1.270(2) . ?
N1 C8 1.357(10) 115 ?
N1 C8 1.358(10) . ?
C1 C2 1.494(5) . ?
C2 C3 1.356(4) . ?
C2 C3 1.356(4) 115 ?
C3 H3 0.9300 . ?
C3 C4 1.384(5) . ?
C4 H4 0.9300 . ?
C4 C5 1.346(5) . ?
C5 C6 1.482(7) . ?
C6 C7 1.417(11) . ?
C6 C7 1.417(11) 115 ?
C7 H7 0.9300 . ?
C7 C9 1.465(10) . ?
C8 C8 1.844(17) 52_455 ?
C8 C8 1.15(2) 115 ?
C8 C8 1.440(12) 186_566 ?
C8 C9 1.379(14) . ?
C9 C10 1.450(16) . ?
C10 C10 1.40(2) 186_566 ?
C10 C11 1.325(18) . ?
C11 H11 0.9300 . ?
C11 C12 1.29(2) . ?
C12 C12 1.57(3) 186_566 ?
C12 H12 0.9300 . ?

loop_
_geom_angle_atom_site_label_1
_geom_angle_atom_site_label_2
_geom_angle_atom_site_label_3
_geom_angle
_geom_angle_site_symmetry_1
_geom_angle_site_symmetry_3
_geom_angle_publ_flag
O1 Zr1 O1 124.6(4) 50_564 . ?
O1A Zr1 O1A 94.2(5) 50_564 . ?
O1A Zr1 O2 70.41(19) 50_564 . ?
O1A Zr1 O2 70.41(19) . . ?
O1A Zr1 O3 82.9(2) 50_564 110 ?
O1A Zr1 O3 82.9(2) . 50_564 ?
O1A Zr1 O3 141.59(5) . . ?
O1A Zr1 O3 141.59(5) 50_564 133_765 ?
O1A Zr1 O3 141.59(5) . 110 ?
O1A Zr1 O3 82.9(2) . 133_765 ?
O1A Zr1 O3 141.59(5) 50_564 50_564 ?
O1A Zr1 O3 82.9(2) 50_564 . ?
O2A Zr1 O1 70.73(17) 50_564 50_564 ?
O2A Zr1 O1 70.73(17) . . ?
O2A Zr1 O1 70.73(17) 50_564 . ?
O2A Zr1 O1 70.73(17) . 50_564 ?
O2A Zr1 O1A 61.1(2) . 50_564 ?
O2A Zr1 O1A 61.1(2) 50_564 50_564 ?
O2A Zr1 O2 15.7(3) 50_564 50_564 ?
O2A Zr1 O2 105.3(4) . 50_564 ?
O2A Zr1 O2A 89.5(5) 50_564 . ?
O2A Zr1 O3 141.17(6) . 133_765 ?
O2A Zr1 O3 84.8(2) . 50_564 ?
O2A Zr1 O3 141.17(6) . . ?
O2A Zr1 O3 84.8(2) . 110 ?
O2A Zr1 O3 141.17(6) 50_564 110 ?
O2A Zr1 O3 84.8(2) 50_564 133_765 ?
O2A Zr1 O3 141.17(6) 50_564 50_564 ?
O2A Zr1 O3 84.8(2) 50_564 . ?
O3 Zr1 O1 140.68(6) 50_564 50_564 ?
O3 Zr1 O1 71.14(16) 133_765 . ?
O3 Zr1 O1 140.68(6) 110 . ?
O3 Zr1 O1 71.14(16) 50_564 . ?
O3 Zr1 O1 140.68(6) 133_765 50_564 ?
O3 Zr1 O1 140.68(6) . . ?
O3 Zr1 O1 71.14(16) 110 50_564 ?
O3 Zr1 O1 71.14(16) . 50_564 ?
O3 Zr1 O2 72.61(18) . 50_564 ?
O3 Zr1 O2 140.92(6) . . ?
O3 Zr1 O2 140.92(6) 50_564 50_564 ?
O3 Zr1 O2 72.61(18) 110 . ?
O3 Zr1 O2 72.61(18) 133_765 50_564 ?
O3 Zr1 O2 140.92(6) 133_765 . ?
O3 Zr1 O2 72.61(18) 50_564 . ?
O3 Zr1 O2 140.92(6) 110 50_564 ?
O3 Zr1 O3 76.55(9) 110 50_564 ?
O3 Zr1 O3 122.05(9) 50_564 . ?
O3 Zr1 O3 76.30(9) 133_765 50_564 ?
O3 Zr1 O3 76.55(9) 133_765 . ?
O3 Zr1 O3 76.30(9) 110 . ?
O3 Zr1 O3 122.05(9) 110 133_765 ?
N1 S1 N1 103.1(5) 52_455 . ?
N1 S1 C8 35.4(3) 52_455 52_455 ?
N1 S1 C8 35.4(3) . . ?
N1 S1 C8 35.4(3) . 115 ?
N1 S1 C8 71.1(3) . 52_455 ?
N1 S1 C8 71.1(3) 52_455 . ?
N1 S1 C8 35.4(3) 52_455 186_566 ?
N1 S1 C8 71.1(3) . 186_566 ?
N1 S1 C8 71.1(3) 52_455 115 ?
C8 S1 C8 29.1(5) 186_566 52_455 ?
C8 S1 C8 47.4(5) 52_455 . ?
C8 S1 C8 36.6(3) 186_566 . ?
C8 S1 C8 47.4(5) 115 186_566 ?
C8 S1 C8 36.6(3) 115 52_455 ?
C8 S1 C8 29.1(5) 115 . ?
Zr1 O1 Zr1 101.0(3) . 83_456 ?
Zr1 O1 Zr1 101.0(3) 83_456 55_564 ?
Zr1 O1 Zr1 101.0(3) . 55_564 ?
Zr1 O1 H1 117.0 . . ?
Zr1 O1 H1 117.0 83_456 . ?
Zr1 O1 H1 117.0 55_564 . ?
Zr1 O1A Zr1 115.90(18) . 55_564 ?
Zr1 O1A Zr1 115.90(18) 83_456 55_564 ?
Zr1 O1A Zr1 115.90(18) . 83_456 ?
Zr1 O2 Zr1 103.2(3) . 83_456 ?
Zr1 O2 Zr1 103.2(3) . 5 ?
Zr1 O2 Zr1 103.2(3) 83_456 5 ?
Zr1 O2 H2 115.2 . . ?
Zr1 O2 H2 115.2 83_456 . ?
Zr1 O2 H2 115.2 5 . ?
Zr1 O2A Zr1 117.33(14) . 83_456 ?
Zr1 O2A Zr1 117.33(14) 83_456 5 ?
Zr1 O2A Zr1 117.33(14) . 5 ?
C1 O3 Zr1 132.29(17) . . ?
C8 N1 S1 102.1(5) . . ?
C8 N1 S1 102.1(5) 115 . ?
C8 N1 C8 50.2(9) 115 . ?
O3 C1 O3 127.1(3) . 115 ?
O3 C1 C2 116.44(15) . . ?
O3 C1 C2 116.44(15) 115 . ?
C3 C2 C1 120.9(2) 115 . ?
C3 C2 C1 120.9(2) . . ?
C3 C2 C3 118.1(4) 115 . ?
C2 C3 H3 119.9 . . ?
C2 C3 C4 120.1(4) . . ?
C4 C3 H3 119.9 . . ?
C3 C4 H4 118.7 . . ?
C5 C4 C3 122.6(4) . . ?
C5 C4 H4 118.7 . . ?
C4 C5 C4 116.3(5) 115 . ?
C4 C5 C6 121.8(2) 115 . ?
C4 C5 C6 121.8(2) . . ?
C7 C6 C5 119.9(5) . . ?
C7 C6 C5 119.9(5) 115 . ?
C7 C6 C7 101.4(10) . 115 ?
C6 C7 H7 117.9 . . ?
C6 C7 C9 124.2(10) . . ?
C9 C7 H7 117.9 . . ?
N1 C8 S1 42.5(4) . . ?
N1 C8 C8 112.6(4) . 186_566 ?
N1 C8 C8 92.0(6) . 52_455 ?
N1 C8 C9 124.3(7) . . ?
C8 C8 S1 66.3(2) 52_455 . ?
C8 C8 S1 71.69(17) 186_566 . ?
C8 C8 S1 75.4(3) 115 . ?
C8 C8 N1 64.9(5) 115 . ?
C8 C8 C8 51.3(5) 115 52_455 ?
C8 C8 C8 38.7(5) 186_566 52_455 ?
C8 C8 C8 89.992(3) 115 186_566 ?
C8 C8 C9 116.9(8) 115 . ?
C9 C8 S1 158.7(9) . . ?
C9 C8 C8 135.0(7) . 52_455 ?
C9 C8 C8 122.9(5) . 186_566 ?
C8 C9 C7 123.0(10) . . ?
C8 C9 C10 114.7(8) . . ?
C10 C9 C7 122.3(10) . . ?
C10 C10 C9 122.0(6) 186_566 . ?
C11 C10 C9 114.0(11) . . ?
C11 C10 C10 123.0(8) . 186_566 ?
C10 C11 H11 121.4 . . ?
C12 C11 C10 117.2(15) . . ?
C12 C11 H11 121.4 . . ?
C11 C12 C12 119.6(11) . 186_566 ?
C11 C12 H12 120.2 . . ?
C12 C12 H12 120.2 186_566 . ?

loop_
_geom_torsion_atom_site_label_1
_geom_torsion_atom_site_label_2
_geom_torsion_atom_site_label_3
_geom_torsion_atom_site_label_4
_geom_torsion
_geom_torsion_site_symmetry_1
_geom_torsion_site_symmetry_2
_geom_torsion_site_symmetry_3
_geom_torsion_site_symmetry_4
_geom_torsion_publ_flag
Zr1 O3 C1 O3 -8.0(6) . . . 115 ?
Zr1 O3 C1 C2 173.8(3) . . . . ?
S1 N1 C8 C8 -17.0(3) . . . 186_566 ?
S1 N1 C8 C8 -50.7(6) . . . 52_455 ?
S1 N1 C8 C8 -95.8(2) . . . 115 ?
S1 N1 C8 C9 157.6(11) . . . . ?
S1 C8 C9 C7 57(3) . . . . ?
S1 C8 C9 C10 -122.6(19) . . . . ?
O3 C1 C2 C3 179.5(4) 115 . . 115 ?
O3 C1 C2 C3 -179.5(4) . . . . ?
O3 C1 C2 C3 -2.1(6) . . . 115 ?
O3 C1 C2 C3 2.1(6) 115 . . . ?
N1 S1 N1 C8 25.7(5) 52_455 . . . ?
N1 S1 N1 C8 -25.7(5) 52_455 . . 115 ?
N1 C8 C9 C7 12(2) . . . . ?
N1 C8 C9 C10 -167.6(12) . . . . ?
C1 C2 C3 C4 -179.0(5) . . . . ?
C2 C3 C4 C5 -3.0(10) . . . . ?
C3 C2 C3 C4 3.5(10) 115 . . . ?
C3 C4 C5 C4 2.2(12) . . . 115 ?
C3 C4 C5 C6 -179.3(7) . . . . ?
C4 C5 C6 C7 -25.9(13) . . . 115 ?
C4 C5 C6 C7 152.5(8) 115 . . 115 ?
C4 C5 C6 C7 -152.5(8) . . . . ?
C4 C5 C6 C7 25.9(13) 115 . . . ?
C5 C6 C7 C9 -179.4(10) . . . . ?
C6 C7 C9 C8 27(2) . . . . ?
C6 C7 C9 C10 -153.7(15) . . . . ?
C7 C6 C7 C9 45.9(16) 115 . . . ?
C7 C9 C10 C10 174.1(9) . . . 186_566 ?
C7 C9 C10 C11 5(3) . . . . ?
C8 S1 N1 C8 51.4(10) 115 . . . ?
C8 S1 N1 C8 -10.3(2) 52_455 . . 115 ?
C8 S1 N1 C8 41.1(8) 52_455 . . . ?
C8 S1 N1 C8 -51.4(10) . . . 115 ?
C8 S1 N1 C8 -41.1(8) 186_566 . . 115 ?
C8 S1 N1 C8 10.3(2) 186_566 . . . ?
C8 N1 C8 S1 95.8(2) 115 . . . ?
C8 N1 C8 C8 45.0(6) 115 . . 52_455 ?
C8 N1 C8 C8 78.8(3) 115 . . 186_566 ?
C8 N1 C8 C9 -106.6(12) 115 . . . ?
C8 C8 C9 C7 -64.9(15) 115 . . . ?
C8 C8 C9 C7 -126.0(14) 52_455 . . . ?
C8 C8 C9 C7 -174.1(9) 186_566 . . . ?
C8 C8 C9 C10 55(2) 52_455 . . . ?
C8 C8 C9 C10 6.5(18) 186_566 . . . ?
C8 C8 C9 C10 115.7(13) 115 . . . ?
C8 C9 C10 C10 -6.5(18) . . . 186_566 ?
C8 C9 C10 C11 -176.0(19) . . . . ?
C9 C10 C11 C12 165(2) . . . . ?
C10 C10 C11 C12 -4(3) 186_566 . . . ?
C10 C11 C12 C12 4(3) . . . 186_566 ?

_smtbx_masks_special_details     ?
loop_
_smtbx_masks_void_nr
_smtbx_masks_void_average_x
_smtbx_masks_void_average_y
_smtbx_masks_void_average_z
_smtbx_masks_void_volume
_smtbx_masks_void_count_electrons
_smtbx_masks_void_content
1 -0.098 -0.670 -0.327 28730.5 2224.8 ?
2 0.000 0.000 0.500 191.0 60.7 ?
3 0.000 0.250 0.750 191.0 60.7 ?
4 0.000 0.500 1.000 191.0 60.7 ?
5 0.000 0.750 0.250 191.0 60.7 ?
6 0.250 0.000 0.750 191.0 60.7 ?
7 0.250 0.250 0.500 191.0 60.7 ?
8 0.250 0.500 0.250 191.0 60.7 ?
9 0.250 0.750 0.000 191.0 60.7 ?
10 0.500 0.000 0.000 191.0 60.7 ?
11 0.500 0.250 0.250 191.0 60.7 ?
12 0.500 0.500 0.500 191.0 60.7 ?
13 0.500 0.750 0.750 191.0 60.7 ?
14 0.750 0.000 0.250 191.0 60.7 ?
15 0.750 0.250 0.000 191.0 60.7 ?
16 0.750 0.500 0.750 191.0 60.7 ?
17 0.750 0.750 0.500 191.0 60.7 ?

_smtbx_masks_void_probe_radius   1.2
_smtbx_masks_void_truncation_radius 1.2
_shelx_res_file                  
;
TITL 601_lxy_0m_a.res in Fd-3m
    601_lxy_0m.res
    created by SHELXL-2017/1 at 08:50:30 on 06-Sep-2021
REM Old TITL 601_LXY_0m in Fd-3m
REM SHELXT solution in Fd-3m
REM R1 0.258, Rweak 0.005, Alpha 0.036, Orientation as input
REM Formula found by SHELXT: C56 N38 O12 S19 I3
CELL 1.54178 39.2392 39.2392 39.2392 90 90 90
ZERR 16 0.0005 0.0005 0.0005 0 0 0
LATT 4
SYMM 0.75-X,0.25-Y,0.5+Z
SYMM 0.25-X,0.5+Y,0.75-Z
SYMM 0.5+X,0.75-Y,0.25-Z
SYMM +Z,+X,+Y
SYMM 0.5+Z,0.75-X,0.25-Y
SYMM 0.75-Z,0.25-X,0.5+Y
SYMM 0.25-Z,0.5+X,0.75-Y
SYMM +Y,+Z,+X
SYMM 0.25-Y,0.5+Z,0.75-X
SYMM 0.5+Y,0.75-Z,0.25-X
SYMM 0.75-Y,0.25-Z,0.5+X
SYMM 0.75+Y,0.25+X,0.5-Z
SYMM -Y,-X,-Z
SYMM 0.25+Y,0.5-X,0.75+Z
SYMM 0.5-Y,0.75+X,0.25+Z
SYMM 0.75+X,0.25+Z,0.5-Y
SYMM 0.5-X,0.75+Z,0.25+Y
SYMM -X,-Z,-Y
SYMM 0.25+X,0.5-Z,0.75+Y
SYMM 0.75+Z,0.25+Y,0.5-X
SYMM 0.25+Z,0.5-Y,0.75+X
SYMM 0.5-Z,0.75+Y,0.25+X
SYMM -Z,-Y,-X
SFAC C H N O S Zr
UNIT 1344 704 96 256 48 48
SIMU 0.01 0.02 2

L.S. 20
PLAN  13
SIZE 0.05 0.05 0.05
TEMP 25.85
CONF
BOND $H
list 4
MORE -1
ABIN
fmap 2 53
acta
REM <olex2.extras>
REM <HklSrc "%.\\601_LXY_0m.hkl">
REM </olex2.extras>

WGHT    0.077900  125.877617
FVAR       0.03312
ZR1   6    0.625000    0.625000    0.561903    10.25000    0.01631    0.01631 =
         0.01271    0.00000    0.00000   -0.00033
S1    5    0.543722    0.375000    0.375000    10.25000    0.13395    0.19409 =
         0.19409   -0.15265    0.00000    0.00000
PART 1
O1    4    0.661209    0.661209    0.588791    10.08333    0.01893    0.01893 =
         0.01893   -0.00004   -0.00004    0.00004
AFIX  13
H1    2    0.675628    0.675628    0.574371    10.08333   -1.50000
AFIX   0
PART 2
O1A   4    0.652270    0.652270    0.597730    10.08333    0.02079    0.02079 =
         0.02079   -0.00392   -0.00392    0.00392
O2    4    0.589959    0.660041    0.589959    10.08333    0.02278    0.02278 =
         0.02278   -0.00320    0.00320   -0.00320
AFIX  13
H2    2    0.575540    0.674460    0.575539    10.08333   -1.50000
AFIX   0
PART 1
O2A   4    0.598987    0.651013    0.598987    10.08333    0.02006    0.02006 =
         0.02006   -0.00123    0.00123   -0.00123
PART 0
O3    4    0.624930    0.575404    0.534439    11.00000    0.04145    0.02737 =
         0.02508   -0.00905   -0.00052    0.00077
N1    3    0.568821    0.397354    0.397354    10.50000    0.12187    0.11652 =
         0.11652   -0.07761    0.00543    0.00543
C1    1    0.623363    0.544790    0.544790    10.50000    0.03635    0.02707 =
         0.02707   -0.00932   -0.00020   -0.00020
C2    1    0.620274    0.517951    0.517951    10.50000    0.08395    0.03301 =
         0.03301   -0.01155   -0.00466   -0.00466
C3    1    0.618170    0.484518    0.526434    11.00000    0.18584    0.03927 =
         0.04405   -0.01667    0.00870   -0.01303
AFIX  43
H3    2    0.618274    0.478069    0.549240    11.00000   -1.20000
AFIX   0
C4    1    0.615867    0.459972    0.501199    11.00000    0.21111    0.04433 =
         0.07307   -0.02965    0.00791   -0.02333
AFIX  43
H4    2    0.615531    0.437136    0.507532    11.00000   -1.20000
AFIX   0
C5    1    0.614095    0.467850    0.467850    10.50000    0.16121    0.05811 =
         0.05811   -0.04062   -0.00623   -0.00623
C6    1    0.611238    0.441227    0.441227    10.50000    0.15522    0.07621 =
         0.07621   -0.05373   -0.00341   -0.00341
C7    1    0.623909    0.447529    0.408004    10.50000    0.15207    0.08200 =
         0.08575   -0.05904    0.01183   -0.02127
AFIX  43
H7    2    0.634069    0.468527    0.403808    10.50000   -1.20000
AFIX   0
C8    1    0.597199    0.398351    0.377590    10.50000    0.12857    0.09252 =
         0.09323   -0.07535    0.02363   -0.00992
C9    1    0.622033    0.423099    0.379848    10.50000    0.14925    0.10339 =
         0.10429   -0.08018    0.03821   -0.04340
C10   1    0.646159    0.423368    0.351857    10.50000    0.19286    0.14037 =
         0.16166   -0.10640    0.08021   -0.08231
C11   1    0.671114    0.445840    0.355418    10.50000    0.22262    0.19570 =
         0.20092   -0.11882    0.11033   -0.09631
AFIX  43
H11   2    0.669878    0.463215    0.371490    10.50000   -1.20000
AFIX   0
C12   1    0.697125    0.442621    0.335717    10.50000    0.24876    0.21864 =
         0.24222   -0.12400    0.09075   -0.11134
AFIX  43
H12   2    0.715819    0.456973    0.338220    10.50000   -1.20000
AFIX   0
HKLF 4


REM  601_lxy_0m_a.res in Fd-3m
REM R1 =  0.0409 for    2112 Fo > 4sig(Fo)  and  0.0478 for all    2635 data
REM    132 parameters refined using     96 restraints

END

WGHT      0.0780    125.7528

REM Highest difference peak  0.481,  deepest hole -0.762,  1-sigma level  0.067
Q1    1   0.5616  0.3986  0.3576  11.00000  0.05    0.45
Q2    1   0.5605  0.4003  0.4004  10.50000  0.05    0.34
Q3    1   0.5647  0.3497  0.4003  10.50000  0.05    0.31
Q4    1   0.6236  0.5873  0.5245  11.00000  0.05    0.30
Q5    1   0.6211  0.5815  0.5250  11.00000  0.05    0.30
Q6    1   0.6813  0.6813  0.5768  10.50000  0.05    0.26
Q7    1   0.5608  0.3895  0.3895  10.50000  0.05    0.24
Q8    1   0.5910  0.5584  0.5130  11.00000  0.05    0.24
Q9    1   0.6231  0.5864  0.5182  11.00000  0.05    0.23
Q10   1   0.5893  0.5047  0.5338  11.00000  0.05    0.23
Q11   1   0.5885  0.4844  0.5547  11.00000  0.05    0.22
Q12   1   0.6871  0.6871  0.5835  10.50000  0.05    0.22
Q13   1   0.5887  0.4911  0.5419  11.00000  0.05    0.21
;
_shelx_res_checksum              67442
_shelx_fab_file                  
;
0 2 2 -28.9819 16.4425
0 4 0 1167.9721 7.1578
0 4 4 839.3825 -21.5112
0 6 2 -3.4705 -7.1359
0 6 6 -515.6881 3.5723
0 8 0 32.6036 11.5825
0 8 4 195.6762 17.5705
0 8 8 65.5520 15.3614
0 10 2 63.3017 11.5801
0 10 6 -106.7978 -2.1574
0 10 10 -60.3716 2.0121
0 12 0 -382.3967 -7.8770
0 12 4 -57.7164 -20.7499
0 12 8 15.6886 4.5902
0 12 12 64.9152 -19.8758
0 14 2 23.6192 -24.3560
0 14 6 -0.8038 10.5332
0 14 10 -33.2416 -15.5696
0 14 14 -93.6341 30.9331
0 16 0 -70.6564 10.4683
0 16 4 -41.0831 26.6908
0 16 8 -4.5771 -10.2054
0 16 12 5.1311 32.2572
0 16 16 -6.9236 -37.7173
0 18 2 40.7516 21.4021
0 18 6 20.0232 -9.9584
0 18 10 -24.4939 19.4227
0 18 14 -36.1891 -32.7194
0 18 18 -26.7398 31.1965
0 20 0 16.9524 -20.9320
0 20 4 5.2822 -20.9790
0 20 8 -35.0294 -2.1632
0 20 12 -39.2815 -17.2821
0 20 16 13.9675 25.1996
0 20 20 10.9509 -14.6409
0 22 2 -7.4630 -11.4429
0 22 6 -18.2704 -5.7363
0 22 10 -4.8721 1.0199
0 22 14 16.1786 9.5113
0 22 18 7.6926 -11.6231
0 22 22 5.7037 -1.3708
0 24 0 24.9987 23.8127
0 24 4 3.8597 17.0858
0 24 8 -24.2925 11.5112
0 24 12 -12.7743 3.6149
0 24 16 8.7342 -13.6128
0 24 20 2.7010 6.0253
0 24 24 15.2349 4.3689
0 26 2 -27.4020 9.9831
0 26 6 -20.4650 3.5496
0 26 10 -0.3145 0.5812
0 26 14 14.0030 -11.1688
0 26 18 16.0974 10.7656
0 26 22 -20.4172 1.0580
0 26 26 -24.0580 1.0485
0 28 0 -4.9526 -15.3244
0 28 4 0.6546 -19.9677
0 28 8 8.6672 -0.0223
0 28 12 14.2948 -15.7467
0 28 16 12.9894 22.9320
0 28 20 -14.1073 -12.7592
0 28 24 10.4839 4.9986
0 28 28 -1.2784 -12.7398
0 30 2 -21.9966 -22.4448
0 30 6 -7.6397 7.1236
0 30 10 -5.6082 -12.2869
0 30 14 -18.0300 27.5094
0 30 18 -22.2479 -23.6695
0 30 22 -14.7678 11.9925
0 30 26 4.5156 -11.2990
0 30 30 3.1693 24.7017
0 32 0 -27.2766 10.0398
0 32 4 -12.5046 22.8228
0 32 8 24.5944 -11.4947
0 32 12 27.3637 26.4327
0 32 16 -1.5885 -31.4603
0 32 20 -13.1903 17.4730
0 32 24 -6.4494 -11.6665
0 32 28 13.0353 18.5648
0 32 32 7.3834 -33.2660
0 34 2 4.1745 18.9750
0 34 6 3.4624 -5.4198
0 34 10 0.3353 11.6839
0 34 14 -7.4180 -25.5032
0 34 18 -4.0466 21.7005
0 34 22 8.9193 -9.0278
0 34 26 15.5717 9.2762
0 34 30 4.9643 -28.0318
0 36 0 -15.8555 -14.7885
0 36 4 -12.1182 -16.5306
0 36 8 -14.7698 -0.4593
0 36 12 -19.2406 -10.9678
0 36 16 -9.8358 19.0896
0 36 20 4.6057 -10.4647
0 36 24 8.5621 3.1157
0 36 28 -0.2835 -11.3664
0 38 2 8.5927 -9.1079
0 38 6 23.5472 -5.2702
0 38 10 3.7958 0.3568
0 38 14 -7.8488 8.3150
0 38 18 1.6756 -6.3584
0 38 22 12.2687 -2.9255
0 38 26 0.6108 3.1679
0 40 0 26.9932 17.5913
0 40 4 41.0102 9.7553
0 40 8 -2.4143 12.2017
0 40 12 -6.8645 -1.8416
0 40 16 2.5782 -8.5121
0 40 20 16.3088 3.3199
0 40 24 3.6037 8.7880
0 42 2 -2.5128 10.3912
0 42 6 -5.4926 4.8551
0 42 10 15.0580 -4.0030
0 42 14 2.5891 -13.9565
0 42 18 4.1874 11.7539
0 44 0 10.0736 -1.0691
0 44 4 3.5820 -13.6259
0 44 8 -36.9140 -0.8720
0 44 12 -7.3304 -12.7758
0 44 16 28.0670 24.1465
0 46 2 -11.7364 -12.8289
0 46 6 -8.9189 4.8451
0 46 10 -1.8092 -13.0486
1 3 1 -65.4946 -4.5150
1 3 3 -184.5890 -6.9633
1 5 1 294.0538 0.2514
1 5 3 63.5853 -16.8909
1 5 5 37.4808 -11.7612
1 7 1 377.1800 -0.3528
1 7 3 140.9341 11.9399
1 7 5 144.2407 -7.2344
1 7 7 -97.6789 0.7789
1 9 1 360.2033 5.1561
1 9 3 -87.2110 9.8393
1 9 5 58.7027 0.8144
1 9 7 -42.4276 4.1306
1 9 9 -18.7260 11.9650
1 11 1 102.0996 5.7452
1 11 3 54.0759 -2.8976
1 11 5 100.0478 -0.3002
1 11 7 -72.0510 -14.8562
1 11 9 -0.4941 -7.1170
1 11 11 -51.1525 1.2539
1 13 1 -1.5192 6.0681
1 13 3 -15.0128 -9.3174
1 13 5 -69.7468 4.1256
1 13 7 -112.7255 2.1676
1 13 9 20.1879 -2.0836
1 13 11 -26.5206 0.5848
1 13 13 33.0190 -13.1064
1 15 1 -42.0272 2.7799
1 15 3 -1.0252 11.5542
1 15 5 -19.9880 2.1329
1 15 7 43.5454 -5.0331
1 15 9 9.5191 -7.9043
1 15 11 3.4433 2.1973
1 15 13 33.2313 -5.1738
1 15 15 -23.6371 26.1683
1 17 1 -44.4007 2.1181
1 17 3 22.4932 -1.1502
1 17 5 -56.2214 -8.4451
1 17 7 -4.5439 -8.1246
1 17 9 -11.3279 8.8057
1 17 11 -1.8671 19.9990
1 17 13 21.4686 -12.4027
1 17 15 15.0149 3.4922
1 17 17 17.4103 -26.2098
1 19 1 -43.0862 -4.0841
1 19 3 -8.3350 -14.9116
1 19 5 -20.0082 -3.9154
1 19 7 21.0348 5.6686
1 19 9 31.6485 9.3011
1 19 11 1.0349 -11.4027
1 19 13 32.7529 -23.9490
1 19 15 -16.3306 8.0301
1 19 17 6.1645 -2.9680
1 19 19 -25.7603 16.8634
1 21 1 8.5669 -8.3929
1 21 3 15.1193 -6.0618
1 21 5 -6.9887 4.6234
1 21 7 25.3662 -2.8688
1 21 9 -21.4273 6.4696
1 21 11 8.7871 -6.2927
1 21 13 -12.4171 10.1339
1 21 15 -2.2714 15.2590
1 21 17 0.4163 -5.7641
1 21 19 -13.1288 7.9431
1 21 21 18.1959 0.0580
1 23 1 -2.0057 -6.6264
1 23 3 1.1900 11.9635
1 23 5 4.2964 6.1681
1 23 7 7.5912 6.3464
1 23 9 19.0372 8.6313
1 23 11 6.5505 0.0358
1 23 13 6.3349 4.2418
1 23 15 -7.0772 -9.3861
1 23 17 -2.1504 -5.8865
1 23 19 1.1184 -6.2569
1 23 21 -0.7980 -7.0790
1 23 23 -7.6264 -6.4506
1 25 1 23.4904 4.9868
1 25 3 10.8480 11.6355
1 25 5 10.0353 -8.8348
1 25 7 26.0994 0.9826
1 25 9 -6.1329 -1.2650
1 25 11 -0.9708 -5.4413
1 25 13 -10.3422 -4.6050
1 25 15 -4.9893 -8.6353
1 25 17 11.2811 1.1931
1 25 19 -0.3007 1.0302
1 25 21 5.8268 10.8563
1 25 23 10.4452 6.9554
1 25 25 -15.4088 2.8615
1 27 1 5.7489 7.8628
1 27 3 -4.5926 -6.4606
1 27 5 14.3215 -4.0641
1 27 7 -16.3023 -4.9738
1 27 9 -6.0741 -5.2782
1 27 11 -13.7607 -2.1421
1 27 13 -9.7323 -2.2992
1 27 15 16.2974 12.6089
1 27 17 -14.4069 9.0648
1 27 19 0.0582 -1.8757
1 27 21 4.0205 3.1686
1 27 23 4.3735 -9.2812
1 27 25 4.0375 -7.1771
1 27 27 -20.1294 3.8017
1 29 1 -2.7171 3.2841
1 29 3 13.3157 -12.6935
1 29 5 21.0370 5.1149
1 29 7 6.6336 4.1461
1 29 9 5.5329 -2.9106
1 29 11 -9.3523 -0.3911
1 29 13 12.9043 12.0076
1 29 15 -7.9797 8.4398
1 29 17 -0.9847 -14.5568
1 29 19 19.9131 -8.6978
1 29 21 0.8553 0.6177
1 29 23 2.3222 2.0509
1 29 25 -16.9176 0.0749
1 29 27 -3.2275 4.0641
1 29 29 -2.9228 -11.6267
1 31 1 13.2973 1.2052
1 31 3 8.0288 3.1429
1 31 5 11.2561 5.7053
1 31 7 -12.9506 -3.2532
1 31 9 0.2898 -5.3126
1 31 11 -10.8053 7.2846
1 31 13 -12.1377 6.3127
1 31 15 -0.5231 -14.1066
1 31 17 3.5152 -12.1816
1 31 19 1.2709 15.5158
1 31 21 2.6509 11.7814
1 31 23 -5.9167 -4.6081
1 31 25 -1.4281 -9.4146
1 31 27 -1.2269 7.6918
1 31 29 -5.2956 -0.5875
1 31 31 -0.0723 19.3318
1 33 1 -17.4372 1.3042
1 33 3 5.0033 7.5428
1 33 5 1.1136 -4.7466
1 33 7 -12.2034 -0.0982
1 33 9 12.3864 3.0847
1 33 11 -8.8927 5.6204
1 33 13 16.2893 -8.2858
1 33 15 0.9125 -7.2637
1 33 17 11.1340 11.8732
1 33 19 7.6681 11.1555
1 33 21 0.2074 -7.9642
1 33 23 -2.6325 -8.1422
1 33 25 4.2719 8.1192
1 33 27 -9.9957 13.3554
1 33 29 -0.5977 -12.0842
1 33 31 -3.9458 6.3017
1 33 33 -4.2317 -20.0068
1 35 1 4.7820 -3.1590
1 35 3 10.9805 -6.3540
1 35 5 -7.1442 -2.4526
1 35 7 -3.8119 7.1237
1 35 9 -4.4425 5.1059
1 35 11 -9.3363 -1.4158
1 35 13 2.0179 -9.4295
1 35 15 -6.9971 7.1713
1 35 17 0.2022 6.9006
1 35 19 -2.1798 -4.4425
1 35 21 -9.2522 -3.0962
1 35 23 9.0140 4.8338
1 35 25 -6.9052 4.9054
1 35 27 -1.8037 -12.7530
1 35 29 2.7809 -3.5153
1 35 31 -0.5890 -5.1851
1 37 1 -5.5233 -7.6239
1 37 3 -11.6621 -6.9999
1 37 5 -8.2312 2.9051
1 37 7 -14.8843 -8.6523
1 37 9 -2.5832 4.5040
1 37 11 2.7298 -4.6684
1 37 13 12.9897 0.8283
1 37 15 -2.1084 6.4133
1 37 17 -1.6062 -3.5157
1 37 19 -1.3007 -1.2491
1 37 21 6.8042 2.5605
1 37 23 -10.9613 -6.6361
1 37 25 0.6820 2.7170
1 37 27 -7.1799 -1.4351
1 37 29 2.3171 1.2517
1 39 1 -13.1826 -5.5558
1 39 3 -2.2846 5.6828
1 39 5 -7.0615 3.5345
1 39 7 4.9335 2.8686
1 39 9 14.0196 3.7286
1 39 11 24.8203 -1.9390
1 39 13 11.7029 -1.7372
1 39 15 3.7556 -7.5624
1 39 17 -8.7271 -1.6518
1 39 19 -3.0624 1.3238
1 39 21 -6.9483 -2.6549
1 39 23 4.6478 4.7660
1 39 25 0.0162 -1.7668
1 41 1 11.3690 0.6220
1 41 3 7.0612 8.4266
1 41 5 -7.5464 -0.2424
1 41 7 12.9611 5.6935
1 41 9 -8.7639 -0.3666
1 41 11 13.8025 -1.3800
1 41 13 -7.2239 -3.0462
1 41 15 -12.3062 -4.8270
1 41 17 1.7569 -3.0515
1 41 19 12.2879 2.1795
1 41 21 18.6684 -0.5526
1 41 23 2.6243 -2.8196
1 43 1 -9.0667 2.5609
1 43 3 -5.1441 -7.0265
1 43 5 -12.9473 -5.8813
1 43 7 0.2340 -0.0837
1 43 9 -12.7435 -2.7785
1 43 11 3.8793 -3.6075
1 43 13 -8.7384 0.8397
1 43 15 -1.8080 7.0243
1 43 17 -8.0251 1.4220
1 43 19 3.5385 1.1914
1 45 1 14.7023 6.5921
1 45 3 -5.8564 -5.3580
1 45 5 5.3435 -0.7287
1 45 7 8.1437 3.4575
1 45 9 -12.5752 -8.3983
1 45 11 5.9204 7.3797
1 45 13 -15.3927 -3.1918
1 47 1 0.9015 16.2227
1 47 3 1.0431 1.8263
1 47 5 2.8666 -3.1745
2 2 2 -563.8071 -0.0034
2 4 2 130.1618 -13.5257
2 4 4 -173.2754 -3.5198
2 6 2 153.4079 -6.3689
2 6 4 24.0211 -7.6489
2 6 6 178.5349 3.1057
2 8 2 68.0771 -16.9119
2 8 4 -138.2817 -3.9158
2 8 6 34.7785 8.7898
2 8 8 -12.6345 -5.7587
2 10 2 14.0593 6.7579
2 10 4 -26.4271 11.3871
2 10 6 29.3991 -0.0679
2 10 8 -0.5797 -8.4012
2 10 10 45.6685 6.6392
2 12 2 33.0853 -4.2126
2 12 4 25.2117 6.8716
2 12 6 39.6745 15.2897
2 12 8 1.9655 -4.3502
2 12 10 29.9270 -0.3749
2 12 12 13.2292 -4.8628
2 14 2 69.5370 -5.4742
2 14 4 -10.5898 10.7217
2 14 6 12.5936 3.5572
2 14 8 -12.2948 1.8566
2 14 10 -11.7002 -3.9716
2 14 12 -22.8072 27.3269
2 14 14 29.1164 6.6554
2 16 2 -6.0191 26.1859
2 16 4 48.2723 1.4325
2 16 6 -6.5665 0.2522
2 16 8 28.5908 2.1872
2 16 10 4.7186 -13.6582
2 16 12 5.6459 3.6122
2 16 14 -5.5766 -34.8498
2 16 16 -1.5907 -1.9555
2 18 2 -4.9760 -1.7935
2 18 4 16.8743 -9.7492
2 18 6 -10.2756 2.1409
2 18 8 -15.8182 -5.8196
2 18 10 -24.7237 -1.3904
2 18 12 -23.3320 17.8290
2 18 14 -0.0997 -3.3685
2 18 16 -6.6427 35.7458
2 18 18 2.2214 6.9422
2 20 2 -16.4329 -5.6922
2 20 4 -22.7034 -4.0557
2 20 6 -26.5944 -0.8860
2 20 8 -4.0027 -2.3881
2 20 10 -0.1478 7.5911
2 20 12 -10.4182 -2.6022
2 20 14 25.6368 -7.1270
2 20 16 -1.9787 1.1871
2 20 18 6.5961 -24.9472
2 20 20 3.9732 -5.4172
2 22 2 -14.3515 2.2106
2 22 4 -6.7826 -20.6747
2 22 6 -19.3890 -2.2231
2 22 8 7.6293 -4.6097
2 22 10 -10.4879 4.0167
2 22 12 4.6964 -5.4567
2 22 14 -5.8819 0.6018
2 22 16 3.0005 2.8716
2 22 18 6.9678 -2.5189
2 22 20 1.5511 4.6667
2 22 22 7.8580 7.2995
2 24 2 12.9114 -11.8917
2 24 4 -23.8824 2.4543
2 24 6 -6.3079 8.9060
2 24 8 -25.8914 1.5076
2 24 10 -0.6706 2.2606
2 24 12 -3.6649 -1.4740
2 24 14 12.4581 6.8505
2 24 16 9.3217 2.6158
2 24 18 -12.1257 3.0471
2 24 20 -8.3271 -5.9630
2 24 22 -20.5876 6.8572
2 24 24 -1.3825 -5.8941
2 26 2 -13.0074 1.2923
2 26 4 -11.1074 20.4002
2 26 6 7.8917 -3.5106
2 26 8 24.8619 -0.8492
2 26 10 -4.9257 3.7506
2 26 12 6.7481 -0.4820
2 26 14 -0.0994 -0.0624
2 26 16 -4.8127 -4.3882
2 26 18 -4.4426 -4.8760
2 26 20 -12.5838 -2.8054
2 26 22 2.9145 9.0868
2 26 24 -2.4944 -2.3788
2 26 26 -8.5437 4.2969
2 28 2 -0.5039 -5.9968
2 28 4 21.5001 2.4676
2 28 6 5.8953 -0.1464
2 28 8 -1.1909 -1.4747
2 28 10 8.8762 -1.6303
2 28 12 10.2286 1.2842
2 28 14 -6.4939 -2.3343
2 28 16 2.5855 2.4536
2 28 18 -12.1992 3.8718
2 28 20 15.8236 3.4037
2 28 22 -8.2706 4.6965
2 28 24 -14.5704 -3.8162
2 28 26 4.1272 -5.3513
2 28 28 2.7751 -4.2738
2 30 2 -5.6879 0.0689
2 30 4 -2.7780 6.0721
2 30 6 -7.1643 1.4534
2 30 8 2.3164 -0.5414
2 30 10 6.0766 0.3791
2 30 12 1.2373 0.1468
2 30 14 -9.0285 -0.9448
2 30 16 -4.7160 0.0944
2 30 18 5.1191 -2.8676
2 30 20 -7.4847 -2.0332
2 30 22 6.1160 -0.2194
2 30 24 -0.7872 0.9867
2 30 26 18.8725 -0.5990
2 30 28 8.0031 19.5560
2 30 30 21.9659 0.4763
2 32 2 -4.8163 23.8201
2 32 4 4.3199 -2.3702
2 32 6 7.0132 -3.9620
2 32 8 -1.7927 0.1239
2 32 10 0.4927 -4.4100
2 32 12 -9.6674 0.2347
2 32 14 -14.1760 -6.9819
2 32 16 14.3019 -0.4096
2 32 18 -2.6491 0.3386
2 32 20 19.4590 1.0785
2 32 22 1.7172 3.5305
2 32 24 -1.8441 2.1867
2 32 26 -1.2299 -5.6265
2 32 28 1.4666 1.1756
2 32 30 -1.2115 -25.0404
2 32 32 -3.4346 -3.0885
2 34 2 -11.6981 -5.0308
2 34 4 -0.9684 -8.4593
2 34 6 9.6921 0.0500
2 34 8 -22.3003 -2.2052
2 34 10 19.7411 -2.1587
2 34 12 -14.9282 2.1114
2 34 14 2.5214 3.2982
2 34 16 0.4734 5.7986
2 34 18 -18.7007 -0.4332
2 34 20 10.0031 1.2399
2 34 22 -4.4450 -0.4793
2 34 24 7.0600 -7.7918
2 34 26 7.2014 -2.0533
2 34 28 -4.9692 10.5214
2 34 30 11.8976 -3.0914
2 34 32 -1.0892 27.7331
2 36 2 -0.0744 -2.6572
2 36 4 12.8245 -2.9839
2 36 6 6.8087 -0.1193
2 36 8 3.5514 2.4129
2 36 10 5.9508 4.1480
2 36 12 -1.0671 -0.1873
2 36 14 4.4024 0.0096
2 36 16 -7.5301 1.1278
2 36 18 3.6961 0.0490
2 36 20 0.5378 -2.8652
2 36 22 4.1594 -4.2384
2 36 24 -4.4783 0.0629
2 36 26 -0.7809 3.5567
2 36 28 10.3834 3.4548
2 36 30 1.9063 4.5368
2 38 2 -9.1223 5.3054
2 38 4 4.9243 -14.1327
2 38 6 -11.3103 -1.9537
2 38 8 -1.3986 0.0897
2 38 10 18.9053 1.5350
2 38 12 -7.9800 0.1107
2 38 14 5.3611 -0.2027
2 38 16 5.5456 -2.8443
2 38 18 -12.2337 -1.7366
2 38 20 17.1877 -2.3191
2 38 22 -24.2381 3.8100
2 38 24 6.8814 2.8098
2 38 26 -4.6299 3.0963
2 38 28 -5.5948 -5.4979
2 40 2 -4.4558 -12.0433
2 40 4 26.4822 0.8006
2 40 6 -2.9450 -0.4611
2 40 8 12.8619 -1.7607
2 40 10 4.2613 0.1530
2 40 12 1.7750 0.3974
2 40 14 3.9237 0.4671
2 40 16 -10.1491 1.0758
2 40 18 11.8811 2.9400
2 40 20 19.8171 -2.0274
2 40 22 1.5596 5.4516
2 40 24 10.6329 1.6296
2 42 2 10.5562 -0.3769
2 42 4 -4.5661 7.0051
2 42 6 -12.7056 0.5955
2 42 8 2.7682 0.1326
2 42 10 -16.6696 -0.5054
2 42 12 -5.4852 0.5265
2 42 14 -29.1781 1.5483
2 42 16 0.4756 4.3144
2 42 18 -8.4376 -1.9930
2 42 20 -0.4397 2.7136
2 44 2 -17.7082 -10.4687
2 44 4 -15.7647 2.7234
2 44 6 -10.9391 3.0014
2 44 8 -16.0698 -1.6622
2 44 10 4.2570 0.2803
2 44 12 -11.6678 0.2238
2 44 14 2.8264 5.1751
2 44 16 -2.8580 2.8422
2 46 2 -14.7088 3.1475
2 46 4 2.6465 12.4505
2 46 6 0.9511 -5.9602
2 46 8 7.6928 -8.5026
2 46 10 11.8995 2.0771
3 3 3 586.6478 2.9792
3 5 3 57.9575 8.9290
3 5 5 5.6966 1.1101
3 7 3 36.0749 5.2373
3 7 5 50.1598 -5.9348
3 7 7 50.8879 -9.7879
3 9 3 38.3324 -8.4854
3 9 5 -159.2218 -6.0184
3 9 7 15.9638 9.1746
3 9 9 -104.7139 0.6778
3 11 3 -111.0222 -8.8976
3 11 5 26.9194 -7.2868
3 11 7 -22.5611 -9.7014
3 11 9 -23.3770 -1.9712
3 11 11 35.5173 7.5731
3 13 3 -19.5040 -9.7672
3 13 5 -15.9893 -15.9607
3 13 7 -12.5678 0.3865
3 13 9 -1.1400 -2.3183
3 13 11 10.9583 -3.7283
3 13 13 25.1184 -17.2979
3 15 3 -39.1385 -11.7103
3 15 5 -25.1470 14.1587
3 15 7 -27.4801 -2.7939
3 15 9 -4.3362 14.6211
3 15 11 28.0044 -1.9941
3 15 13 27.2389 12.1540
3 15 15 24.0134 27.9835
3 17 3 13.6456 20.7311
3 17 5 26.9223 12.4271
3 17 7 11.2089 2.2179
3 17 9 25.9870 3.6048
3 17 11 23.8982 -13.5314
3 17 13 -2.5570 2.3277
3 17 15 11.6091 -18.2926
3 17 17 -19.6375 -29.3099
3 19 3 25.7706 18.5455
3 19 5 20.9783 -11.2906
3 19 7 9.7353 -2.0735
3 19 9 16.4017 -5.5748
3 19 11 -5.6623 -1.1153
3 19 13 -2.0289 8.6596
3 19 15 -4.5015 -7.4784
3 19 17 0.0850 18.0609
3 19 19 8.7723 17.8932
3 21 3 6.7801 6.8439
3 21 5 28.7149 12.9149
3 21 7 4.8660 4.7418
3 21 9 1.5253 4.9195
3 21 11 -5.6680 -4.2861
3 21 13 -12.5902 -5.1309
3 21 15 4.9745 -7.7124
3 21 17 0.7967 6.4689
3 21 19 5.8263 -5.3795
3 21 21 33.5956 -6.4117
3 23 3 11.0582 3.0406
3 23 5 4.5752 -11.4925
3 23 7 -2.3128 5.7023
3 23 9 12.0715 -10.3038
3 23 11 -22.1606 -8.8091
3 23 13 5.7099 2.7749
3 23 15 -13.2262 1.2850
3 23 17 -10.1899 0.7773
3 23 19 -0.1628 -4.4493
3 23 21 -3.9557 -3.8006
3 23 23 11.8219 1.4837
3 25 3 -18.0542 -2.5173
3 25 5 5.8643 -9.3768
3 25 7 -1.8759 1.1055
3 25 9 -4.9896 -5.1096
3 25 11 1.6183 10.2438
3 25 13 -5.9696 5.5391
3 25 15 9.0152 0.1998
3 25 17 6.7580 -0.3449
3 25 19 0.5045 4.8588
3 25 21 10.7673 -0.0242
3 25 23 0.0010 2.3340
3 25 25 -5.7230 -1.1869
3 27 3 12.1867 -8.8995
3 27 5 5.8214 11.4511
3 27 7 6.2244 0.4380
3 27 9 8.9067 5.3734
3 27 11 2.6894 4.1504
3 27 13 17.6033 -7.9169
3 27 15 2.5776 2.0515
3 27 17 -0.2869 2.0418
3 27 19 7.5308 -0.1428
3 27 21 -3.7245 -5.9653
3 27 23 6.7539 -3.7489
3 27 25 -2.7835 0.0081
3 27 27 10.4453 9.1267
3 29 3 13.0475 -20.0728
3 29 5 -13.6925 -10.4316
3 29 7 8.0110 -0.1409
3 29 9 -20.1421 -1.7902
3 29 11 -0.0414 -3.9134
3 29 13 -1.3253 -0.3607
3 29 15 -10.4557 1.4344
3 29 17 8.1398 0.8292
3 29 19 3.8251 -0.2111
3 29 21 9.0700 -5.5066
3 29 23 4.3632 5.4648
3 29 25 -12.0832 5.8476
3 29 27 -2.9081 -7.3836
3 29 29 -3.9385 -16.7206
3 31 3 -10.5427 -16.0367
3 31 5 -12.7052 12.2145
3 31 7 2.7473 -1.5853
3 31 9 -3.3507 1.6465
3 31 11 20.3426 1.7137
3 31 13 -2.9669 6.5061
3 31 15 15.3287 2.2548
3 31 17 4.3093 -4.4799
3 31 19 1.3707 -1.3924
3 31 21 6.2828 1.3697
3 31 23 -14.3843 4.1787
3 31 25 -2.1844 0.3372
3 31 27 2.0192 -2.6375
3 31 29 -2.1183 12.0144
3 31 31 -8.3071 19.0691
3 33 3 8.8585 12.8943
3 33 5 4.6507 10.4272
3 33 7 1.4041 4.4659
3 33 9 -10.0725 3.2682
3 33 11 -7.3465 -1.6422
3 33 13 3.7678 2.9336
3 33 15 -5.6934 -9.1080
3 33 17 -1.6399 -5.0044
3 33 19 -3.3486 3.0600
3 33 21 -10.2464 4.3607
3 33 23 -2.2798 0.2415
3 33 25 -5.7182 1.8605
3 33 27 1.1679 -2.5562
3 33 29 -2.1651 -0.4311
3 33 31 -4.9120 -14.5095
3 33 33 -1.1811 -20.6234
3 35 3 -12.0198 16.6598
3 35 5 8.4554 -9.6621
3 35 7 -13.1027 2.9936
3 35 9 0.6631 -2.2734
3 35 11 7.2826 -1.0223
3 35 13 -3.3582 -3.9664
3 35 15 10.4964 -3.9451
3 35 17 3.3183 5.9091
3 35 19 -9.1270 3.4198
3 35 21 21.4875 0.0087
3 35 23 -12.4817 -2.8932
3 35 25 6.3547 -0.8100
3 35 27 7.4672 -2.5860
3 35 29 3.9098 2.3166
3 35 31 -3.6491 -6.3316
3 37 3 4.9375 5.2894
3 37 5 2.0628 6.9549
3 37 7 -1.7424 1.0963
3 37 9 8.9043 2.7921
3 37 11 -21.9590 -1.9743
3 37 13 -9.8716 -5.1923
3 37 15 0.3195 2.6862
3 37 17 -1.0902 4.1288
3 37 19 -1.2852 -0.7708
3 37 21 -0.5751 -4.0531
3 37 23 -2.4225 1.8897
3 37 25 1.5271 -1.9839
3 37 27 -0.1770 -2.2995
3 37 29 -5.7720 1.7555
3 39 3 15.2584 2.6378
3 39 5 5.1480 -8.1013
3 39 7 2.8019 -0.1346
3 39 9 1.9385 -4.1907
3 39 11 -6.4321 -3.7163
3 39 13 5.1247 2.7063
3 39 15 -1.9517 2.6030
3 39 17 -9.4018 -0.8160
3 39 19 2.7211 -1.4241
3 39 21 7.0187 1.0949
3 39 23 -4.1401 -4.7934
3 39 25 3.0438 0.1282
3 41 3 0.7898 -1.1926
3 41 5 11.5388 -3.0150
3 41 7 3.1635 -2.5407
3 41 9 -6.3003 -2.4035
3 41 11 2.3727 2.8138
3 41 13 -24.1407 2.2260
3 41 15 -4.8404 -2.2989
3 41 17 3.6859 -3.0173
3 41 19 -4.4939 2.7600
3 41 21 -4.2279 -3.3716
3 41 23 0.4901 9.2945
3 43 3 -17.2353 -2.6235
3 43 5 -4.1851 4.1190
3 43 7 -4.9325 1.9712
3 43 9 2.0384 3.7035
3 43 11 12.7269 -0.2654
3 43 13 3.9665 -1.7889
3 43 15 10.5727 1.5872
3 43 17 -0.0673 3.5313
3 43 19 1.6914 2.1245
3 45 3 -9.6133 -15.9428
3 45 5 5.1524 -9.9364
3 45 7 6.3350 4.4177
3 45 9 1.6183 -2.5791
3 45 11 4.1859 -6.6714
3 45 13 -1.8624 -6.8001
3 47 3 2.0340 -22.4872
4 4 4 509.1337 -4.1406
4 6 4 -124.6511 3.8346
4 6 6 -83.7044 5.0477
4 8 4 151.7868 5.2874
4 8 6 -72.8605 -0.4344
4 8 8 98.5177 -12.2720
4 10 4 75.1185 13.0156
4 10 6 -51.4300 -6.4307
4 10 8 44.3476 -0.7228
4 10 10 -72.5683 7.1343
4 12 4 0.8647 -8.0740
4 12 6 23.0601 -1.0621
4 12 8 39.1712 -6.7518
4 12 10 -11.2877 2.3278
4 12 12 -2.5313 -0.5067
4 14 4 28.5018 -4.6624
4 14 6 13.5620 -5.7875
4 14 8 15.5502 2.6083
4 14 10 -4.2540 -18.7087
4 14 12 -4.8957 -0.4617
4 14 14 -38.5260 -4.9379
4 16 4 -65.1122 -8.2689
4 16 6 -7.3928 0.2216
4 16 8 -26.3313 -9.4070
4 16 10 -15.1096 6.5889
4 16 12 -3.3784 24.9317
4 16 14 -16.9206 5.1863
4 16 16 7.5232 14.9071
4 18 4 -20.0763 -6.3748
4 18 6 12.9373 8.6301
4 18 8 -15.5753 7.2710
4 18 10 -1.3457 11.5513
4 18 12 16.6039 -5.0729
4 18 14 -26.7893 -16.9208
4 18 16 23.3249 -8.8694
4 18 18 -28.0821 -11.4992
4 20 4 -3.8531 -5.0773
4 20 6 6.1796 -1.3240
4 20 8 -29.6550 -3.7080
4 20 10 -12.1957 -2.0423
4 20 12 -16.0370 -7.0986
4 20 14 -15.2672 3.7956
4 20 16 11.0771 13.8298
4 20 18 -12.9438 6.6621
4 20 20 19.2299 -0.0120
4 22 4 -22.6794 1.5377
4 22 6 -2.5765 9.5490
4 22 8 4.4598 -1.0364
4 22 10 4.7398 17.6387
4 22 12 17.6819 1.8004
4 22 14 -0.8190 3.8461
4 22 16 12.6426 -1.5423
4 22 18 -8.3283 -6.5925
4 22 20 12.8786 -1.1043
4 22 22 -13.4889 4.1964
4 24 4 -12.2398 15.1412
4 24 6 17.4200 -3.3996
4 24 8 -13.4014 12.5917
4 24 10 24.2197 -2.3355
4 24 12 -4.5322 -15.4165
4 24 14 11.2678 -2.5094
4 24 16 3.6792 -6.7280
4 24 18 -19.1340 1.9459
4 24 20 4.1640 2.7493
4 24 22 -21.3689 -0.4780
4 24 24 -8.1890 -3.5075
4 26 4 0.8735 6.3931
4 26 6 -17.3460 -11.3784
4 26 8 3.8219 1.7072
4 26 10 -2.5737 -9.8519
4 26 12 -4.1630 1.3511
4 26 14 10.6871 1.1043
4 26 16 0.7061 0.3087
4 26 18 2.0823 2.4336
4 26 20 5.1721 0.5157
4 26 22 -3.5442 6.2908
4 26 24 7.3246 1.6916
4 26 26 -1.7200 0.0163
4 28 4 3.9221 0.0574
4 28 6 14.2209 3.3596
4 28 8 11.2436 -0.6820
4 28 10 1.0971 4.2767
4 28 12 8.5580 -2.2731
4 28 14 1.3625 -4.1450
4 28 16 -6.7853 9.7300
4 28 18 -11.2035 0.9035
4 28 20 -3.8395 -1.3599
4 28 22 16.2767 3.0701
4 28 24 -0.8575 -3.9108
4 28 26 -13.1171 -0.0325
4 28 28 5.3673 3.6696
4 30 4 32.6223 -5.1443
4 30 6 -12.4472 -7.1577
4 30 8 -4.8191 2.6393
4 30 10 2.9072 -7.8833
4 30 12 -12.3359 -4.8616
4 30 14 -10.1152 7.3658
4 30 16 -16.0240 0.6923
4 30 18 -0.5014 -6.8997
4 30 20 0.9561 2.4010
4 30 22 -2.7979 -3.3462
4 30 24 5.2883 -0.3785
4 30 26 0.2169 -2.4726
4 30 28 11.1194 -4.2811
4 30 30 -3.9684 -7.0732
4 32 4 -0.0601 -12.1218
4 32 6 15.4701 -0.7279
4 32 8 20.1931 -4.3935
4 32 10 -2.4955 2.1558
4 32 12 12.4040 7.7331
4 32 14 -2.6828 2.0376
4 32 16 0.8041 -4.2673
4 32 18 6.9048 -1.6168
4 32 20 -13.0857 6.7750
4 32 22 3.0632 -2.2917
4 32 24 -10.7203 -0.6416
4 32 26 5.3047 0.0979
4 32 28 4.0968 10.4773
4 32 30 -11.6758 2.0499
4 32 32 4.3168 6.6259
4 34 4 36.6749 -7.1728
4 34 6 -5.1289 2.0387
4 34 8 14.3782 0.2731
4 34 10 -0.1164 7.6899
4 34 12 7.2981 -0.5413
4 34 14 -5.5993 -1.6869
4 34 16 -3.4845 -1.8151
4 34 18 -6.7811 -0.6970
4 34 20 7.4803 -2.6099
4 34 22 21.9335 1.9118
4 34 24 4.3150 2.3311
4 34 26 11.7827 4.9619
4 34 28 -4.7429 -4.4993
4 34 30 8.6391 -4.3882
4 34 32 -22.6737 -5.1841
4 36 4 1.0636 -2.2470
4 36 6 9.4891 -3.4702
4 36 8 8.2602 2.0659
4 36 10 -24.4100 -2.6266
4 36 12 -4.5033 -4.8117
4 36 14 -4.9766 1.3169
4 36 16 8.3570 1.2926
4 36 18 -10.9072 1.8602
4 36 20 14.0715 0.9235
4 36 22 -16.1517 0.9026
4 36 24 6.2167 -7.3124
4 36 26 3.9894 1.4073
4 36 28 -0.4807 -4.9397
4 36 30 -1.9401 -0.4422
4 38 4 -4.9041 5.8405
4 38 6 8.0505 8.0609
4 38 8 -13.9995 3.3486
4 38 10 -8.6587 7.8840
4 38 12 12.3869 0.7182
4 38 14 1.3584 -0.7413
4 38 16 -1.8959 -0.2634
4 38 18 -6.8156 -1.1504
4 38 20 3.6806 2.1948
4 38 22 5.8576 -3.8571
4 38 24 -15.8602 2.9709
4 38 26 7.3710 -1.6576
4 40 4 3.6398 12.5705
4 40 6 7.7020 1.3727
4 40 8 -16.1604 3.7626
4 40 10 -16.1978 2.3654
4 40 12 -10.1928 -4.9474
4 40 14 -9.7921 -1.4336
4 40 16 3.3789 -2.8652
4 40 18 9.8330 -0.0903
4 40 20 4.5210 0.0066
4 40 22 -10.0278 1.7629
4 40 24 -1.1507 -11.3875
4 42 4 -22.9470 2.0193
4 42 6 -1.1444 -7.6906
4 42 8 -21.8890 -4.0931
4 42 10 10.4353 -5.3169
4 42 12 17.4642 -1.9146
4 42 14 12.0464 -0.5020
4 42 16 19.7917 1.5639
4 42 18 4.1827 3.0900
4 42 20 3.8736 4.3707
4 44 4 7.5030 0.6408
4 44 6 -9.7420 -0.0407
4 44 8 -4.6497 -0.7371
4 44 10 16.2707 2.0961
4 44 12 -12.4638 -2.6834
4 44 14 16.8048 -1.2254
4 44 16 -2.9786 -2.1220
4 46 4 2.0676 -0.8402
4 46 6 8.3441 -10.4971
4 46 8 -7.1617 -2.8129
4 46 10 -0.1492 -1.6869
5 5 5 14.9359 10.8591
5 7 5 110.1061 -7.6029
5 7 7 -107.3940 10.1696
5 9 5 22.9072 15.8088
5 9 7 -16.2213 7.9055
5 9 9 3.8304 -11.7048
5 11 5 18.0232 13.2912
5 11 7 -14.0334 2.0577
5 11 9 4.6624 -9.8754
5 11 11 -6.4096 15.5915
5 13 5 6.6372 2.1898
5 13 7 -13.6999 -0.9579
5 13 9 23.9208 -6.8350
5 13 11 -23.5108 4.2540
5 13 13 34.1024 3.2573
5 15 5 3.1546 10.9845
5 15 7 10.8682 -12.8077
5 15 9 45.4151 8.0544
5 15 11 11.8298 -12.4577
5 15 13 22.3096 -6.7271
5 15 15 -26.3960 -6.4863
5 17 5 -16.2744 -13.1851
5 17 7 -0.7648 -8.4596
5 17 9 22.1289 -3.6105
5 17 11 -19.8517 -4.9740
5 17 13 17.8118 7.3677
5 17 15 7.5703 3.3550
5 17 17 -14.1660 11.3841
5 19 5 -14.2086 -7.5852
5 19 7 31.3841 1.5443
5 19 9 18.3815 1.5946
5 19 11 -0.3715 5.6516
5 19 13 38.6550 3.6220
5 19 15 -23.2912 -4.5118
5 19 17 2.9361 -7.3550
5 19 19 -12.0562 -1.8620
5 21 5 32.9310 -5.9125
5 21 7 24.5928 -5.5046
5 21 9 11.2199 -0.9533
5 21 11 15.0287 0.0829
5 21 13 -12.6038 3.7259
5 21 15 -9.5374 -4.7470
5 21 17 -10.4260 4.1706
5 21 19 0.7118 9.2548
5 21 21 12.4758 -8.9847
5 23 5 -1.6162 -14.2413
5 23 7 2.9915 10.3833
5 23 9 -5.6540 -3.7373
5 23 11 -12.8719 10.6945
5 23 13 19.0191 0.6644
5 23 15 -13.4967 0.4622
5 23 17 9.5251 3.7048
5 23 19 9.0939 -6.5288
5 23 21 -2.3819 -9.0137
5 23 23 10.4750 7.2911
5 25 5 -2.0094 8.6472
5 25 7 9.9719 6.6279
5 25 9 -13.9245 -2.0608
5 25 11 10.9442 2.3304
5 25 13 -11.9508 -2.3688
5 25 15 1.9476 -0.2680
5 25 17 10.3858 -4.1907
5 25 19 -7.2984 -4.8423
5 25 21 7.6639 5.0207
5 25 23 1.7090 8.5158
5 25 25 -5.1198 -6.3377
5 27 5 18.3504 4.0732
5 27 7 7.2166 -6.8534
5 27 9 -8.6627 0.0759
5 27 11 -23.1543 -1.0142
5 27 13 -8.9911 1.5759
5 27 15 -5.2660 -2.2692
5 27 17 -18.9618 0.6313
5 27 19 -2.2786 3.5273
5 27 21 7.2697 1.9965
5 27 23 3.6995 -0.7143
5 27 25 -3.0923 -5.8738
5 27 27 -22.1957 0.4214
5 29 5 -5.6408 12.6419
5 29 7 -7.5042 7.3334
5 29 9 -18.7317 0.8060
5 29 11 11.2231 7.2113
5 29 13 -5.4504 -1.8301
5 29 15 1.3717 -4.0240
5 29 17 4.6833 3.0313
5 29 19 16.5459 -1.0990
5 29 21 6.3801 -1.2456
5 29 23 -1.3078 2.0641
5 29 25 -18.5602 0.2341
5 29 27 5.8215 5.5604
5 29 29 3.3415 4.2128
5 31 5 18.3868 16.9027
5 31 7 -5.2835 -8.6799
5 31 9 5.3773 2.4992
5 31 11 -19.1581 -4.1521
5 31 13 -3.0707 -3.8010
5 31 15 7.3531 -0.2251
5 31 17 1.9914 -2.4528
5 31 19 10.7594 -1.9404
5 31 21 -7.4353 0.6729
5 31 23 -11.6834 -1.5820
5 31 25 -7.5538 -0.6142
5 31 27 -10.8157 -0.9635
5 31 29 -15.0741 -5.3517
5 31 31 0.8488 -4.7070
5 33 5 8.5159 -14.3385
5 33 7 -17.4790 -4.7257
5 33 9 6.8949 -2.9847
5 33 11 -5.8588 -4.5681
5 33 13 11.7496 3.5074
5 33 15 12.1831 0.0723
5 33 17 0.2007 2.7511
5 33 19 11.0591 -0.3799
5 33 21 13.5535 0.1614
5 33 23 1.0574 -1.5771
5 33 25 -5.7589 0.9650
5 33 27 -14.5475 -2.5453
5 33 29 0.4731 3.1964
5 33 31 -10.6357 1.3276
5 33 33 -2.4622 5.7471
5 35 5 -6.9437 -8.5329
5 35 7 4.1891 1.3274
5 35 9 5.3974 -1.6849
5 35 11 -5.6063 7.2129
5 35 13 15.6300 1.7977
5 35 15 4.6475 -0.3027
5 35 17 -6.7420 0.1763
5 35 19 10.0906 -2.2406
5 35 21 -8.2161 1.1280
5 35 23 -4.6578 1.3291
5 35 25 -3.0527 2.2904
5 35 27 -11.6490 0.7731
5 35 29 0.8782 -1.0084
5 35 31 -6.5111 2.2866
5 37 5 11.7913 -8.7697
5 37 7 -16.4715 -6.7813
5 37 9 -4.5038 0.6105
5 37 11 2.6987 0.7597
5 37 13 7.0030 -2.7685
5 37 15 1.7841 -0.3894
5 37 17 -12.7432 0.8612
5 37 19 -1.6260 1.1228
5 37 21 -9.7795 -0.9116
5 37 23 -4.7951 2.2709
5 37 25 -9.1604 -1.8266
5 37 27 -5.8809 5.9301
5 37 29 4.1400 -8.2730
5 39 5 -16.4545 -10.2323
5 39 7 -0.7265 8.2926
5 39 9 9.1683 2.5102
5 39 11 6.3475 -0.2484
5 39 13 9.5770 4.2352
5 39 15 -7.0705 -3.0455
5 39 17 10.0793 3.1120
5 39 19 -5.0122 0.4675
5 39 21 -4.9741 -4.3409
5 39 23 -2.8787 4.7161
5 39 25 -12.9133 7.2341
5 41 5 12.0328 9.8343
5 41 7 11.8814 7.4478
5 41 9 -3.3543 4.4981
5 41 11 5.6290 2.4360
5 41 13 -13.0496 -1.4755
5 41 15 -0.6796 -2.2011
5 41 17 14.4467 -1.0209
5 41 19 -2.9311 1.9532
5 41 21 1.5258 3.2952
5 41 23 1.5084 12.7047
5 43 5 -7.0325 3.6571
5 43 7 2.6954 -3.4438
5 43 9 3.1218 -3.1131
5 43 11 4.2618 -2.4638
5 43 13 -1.7393 -1.7535
5 43 15 -3.4015 -1.3155
5 43 17 8.2356 0.7115
5 43 19 -12.6628 3.1023
5 45 5 7.3598 7.8322
5 45 7 6.8464 5.9714
5 45 9 -2.5304 0.4704
5 45 11 -3.7698 1.1940
5 45 13 -4.2337 0.9016
6 6 6 136.5133 7.8331
6 8 6 132.6897 -31.8149
6 8 8 0.8336 -3.4684
6 10 6 25.0701 3.7651
6 10 8 27.8608 7.3462
6 10 10 30.4527 7.8885
6 12 6 214.0989 -6.2873
6 12 8 2.0322 -2.6475
6 12 10 52.4984 0.4380
6 12 12 -18.1809 9.7171
6 14 6 0.6099 -0.0846
6 14 8 -65.9037 14.7284
6 14 10 3.1543 -4.9153
6 14 12 -47.0352 3.5675
6 14 14 -2.5676 -1.6413
6 16 6 8.9030 17.5833
6 16 8 -29.0611 -7.7320
6 16 10 -1.4393 0.0785
6 16 12 -8.8818 -3.5415
6 16 14 -5.2860 2.6875
6 16 16 18.7146 4.1375
6 18 6 1.5846 2.5851
6 18 8 -47.0656 -17.2447
6 18 10 -4.3222 1.8934
6 18 12 -20.3749 1.3234
6 18 14 0.4569 -1.6808
6 18 16 -9.3924 1.3262
6 18 18 5.3010 -3.0314
6 20 6 -54.4849 2.4667
6 20 8 -22.8718 3.0007
6 20 10 -1.2175 1.8630
6 20 12 12.3442 0.1404
6 20 14 28.4887 -3.7856
6 20 16 0.0743 -0.9482
6 20 18 21.9809 -5.5779
6 20 20 -10.2001 3.3248
6 22 6 -14.9829 0.3522
6 22 8 12.2600 -11.6178
6 22 10 -0.9423 -2.5421
6 22 12 26.5695 -9.6675
6 22 14 5.0672 4.3720
6 22 16 -5.9234 1.2922
6 22 18 -2.5104 3.2400
6 22 20 -11.7297 10.2152
6 22 22 12.2783 -3.0488
6 24 6 -25.4714 -18.1396
6 24 8 1.3142 4.3673
6 24 10 7.2611 -1.1527
6 24 12 9.1882 5.0722
6 24 14 27.6149 5.2157
6 24 16 7.1816 -0.8324
6 24 18 -0.3835 -2.2078
6 24 20 -0.9673 -6.2136
6 24 22 -15.4107 -13.5146
6 24 24 -21.9408 -0.7640
6 26 6 -3.0720 -4.4610
6 26 8 17.9448 10.3487
6 26 10 -17.2067 -1.7725
6 26 12 12.4459 3.1642
6 26 14 9.6367 0.4763
6 26 16 -13.0852 -4.1861
6 26 18 -8.6277 -3.3477
6 26 20 -19.3918 1.3097
6 26 22 0.8553 1.3989
6 26 24 0.1511 9.7228
6 26 26 0.9997 -0.8877
6 28 6 12.2241 -5.8135
6 28 8 -3.5300 -5.4196
6 28 10 -0.7514 -0.8230
6 28 12 -8.9190 -2.2956
6 28 14 -15.1197 -1.2348
6 28 16 3.3289 -1.4250
6 28 18 -5.2067 5.3555
6 28 20 17.5665 0.3052
6 28 22 3.5592 -1.9426
6 28 24 -6.9639 -3.5125
6 28 26 12.6141 -4.9594
6 28 28 9.7197 0.7587
6 30 6 -15.6868 2.5297
6 30 8 -3.3865 17.5711
6 30 10 -17.7999 1.0129
6 30 12 -13.9806 0.9726
6 30 14 12.3749 -1.5905
6 30 16 -3.0706 3.3193
6 30 18 7.2793 1.0740
6 30 20 -1.2996 -5.8798
6 30 22 -3.4975 -0.5030
6 30 24 8.6875 4.5124
6 30 26 -6.4564 3.9819
6 30 28 6.8595 0.6392
6 30 30 -11.0468 -2.5011
6 32 6 14.2615 19.0367
6 32 8 -11.3323 -1.3551
6 32 10 -0.1309 4.6404
6 32 12 5.7440 0.2052
6 32 14 -10.8113 -0.8283
6 32 16 9.4800 1.6975
6 32 18 -13.0800 -4.0326
6 32 20 6.4513 1.2053
6 32 22 12.2818 3.6566
6 32 24 -1.3701 -0.0218
6 32 26 -3.1660 -2.7644
6 32 28 10.6053 2.1610
6 32 30 3.8019 2.0240
6 32 32 -17.4979 1.8421
6 34 6 -4.8634 3.8552
6 34 8 -9.4891 -10.7380
6 34 10 -2.6978 -1.6737
6 34 12 -18.4899 -1.9897
6 34 14 5.1707 1.7372
6 34 16 -7.2495 -1.4704
6 34 18 -10.9278 3.9870
6 34 20 22.6248 3.2856
6 34 22 -14.1135 -3.0661
6 34 24 6.6839 -0.6292
6 34 26 -9.3706 -0.5698
6 34 28 -17.0968 -2.2935
6 34 30 -7.1275 -1.4984
6 34 32 -7.3275 -5.7642
6 36 6 7.1778 1.6606
6 36 8 -2.5269 3.4740
6 36 10 0.0648 -0.3587
6 36 12 17.4530 2.6101
6 36 14 4.1571 -1.2544
6 36 16 4.5096 0.6665
6 36 18 -1.9627 3.1303
6 36 20 -10.1936 -1.7390
6 36 22 0.0756 -2.9009
6 36 24 -9.1564 1.6575
6 36 26 -4.1090 -1.6230
6 36 28 18.1445 -1.1546
6 36 30 3.8638 0.9438
6 38 6 13.0569 -6.3117
6 38 8 -8.8595 -11.7356
6 38 10 32.8509 -0.8232
6 38 12 -0.6056 -4.7757
6 38 14 -2.1685 -2.2848
6 38 16 5.7170 3.5106
6 38 18 -23.7560 -3.6866
6 38 20 5.7111 -4.1916
6 38 22 -3.1897 3.1174
6 38 24 0.9481 -4.1068
6 38 26 -16.7590 1.1218
6 40 6 -4.4671 -16.4931
6 40 8 28.7470 -0.1938
6 40 10 -4.5207 -3.6927
6 40 12 9.1178 0.4835
6 40 14 0.8891 6.4687
6 40 16 13.6252 0.9148
6 40 18 6.8366 -0.2125
6 40 20 1.2024 -2.2149
6 40 22 -3.2418 -3.3135
6 40 24 -16.9892 2.6516
6 42 6 23.8801 1.1806
6 42 8 3.6033 10.6888
6 42 10 23.5156 1.3323
6 42 12 2.3954 7.0591
6 42 14 17.7348 3.8571
6 42 16 10.7526 1.0735
6 42 18 -19.1647 0.3264
6 42 20 -3.2400 -5.3014
6 44 6 -11.2552 -1.3336
6 44 8 8.1185 0.8434
6 44 10 -7.6637 3.2024
6 44 12 -2.5221 -7.0044
6 44 14 -0.8420 -2.6875
6 44 16 15.7229 1.6478
6 46 6 -15.0764 2.0087
6 46 8 6.4357 7.6636
7 7 7 -86.2035 -8.7195
7 9 7 -0.4892 -27.8872
7 9 9 -32.8452 -17.5668
7 11 7 -41.1417 -2.8944
7 11 9 -0.8696 -10.3585
7 11 11 12.9860 18.0426
7 13 7 38.1300 -8.0247
7 13 9 -5.6216 -15.5421
7 13 11 55.3739 -3.8713
7 13 13 22.2413 -5.1194
7 15 7 -14.7150 -8.7648
7 15 9 13.1916 12.3698
7 15 11 27.4081 -5.7149
7 15 13 -7.8857 15.1174
7 15 15 3.9368 4.8314
7 17 7 1.1723 14.3375
7 17 9 14.5173 11.2076
7 17 11 32.6943 -3.8363
7 17 13 21.6725 5.0865
7 17 15 5.0271 -8.6206
7 17 17 10.7503 -2.7826
7 19 7 -64.2881 5.4288
7 19 9 -2.9703 -11.0729
7 19 11 -20.1868 0.5346
7 19 13 -26.4886 -0.9027
7 19 15 -16.8051 -4.3958
7 19 17 4.2197 10.9483
7 19 19 1.4186 4.0489
7 21 7 -14.3731 12.3441
7 21 9 3.7550 4.3487
7 21 11 -4.7245 6.1013
7 21 13 -16.0311 -0.4792
7 21 15 12.1805 0.0809
7 21 17 -4.5575 1.3410
7 21 19 12.5114 -5.4524
7 21 21 28.2467 -10.0790
7 23 7 -24.3114 14.8409
7 23 9 2.4089 -8.6583
7 23 11 -2.4600 3.7027
7 23 13 8.8126 -5.5879
7 23 15 -1.8292 -2.4973
7 23 17 1.4396 3.1262
7 23 19 5.3622 3.4986
7 23 21 4.4683 10.2523
7 23 23 -11.1703 9.0337
7 25 7 -18.3420 -12.2792
7 25 9 -4.2188 -6.0208
7 25 11 0.2103 -3.0910
7 25 13 -7.5991 -0.6678
7 25 15 9.1738 3.2701
7 25 17 6.2873 5.7964
7 25 19 7.8962 -1.3609
7 25 21 9.6115 -3.4573
7 25 23 -10.3141 -5.6572
7 25 25 5.5419 -9.0970
7 27 7 -9.7198 -9.7860
7 27 9 8.0044 4.8760
7 27 11 -9.7109 1.6226
7 27 13 24.2289 -1.6716
7 27 15 6.0027 -0.5993
7 27 17 21.0152 -4.8128
7 27 19 15.3844 -4.7642
7 27 21 -6.6992 2.5541
7 27 23 3.4799 2.3340
7 27 25 -7.4955 7.0563
7 27 27 -20.3764 6.7275
7 29 7 6.9812 -9.3202
7 29 9 -1.3775 -10.6071
7 29 11 7.8014 -3.8950
7 29 13 27.1080 -3.0532
7 29 15 -1.5064 1.9301
7 29 17 18.7861 0.4835
7 29 19 -14.1145 3.3057
7 29 21 8.9734 1.7643
7 29 23 1.9268 -0.3676
7 29 25 -12.8556 -3.7943
7 29 27 10.6865 -8.2414
7 29 29 -13.1722 -2.3165
7 31 7 -9.8778 -12.9291
7 31 9 0.4915 11.9298
7 31 11 -1.8616 0.5162
7 31 13 28.8457 4.4880
7 31 15 6.7071 1.9424
7 31 17 2.8056 -2.1636
7 31 19 -2.6377 -2.8851
7 31 21 3.9331 -3.2353
7 31 23 -19.7703 -2.4062
7 31 25 -7.4993 -0.5812
7 31 27 -7.4585 0.3228
7 31 29 9.2335 7.2041
7 31 31 -3.3034 0.1356
7 33 7 18.0339 8.3079
7 33 9 3.7563 9.9632
7 33 11 1.8580 5.2087
7 33 13 20.3438 3.0009
7 33 15 -12.5413 -3.3595
7 33 17 -1.6586 -2.6378
7 33 19 -4.2987 -1.0130
7 33 21 -13.1979 2.2719
7 33 23 -9.5850 -0.8738
7 33 25 -2.4546 -1.0013
7 33 27 1.1592 0.5346
7 33 29 -6.7698 -0.0724
7 33 31 -10.0074 -4.3450
7 33 33 -0.5629 0.0333
7 35 7 -11.9609 4.1920
7 35 9 -14.0091 -5.8114
7 35 11 7.0638 -2.1386
7 35 13 0.3073 -4.4524
7 35 15 14.5939 0.0108
7 35 17 1.9601 1.3857
7 35 19 -5.5654 0.8993
7 35 21 9.9928 3.5782
7 35 23 -10.1551 -0.4900
7 35 25 -0.5420 -1.3628
7 35 27 10.9564 2.3796
7 35 29 13.7401 -2.2142
7 35 31 -3.6398 -1.3374
7 37 7 -2.1246 11.4465
7 37 9 -2.1281 4.8614
7 37 11 0.2979 -0.0059
7 37 13 5.8998 1.2655
7 37 15 1.9217 -1.8520
7 37 17 -11.4104 -1.8222
7 37 19 -8.8464 4.7398
7 37 21 -0.5858 3.7967
7 37 23 1.6670 0.4474
7 37 25 4.5635 4.2043
7 37 27 1.9248 -3.4392
7 39 7 15.2024 11.7657
7 39 9 11.2190 -6.4464
7 39 11 7.2138 3.8902
7 39 13 -7.8810 -3.0654
7 39 15 5.9346 -0.7677
7 39 17 0.7214 0.0959
7 39 19 5.8647 1.6623
7 39 21 11.4231 -2.5517
7 39 23 -6.9810 7.2090
7 39 25 -11.2382 -13.9872
7 41 7 -1.7369 -13.9371
7 41 9 -8.9085 -5.7985
7 41 11 -8.0820 -4.5530
7 41 13 -2.8555 -5.4612
7 41 15 16.3577 0.6444
7 41 17 -5.6276 -3.5255
7 41 19 -5.2933 5.1997
7 41 21 9.6969 8.0993
7 43 7 9.8931 -6.6524
7 43 9 -1.1260 0.5150
7 43 11 1.7690 -3.2979
7 43 13 -1.1595 1.1814
7 43 15 -5.3153 -4.9850
7 43 17 -2.4302 2.8354
7 45 7 -3.6217 -3.0196
7 45 9 -16.0627 0.2774
7 45 11 -1.6314 -3.0377
8 8 8 62.0733 -18.0627
8 10 8 10.0738 -6.1154
8 10 10 -15.1078 -29.1993
8 12 8 -30.5020 -5.3497
8 12 10 -16.4297 0.5150
8 12 12 -56.7832 17.6200
8 14 8 16.1628 -6.5107
8 14 10 -15.4196 -14.6672
8 14 12 -11.1126 6.2550
8 14 14 3.4909 -20.2937
8 16 8 -11.1811 -19.1702
8 16 10 -25.6610 -0.8203
8 16 12 -4.5884 -3.9547
8 16 14 -25.7268 7.4860
8 16 16 -5.4773 10.1094
8 18 8 -10.7950 -6.2081
8 18 10 -1.1173 16.2584
8 18 12 12.0353 -0.9508
8 18 14 5.8926 6.5241
8 18 16 3.4201 -1.2679
8 18 18 13.3956 -15.9927
8 20 8 26.3714 -9.8018
8 20 10 -16.9174 -6.5528
8 20 12 26.5441 -1.8999
8 20 14 -5.1059 -2.4430
8 20 16 -0.8437 -1.7064
8 20 18 1.1570 -1.5558
8 20 20 -10.9755 17.0649
8 22 8 14.5518 1.4246
8 22 10 -2.8693 10.0130
8 22 12 13.1314 4.1470
8 22 14 -16.5234 4.2449
8 22 16 -6.5544 -1.4837
8 22 18 -4.9311 -2.7454
8 22 20 8.0119 0.6215
8 22 22 1.5300 -20.8383
8 24 8 10.7074 24.7627
8 24 10 23.1424 1.9683
8 24 12 -5.0241 4.6880
8 24 14 2.1973 -0.8034
8 24 16 -12.8779 -9.7075
8 24 18 1.2600 -0.9811
8 24 20 1.4594 -3.1799
8 24 22 -12.7360 -2.0076
8 24 24 -3.7211 18.4342
8 26 8 14.9831 3.0241
8 26 10 -10.4101 -16.1366
8 26 12 5.8772 2.0604
8 26 14 -9.5226 0.2012
8 26 16 -9.1570 -1.8575
8 26 18 -4.4435 4.1373
8 26 20 -3.8616 -1.2037
8 26 22 15.7569 1.4149
8 26 24 13.8559 1.7568
8 26 26 8.7395 -16.3537
8 28 8 -8.0880 1.8770
8 28 10 13.5809 5.5992
8 28 12 -13.0567 6.2993
8 28 14 1.6891 0.9647
8 28 16 -6.6681 -1.5182
8 28 18 -18.5364 -1.4801
8 28 20 5.9458 -3.4456
8 28 22 2.3617 3.6856
8 28 24 7.6216 0.2091
8 28 26 -4.5723 -2.2545
8 28 28 27.2483 12.2703
8 30 8 10.6948 -2.4790
8 30 10 -3.5736 -7.4561
8 30 12 1.7364 -0.9121
8 30 14 -1.6496 -1.4512
8 30 16 -13.9499 -0.8473
8 30 18 4.7164 4.0338
8 30 20 5.4606 3.0217
8 30 22 1.4288 -0.0092
8 30 24 -3.4527 -0.4218
8 30 26 -5.1116 1.1358
8 30 28 -0.6734 1.3786
8 30 30 2.1247 -9.2492
8 32 8 0.4988 -21.8811
8 32 10 -13.0878 -3.0763
8 32 12 -1.5356 -0.7528
8 32 14 -16.8459 -0.0925
8 32 16 6.9490 2.4876
8 32 18 2.2396 2.0745
8 32 20 12.6076 -2.1162
8 32 22 -5.0514 -1.3569
8 32 24 6.2043 -3.3124
8 32 26 0.7463 -1.8883
8 32 28 2.7576 -3.9022
8 32 30 -2.9206 2.1454
8 32 32 -3.8601 8.1131
8 34 8 -5.7501 -3.7628
8 34 10 -5.0853 4.7708
8 34 12 -8.4100 2.6957
8 34 14 -9.3481 3.1215
8 34 16 -2.2629 -0.7269
8 34 18 5.6026 -3.7814
8 34 20 3.2204 0.0162
8 34 22 12.5570 1.5478
8 34 24 -2.6907 -0.5010
8 34 26 -8.8510 5.7469
8 34 28 12.0061 1.3652
8 34 30 3.3609 1.7351
8 36 8 -1.1927 -4.1482
8 36 10 -8.7204 -0.3695
8 36 12 13.4121 2.8468
8 36 14 1.3790 -2.0141
8 36 16 12.6302 0.8688
8 36 18 5.2548 0.5180
8 36 20 -1.1195 0.1050
8 36 22 17.3385 -0.8776
8 36 24 -6.9333 -1.7114
8 36 26 16.3914 -0.8812
8 36 28 -3.0992 1.1011
8 38 8 2.3512 4.4310
8 38 10 -3.5222 11.1391
8 38 12 4.3704 1.0282
8 38 14 -2.2970 1.5139
8 38 16 4.3277 -1.1298
8 38 18 1.6773 -0.6542
8 38 20 11.2482 -0.2416
8 38 22 -3.0159 -3.2346
8 38 24 -19.1090 -0.8489
8 38 26 2.7235 9.7906
8 40 8 2.4220 19.2171
8 40 10 -13.3407 0.7475
8 40 12 8.5684 3.3003
8 40 14 5.3590 -3.1457
8 40 16 1.5650 -1.3179
8 40 18 18.2947 0.3175
8 40 20 -7.5303 -6.8469
8 40 22 18.4687 3.4607
8 42 8 -7.8687 2.4099
8 42 10 -1.0531 -8.1870
8 42 12 4.5244 -2.6971
8 42 14 -2.5928 0.4764
8 42 16 -4.2748 0.4723
8 42 18 -4.8685 -5.4754
8 42 20 12.9238 5.8302
8 44 8 1.0246 -0.6240
8 44 10 13.0468 0.9264
8 44 12 -1.8903 4.1035
8 44 14 13.5440 0.4753
9 9 9 35.8289 -16.2499
9 11 9 26.6316 4.0737
9 11 11 25.0601 -11.4553
9 13 9 15.4481 -0.2136
9 13 11 7.6758 1.2738
9 13 13 -4.5476 4.3171
9 15 9 29.9851 6.5687
9 15 11 7.7096 -10.5936
9 15 13 0.5085 15.5930
9 15 15 -11.4883 -10.2557
9 17 9 9.9285 -10.0896
9 17 11 -8.4797 -15.8781
9 17 13 -11.1810 3.9978
9 17 15 -10.0450 -4.6833
9 17 17 -2.4816 10.3152
9 19 9 7.9707 -10.2159
9 19 11 -3.0573 6.9414
9 19 13 12.4701 9.7086
9 19 15 -1.9066 0.3128
9 19 17 11.0204 9.1790
9 19 19 -1.6292 -9.8590
9 21 9 7.2977 -14.0404
9 21 11 -1.8139 -4.6842
9 21 13 -2.6690 -5.8972
9 21 15 -11.6108 -4.9965
9 21 17 3.9116 3.8120
9 21 19 10.2098 -5.4908
9 21 21 9.0477 5.4913
9 23 9 -17.8866 -18.8393
9 23 11 -1.7400 4.7124
9 23 13 -1.3786 -4.1024
9 23 15 -11.2037 10.7907
9 23 17 19.4004 7.3356
9 23 19 -1.8919 -1.5993
9 23 21 0.4009 7.7099
9 23 23 -11.2559 -6.9544
9 25 9 2.9467 12.2643
9 25 11 15.2405 3.7691
9 25 13 8.9862 0.5576
9 25 15 8.3662 7.8110
9 25 17 -8.2582 -5.6008
9 25 19 -7.9397 -5.5026
9 25 21 -4.4270 0.0077
9 25 23 -0.8075 -9.6705
9 25 25 2.4709 6.6787
9 27 9 6.4982 8.9301
9 27 11 -0.6137 -8.9235
9 27 13 -0.1732 0.7887
9 27 15 -15.2779 -1.9275
9 27 17 -3.6756 -5.2417
9 27 19 -7.9910 2.8633
9 27 21 -1.1097 0.6718
9 27 23 -7.2328 -1.0215
9 27 25 2.8235 7.6535
9 27 27 -2.5092 -7.2213
9 29 9 -0.9011 9.5439
9 29 11 3.1908 6.9828
9 29 13 -3.8269 0.1362
9 29 15 2.3576 -0.7169
9 29 17 -19.6760 -1.1904
9 29 19 -1.3684 -0.6032
9 29 21 -18.2557 -4.8527
9 29 23 -12.9817 -0.7127
9 29 25 -14.1018 2.9726
9 29 27 0.3222 -6.2128
9 29 29 -7.3012 6.1671
9 31 9 5.7285 13.2532
9 31 11 -7.7882 -7.5667
9 31 13 -1.4100 -1.1351
9 31 15 -2.7062 0.7985
9 31 17 -6.6474 -4.6942
9 31 19 6.8290 0.1161
9 31 21 -10.5982 0.2653
9 31 23 1.9972 4.3988
9 31 25 7.3232 5.8601
9 31 27 -2.2052 1.8759
9 31 29 10.6496 7.4323
9 31 31 10.2192 -9.0019
9 33 9 -0.0964 -8.2053
9 33 11 -4.0378 -5.7117
9 33 13 -7.6251 -0.9715
9 33 15 -9.5808 -0.9706
9 33 17 2.9996 3.8716
9 33 19 5.1378 3.2318
9 33 21 8.1126 1.8829
9 33 23 -1.1427 2.9556
9 33 25 -9.4383 -3.5728
9 33 27 -0.2128 -7.9348
9 33 29 15.5519 -1.4870
9 33 31 -15.2905 -3.9816
9 35 9 0.7264 -7.0375
9 35 11 -2.5011 4.9193
9 35 13 3.5800 1.8778
9 35 15 10.2831 0.4895
9 35 17 1.3582 2.8184
9 35 19 4.0094 -2.9115
9 35 21 -2.8803 0.5682
9 35 23 -0.4202 -1.5367
9 35 25 3.7435 -5.1802
9 35 27 15.5813 2.3752
9 35 29 -1.1008 -2.1409
9 37 9 8.5418 -9.6953
9 37 11 -6.8222 -5.2317
9 37 13 -7.6328 -1.0059
9 37 15 -16.3558 -2.4862
9 37 17 -11.0031 0.5178
9 37 19 4.2937 1.3493
9 37 21 3.8591 -2.6609
9 37 23 3.3881 3.4041
9 37 25 -1.0803 -0.5348
9 37 27 2.2630 -2.4837
9 39 9 -14.4143 -10.8625
9 39 11 -5.5066 3.2267
9 39 13 -0.3152 -1.8712
9 39 15 1.2554 5.5221
9 39 17 14.5173 2.6928
9 39 19 4.9891 -1.4481
9 39 21 5.8559 -3.0563
9 39 23 0.9074 -8.4047
9 39 25 2.4967 -9.4214
9 41 9 -0.4086 9.2091
9 41 11 -1.1390 7.9970
9 41 13 -1.6256 4.9092
9 41 15 -5.0742 0.7285
9 41 17 -1.7194 1.6300
9 41 19 0.2538 0.5650
9 41 21 2.3961 -9.5649
9 43 9 0.4542 7.6385
9 43 11 -3.1666 -2.5016
9 43 13 1.8207 -4.6083
9 43 15 1.7811 1.3936
9 43 17 -0.3911 -1.0217
9 45 9 13.4307 5.7721
9 45 11 -5.3419 -1.0833
10 10 10 21.9876 -0.3772
10 12 10 4.8812 -0.1466
10 12 12 0.6119 8.5888
10 14 10 -17.7562 -3.1300
10 14 12 -14.5886 -4.1889
10 14 14 -12.6781 -0.1594
10 16 10 -0.2434 18.7356
10 16 12 6.5925 -6.2667
10 16 14 3.9498 11.3392
10 16 16 19.1181 4.3421
10 18 10 1.8509 5.5298
10 18 12 0.9272 -16.4531
10 18 14 8.9247 7.8942
10 18 16 -5.8603 -13.2099
10 18 18 8.1510 0.4629
10 20 10 1.8296 -0.6699
10 20 12 9.8432 -2.6517
10 20 14 6.4444 6.3363
10 20 16 -1.2229 -2.3114
10 20 18 10.5019 7.0757
10 20 20 -12.9915 5.3001
10 22 10 17.3053 -4.5604
10 22 12 -3.4789 -5.5886
10 22 14 0.1862 -1.3537
10 22 16 -5.4444 -10.2331
10 22 18 -9.5991 0.4056
10 22 20 -10.5303 -2.0124
10 22 22 -6.8991 -12.7624
10 24 10 -0.3200 -19.0684
10 24 12 -1.6409 3.3706
10 24 14 5.5786 -3.7423
10 24 16 -11.5360 2.1291
10 24 18 16.0219 10.3320
10 24 20 7.5886 3.3374
10 24 22 13.4778 1.9978
10 24 24 10.0712 7.9309
10 26 10 6.0351 -5.2800
10 26 12 -7.7874 9.2573
10 26 14 -2.9389 0.3470
10 26 16 11.4260 5.6687
10 26 18 -0.7896 1.8643
10 26 20 11.0958 -6.2525
10 26 22 -8.1795 -1.8617
10 26 24 2.5258 -6.5325
10 26 26 7.2938 -7.6493
10 28 10 -27.5670 -3.9717
10 28 12 -17.2092 -5.2947
10 28 14 -4.6159 -2.0241
10 28 16 -4.4523 -0.9547
10 28 18 2.3295 -2.8479
10 28 20 10.6277 -1.0177
10 28 22 3.8514 2.4943
10 28 24 13.7356 2.1669
10 28 26 9.5568 5.7233
10 28 28 -1.2628 2.1949
10 30 10 -29.8886 3.6352
10 30 12 -5.1087 10.3261
10 30 14 -3.8497 0.0559
10 30 16 2.5435 5.2607
10 30 18 -2.2096 1.2577
10 30 20 6.4527 0.2216
10 30 22 -9.2767 0.8984
10 30 24 3.1362 -4.4002
10 30 26 -11.2369 -0.8302
10 30 28 1.9331 -6.8659
10 30 30 16.8263 1.6804
10 32 10 10.1378 14.2140
10 32 12 -3.8089 1.1393
10 32 14 6.5512 3.7318
10 32 16 11.0347 -0.2351
10 32 18 -1.6771 -6.0347
10 32 20 7.7134 -1.2424
10 32 22 6.7611 -3.6122
10 32 24 2.1301 0.5078
10 32 26 2.6692 5.3055
10 32 28 29.5468 2.9995
10 32 30 2.5101 9.0095
10 32 32 -1.3177 0.9131
10 34 10 -15.4439 2.1379
10 34 12 -0.5506 -9.6729
10 34 14 -12.8632 -3.0659
10 34 16 6.6423 -8.6344
10 34 18 -21.9856 1.0770
10 34 20 -6.6449 4.2711
10 34 22 -21.8700 1.1749
10 34 24 6.7668 4.6713
10 34 26 16.0888 0.8747
10 34 28 7.8632 -3.4532
10 34 30 -3.0238 4.5293
10 36 10 6.8965 -2.2996
10 36 12 -2.2324 2.3740
10 36 14 -5.0118 -0.4920
10 36 16 -5.2359 -1.0383
10 36 18 -2.6315 0.5157
10 36 20 -13.0026 -0.8025
10 36 22 0.8134 5.1408
10 36 24 4.5437 -1.4527
10 36 26 4.1137 -1.6786
10 36 28 19.4224 0.0955
10 38 10 17.2594 -1.4781
10 38 12 -0.8782 -2.7817
10 38 14 -2.3549 0.3184
10 38 16 -9.1037 -2.7699
10 38 18 -5.1633 -1.5084
10 38 20 -12.7848 1.7098
10 38 22 7.2643 -0.5571
10 38 24 7.6636 1.7432
10 38 26 9.4313 -8.4526
10 40 10 -11.8711 -12.2444
10 40 12 0.2764 -3.4323
10 40 14 -9.3326 -1.9397
10 40 16 8.6033 -0.7157
10 40 18 -1.2761 3.2519
10 40 20 3.1216 1.3312
10 40 22 -0.3594 5.3958
10 42 10 23.1536 -2.0587
10 42 12 7.8460 3.4975
10 42 14 4.9722 1.5677
10 42 16 0.5597 -4.9609
10 42 18 -17.5527 -3.0260
10 44 10 -4.8542 -0.3568
10 44 12 0.1964 1.0340
10 44 14 -8.4368 1.0452
11 11 11 -19.3996 3.3708
11 13 11 38.3128 -4.8298
11 13 13 27.1920 7.7112
11 15 11 -2.0450 -8.5534
11 15 13 -10.6322 -3.3259
11 15 15 -17.7571 2.1636
11 17 11 12.1971 11.0695
11 17 13 4.0971 6.2834
11 17 15 -14.2030 8.2771
11 17 17 23.8713 5.9781
11 19 11 12.7807 10.5596
11 19 13 10.8342 -9.4385
11 19 15 2.9909 2.2840
11 19 17 -1.2515 -6.1496
11 19 19 -13.5027 -0.1829
11 21 11 -2.1218 11.4233
11 21 13 -18.9443 6.1799
11 21 15 0.3315 2.3759
11 21 17 8.7102 3.2390
11 21 19 -17.0374 -2.3410
11 21 21 6.6532 10.5493
11 23 11 -12.3881 9.8279
11 23 13 6.9495 -7.3378
11 23 15 9.2046 4.0097
11 23 17 -4.0300 -6.9656
11 23 19 2.3061 -6.0843
11 23 21 -1.6314 3.6294
11 23 23 -20.4768 -14.0683
11 25 11 4.3816 -11.9668
11 25 13 0.6288 -11.5842
11 25 15 -2.4010 -2.7406
11 25 17 4.8522 -2.8505
11 25 19 12.0962 2.1899
11 25 21 -16.6567 5.0577
11 25 23 -10.8851 -0.9521
11 25 25 -3.2452 9.0155
11 27 11 -40.2295 -12.7711
11 27 13 0.3792 9.0754
11 27 15 4.4479 4.2630
11 27 17 -3.8171 -0.2890
11 27 19 8.4031 2.5785
11 27 21 -19.4663 4.0171
11 27 23 -3.2901 -0.6924
11 27 25 -1.7516 -0.6403
11 27 27 -5.8573 -6.2230
11 29 11 5.9726 -6.4421
11 29 13 15.6535 -2.4668
11 29 15 -0.6802 -0.5355
11 29 17 0.8591 -3.8187
11 29 19 -4.7051 1.5274
11 29 21 -9.3222 -0.3741
11 29 23 -3.4954 0.4229
11 29 25 -10.1795 0.8788
11 29 27 -14.3138 0.7354
11 29 29 10.0120 4.1431
11 31 11 -8.4940 -8.5102
11 31 13 4.2723 3.4720
11 31 15 -6.4908 -1.3914
11 31 17 -3.4506 2.4954
11 31 19 8.4768 4.0712
11 31 21 -2.6934 -2.0980
11 31 23 1.9738 2.6611
11 31 25 -2.6514 -4.9648
11 31 27 1.3735 4.0227
11 31 29 11.6044 -4.6949
11 31 31 -15.5488 -3.2791
11 33 11 -10.1619 9.6215
11 33 13 -1.1009 4.7968
11 33 15 -6.9613 3.5901
11 33 17 -3.0761 0.7613
11 33 19 -17.1758 -4.8089
11 33 21 -1.6355 -1.2381
11 33 23 5.7738 -0.9019
11 33 25 -0.9514 -1.7502
11 33 27 14.8012 1.6862
11 33 29 -8.1788 0.9850
11 33 31 4.4980 -2.5856
11 35 11 7.9463 6.2511
11 35 13 -4.8348 -0.9191
11 35 15 1.1124 0.6348
11 35 17 -12.7877 -3.3446
11 35 19 -9.9964 -3.7837
11 35 21 -2.4134 3.5750
11 35 23 -4.0118 -2.0404
11 35 25 13.6671 0.5511
11 35 27 -3.5140 1.8570
11 35 29 16.8101 -9.1730
11 37 11 -8.3133 6.5168
11 37 13 5.7830 7.3956
11 37 15 -16.7318 0.0457
11 37 17 -6.9378 -0.2166
11 37 19 -26.9592 0.0535
11 37 21 -3.1095 4.3862
11 37 23 3.1548 -0.2775
11 37 25 -0.4724 -0.2834
11 37 27 6.9879 4.4877
11 39 11 4.7118 6.9157
11 39 13 -12.0611 -6.3509
11 39 15 6.4753 -0.4246
11 39 17 1.5532 0.9029
11 39 19 -8.2153 -0.2135
11 39 21 6.1498 -1.8329
11 39 23 -7.8744 -2.1936
11 41 11 -17.6997 -5.7892
11 41 13 7.9851 -5.3660
11 41 15 -4.9755 -1.0109
11 41 17 -5.2766 1.0739
11 41 19 5.4954 -2.5405
11 43 11 7.9660 -3.7706
11 43 13 -5.2151 5.0611
11 43 15 2.8723 0.7073
12 12 12 -28.4054 2.8991
12 14 12 4.0561 -4.8912
12 14 14 19.0583 -2.9430
12 16 12 -10.7361 -19.2023
12 16 14 -6.1608 -7.3765
12 16 16 -9.9387 6.4928
12 18 12 -1.7875 -10.2974
12 18 14 16.9726 9.4374
12 18 16 -14.2478 9.3991
12 18 18 0.2230 -4.1115
12 20 12 20.0170 1.9305
12 20 14 -6.8469 0.3290
12 20 16 -4.4275 -1.7797
12 20 18 5.9214 -4.1303
12 20 20 -25.9538 6.7478
12 22 12 -23.4235 0.4948
12 22 14 3.1818 8.3891
12 22 16 -12.1653 -2.0428
12 22 18 5.0770 7.4473
12 22 20 20.8364 -2.5161
12 22 22 8.5390 -6.5963
12 24 12 -6.9531 14.7464
12 24 14 0.2504 1.4172
12 24 16 -9.2826 3.9847
12 24 18 23.7551 1.4639
12 24 20 1.0597 -4.2421
12 24 22 1.6966 0.1936
12 24 24 3.1174 -0.6977
12 26 12 -5.5311 3.9899
12 26 14 -9.5222 -10.1048
12 26 16 0.8600 -1.1148
12 26 18 0.2884 -1.8650
12 26 20 5.3349 -2.6965
12 26 22 6.4316 3.9129
12 26 24 18.4822 -0.4937
12 26 26 10.9023 -4.2707
12 28 12 -8.6186 -0.5772
12 28 14 15.3065 -0.6396
12 28 16 -0.0482 2.5595
12 28 18 -20.6064 -0.4429
12 28 20 -2.2544 -3.0198
12 28 22 -17.6693 2.4297
12 28 24 6.5174 -1.2157
12 28 26 3.9192 2.4716
12 28 28 6.1702 3.9640
12 30 12 -7.4402 -2.4600
12 30 14 -6.0022 -9.0934
12 30 16 -4.2783 0.1369
12 30 18 -1.6054 -1.9267
12 30 20 13.5080 0.6554
12 30 22 -0.5412 0.2693
12 30 24 1.7289 0.3962
12 30 26 4.1909 4.2441
12 30 28 2.8705 -0.4208
12 30 30 -11.9832 -1.5420
12 32 12 -15.7789 -16.1379
12 32 14 -2.5692 1.1295
12 32 16 10.6008 -0.4673
12 32 18 -0.4491 0.9175
12 32 20 14.4396 4.0121
12 32 22 19.9465 -1.0374
12 32 24 9.4390 1.8764
12 32 26 -6.7229 -0.6716
12 32 28 -3.7733 3.4601
12 32 30 -18.4671 -1.4958
12 32 32 -3.1006 10.4036
12 34 12 -5.0961 -1.0918
12 34 14 5.2593 6.1141
12 34 16 -1.7599 -0.0216
12 34 18 -4.1019 0.3177
12 34 20 -0.7746 1.0428
12 34 22 12.7099 -1.3327
12 34 24 -20.3440 2.9088
12 34 26 5.2968 3.4542
12 34 28 -7.5329 2.1293
12 34 30 -0.5666 8.5688
12 36 12 12.5831 -1.0091
12 36 14 -4.9132 -3.3950
12 36 16 -2.5034 -0.9586
12 36 18 -4.2833 -3.7596
12 36 20 -0.8094 -3.3793
12 36 22 5.5566 -0.9363
12 36 24 -3.3299 0.8339
12 36 26 -6.9089 -0.0599
12 36 28 -3.2504 5.5564
12 38 12 -2.7007 2.9093
12 38 14 -6.2419 7.3852
12 38 16 -2.7374 0.1441
12 38 18 -4.6623 -0.4557
12 38 20 4.5087 -7.0306
12 38 22 -0.4113 1.3136
12 38 24 0.9422 -5.6147
12 40 12 1.1170 10.9646
12 40 14 17.0408 0.1342
12 40 16 -17.7729 1.9747
12 40 18 5.1059 1.8171
12 40 20 -4.0582 1.8367
12 40 22 -4.6383 -0.1977
12 42 12 -3.5845 3.0647
12 42 14 -7.5425 -2.0626
12 42 16 0.5259 -1.2618
12 42 18 3.8454 -5.7382
12 44 12 7.0308 5.3747
13 13 13 -0.4449 -8.8871
13 15 13 -1.0499 7.7082
13 15 15 8.6786 -1.0620
13 17 13 -8.9777 -17.6541
13 17 15 -2.2582 -7.8615
13 17 17 -0.2378 1.6179
13 19 13 -19.3445 -17.2924
13 19 15 15.8721 3.2826
13 19 17 -5.6523 7.8137
13 19 19 -3.0209 -9.2527
13 21 13 16.5803 -5.4351
13 21 15 3.0536 -5.9418
13 21 17 13.4590 4.6877
13 21 19 11.2183 -7.4028
13 21 21 -11.7810 11.5348
13 23 13 -0.4820 -8.4665
13 23 15 -0.8530 8.6484
13 23 17 15.0760 -1.8863
13 23 19 -4.9576 2.2983
13 23 21 5.9402 7.5667
13 23 23 -17.4810 -12.5782
13 25 13 20.5132 6.6768
13 25 15 8.7170 8.5541
13 25 17 -2.9760 -1.3783
13 25 19 3.8215 3.8417
13 25 21 -14.1561 0.2816
13 25 23 -6.1948 -5.1908
13 25 25 -4.1364 7.3396
13 27 13 22.0553 7.6220
13 27 15 -9.6332 -3.7767
13 27 17 -7.9781 -3.2283
13 27 19 -15.5222 2.2409
13 27 21 -22.0614 -1.8293
13 27 23 -10.2168 -0.5010
13 27 25 -0.3829 6.8123
13 27 27 8.9224 -7.0531
13 29 13 -8.9012 11.0166
13 29 15 -0.0367 3.3852
13 29 17 -24.7500 -1.4276
13 29 19 0.3848 -0.6959
13 29 21 -10.0126 -2.8235
13 29 23 -10.3407 1.4986
13 29 25 4.4102 -1.8206
13 29 27 3.8381 -6.0573
13 29 29 5.1472 8.3029
13 31 13 15.3615 9.5036
13 31 15 0.7287 -9.2772
13 31 17 5.8534 2.9383
13 31 19 -15.6004 -0.8515
13 31 21 -6.6276 -0.2304
13 31 23 10.3583 2.4424
13 31 25 -2.0450 1.1019
13 31 27 3.1801 -3.3211
13 31 29 1.8391 6.3028
13 31 31 -5.9111 -1.9520
13 33 13 1.2183 -7.8613
13 33 15 -8.0504 -6.7928
13 33 17 7.5573 -1.1175
13 33 19 -3.8240 0.9805
13 33 21 16.4581 1.3068
13 33 23 -10.9108 1.2609
13 33 25 1.2392 -3.8414
13 33 27 13.2025 -2.8398
13 33 29 5.5155 -2.2332
13 33 31 -3.7028 -10.6063
13 35 13 1.8601 -5.5829
13 35 15 6.5134 5.4291
13 35 17 -6.9295 -0.7127
13 35 19 -0.7709 4.0197
13 35 21 0.4659 -1.4388
13 35 23 -6.3336 2.5338
13 35 25 -5.5462 -5.6916
13 35 27 -0.6113 -2.6755
13 35 29 2.3838 -3.4472
13 37 13 -12.4671 -7.0515
13 37 15 -7.8723 -1.2309
13 37 17 -2.5174 -0.5295
13 37 19 -2.2895 -1.2171
13 37 21 4.2378 3.9132
13 37 23 2.2676 -0.1159
13 37 25 4.5086 3.5091
13 39 13 3.6679 -4.5876
13 39 15 -2.7549 2.4624
13 39 17 -3.4537 0.3509
13 39 19 1.2548 3.2382
13 39 21 4.4033 2.5988
13 39 23 -0.0991 3.8750
13 41 13 -2.2869 2.9077
13 41 15 0.7582 -1.2002
13 41 17 13.2331 1.0163
13 41 19 3.3122 0.2849
13 43 13 2.1304 -3.8266
14 14 14 -1.1320 -5.2739
14 16 14 10.4039 21.2158
14 16 16 12.3587 11.0979
14 18 14 -1.7363 -8.8140
14 18 16 -10.4227 -0.7987
14 18 18 -3.1837 -7.1943
14 20 14 -17.6133 4.3617
14 20 16 -3.8819 -0.9071
14 20 18 -18.9792 4.5526
14 20 20 -15.4309 -6.9895
14 22 14 0.6928 -1.4640
14 22 16 8.0764 -11.3888
14 22 18 4.9488 5.0030
14 22 20 0.0864 -13.0134
14 22 22 10.5145 5.4283
14 24 14 -10.8395 -19.2818
14 24 16 3.9300 -0.1527
14 24 18 -4.2269 3.5132
14 24 20 10.3560 -1.8764
14 24 22 9.8646 10.7245
14 24 24 8.3054 -5.5147
14 26 14 -8.7478 -3.0177
14 26 16 3.6426 12.0857
14 26 18 -5.2855 -1.8359
14 26 20 24.6667 -2.9386
14 26 22 -10.8764 3.9621
14 26 24 7.9901 -10.5425
14 26 26 8.3343 2.2313
14 28 14 19.7962 0.0518
14 28 16 -0.4031 2.8771
14 28 18 19.9477 -4.0748
14 28 20 0.7524 1.9529
14 28 22 1.0171 4.8183
14 28 24 3.2325 2.2894
14 28 26 -3.2801 7.8388
14 28 28 14.0486 -3.5691
14 30 14 6.5771 3.7278
14 30 16 4.9816 8.5845
14 30 18 1.1412 -2.7614
14 30 20 3.6191 4.4732
14 30 22 0.4792 -2.2510
14 30 24 -10.9404 -3.4767
14 30 26 1.3276 0.7072
14 30 28 -7.1905 -4.7790
14 30 30 20.6619 -2.1266
14 32 14 18.7763 15.5683
14 32 16 12.9831 -3.2192
14 32 18 0.9523 -1.9046
14 32 20 22.4204 -2.2757
14 32 22 0.4510 -3.4605
14 32 24 -7.8741 -0.9641
14 32 26 1.0011 5.6290
14 32 28 17.3760 -0.6147
14 32 30 -0.5366 11.8994
14 34 14 15.4217 4.4271
14 34 16 10.2581 -7.4932
14 34 18 -14.9977 -3.3782
14 34 20 -5.3847 -3.8180
14 34 22 -10.1045 -0.1758
14 34 24 -11.4925 3.1874
14 34 26 14.5388 3.7666
14 34 28 -1.7646 6.3762
14 36 14 1.6119 1.5119
14 36 16 -6.0945 1.5175
14 36 18 8.4065 -1.3081
14 36 20 -3.0726 1.9010
14 36 22 -9.6299 0.0767
14 36 24 -0.9531 2.4103
14 36 26 -8.4494 2.5607
14 38 14 2.6858 -2.3248
14 38 16 -5.4173 -4.7500
14 38 18 -13.7716 -2.8104
14 38 20 10.8571 -3.0757
14 38 22 2.4415 -0.2040
14 38 24 7.0380 -0.6302
14 40 14 -9.2877 -9.8789
14 40 16 29.6909 2.9306
14 40 18 8.5962 -0.8200
14 40 20 13.2282 1.5702
14 42 14 -2.5838 0.5738
14 42 16 -0.9928 -4.9787
15 15 15 11.9274 12.1557
15 17 15 -3.9576 16.5357
15 17 17 0.9437 19.6650
15 19 15 6.2559 2.5444
15 19 17 1.1800 0.9503
15 19 19 -3.3432 -14.5742
15 21 15 -2.6718 13.5901
15 21 17 4.8356 9.9671
15 21 19 -28.3768 7.3517
15 21 21 16.2698 4.1611
15 23 15 7.2494 8.4894
15 23 17 -1.7902 -5.3583
15 23 19 0.3683 1.8709
15 23 21 -2.7375 -16.8278
15 23 23 -2.7847 -6.7957
15 25 15 0.6458 -8.5529
15 25 17 -22.4301 -10.7304
15 25 19 11.5470 2.7490
15 25 21 -14.0879 -2.5974
15 25 23 -7.1051 9.5608
15 25 25 3.7248 6.9399
15 27 15 -5.3278 -6.6307
15 27 17 -13.9428 5.6135
15 27 19 -4.5249 3.6343
15 27 21 -12.0105 -5.3758
15 27 23 -4.5795 0.3542
15 27 25 -6.2286 -9.5163
15 27 27 5.1826 -6.1414
15 29 15 -7.1980 -10.2214
15 29 17 -3.2584 -1.7497
15 29 19 3.2773 -2.8011
15 29 21 -3.3402 -4.7523
15 29 23 -0.4562 3.2416
15 29 25 1.5840 2.7249
15 29 27 -3.5780 7.6691
15 29 29 -3.1638 8.7208
15 31 15 -4.8442 -10.2452
15 31 17 2.2939 9.8442
15 31 19 2.4248 -0.0010
15 31 21 5.9947 4.8352
15 31 23 1.6578 5.4549
15 31 25 -14.7095 -4.0584
15 31 27 5.3049 -6.8479
15 31 29 -4.1910 -0.0309
15 31 31 -0.6498 -15.0637
15 33 15 11.1178 9.3864
15 33 17 -15.5104 7.9539
15 33 19 1.0691 0.6466
15 33 21 10.6552 2.4575
15 33 23 -4.2277 -2.0755
15 33 25 3.5385 -0.9330
15 33 27 -1.8269 -0.0120
15 33 29 1.9741 -7.8531
15 35 15 -21.3462 6.3871
15 35 17 -12.0569 -4.5630
15 35 19 8.4027 -1.0359
15 35 21 -2.3930 -0.4663
15 35 23 3.0960 -3.5581
15 35 25 5.7353 -1.3337
15 35 27 3.2988 -5.2095
15 37 15 0.3910 6.8930
15 37 17 5.7708 2.5447
15 37 19 -12.7862 2.6578
15 37 21 22.1104 -0.3816
15 37 23 1.0702 0.1620
15 37 25 -2.1994 -5.1103
15 39 15 12.9229 3.0890
15 39 17 5.2630 -5.1925
15 39 19 8.7516 -3.2455
15 39 21 -4.1692 -0.7085
15 41 15 5.7920 -2.9872
15 41 17 -3.1233 2.7827
16 16 16 10.2874 21.6134
16 18 16 -28.3449 4.0499
16 18 18 8.8465 17.3293
16 20 16 5.4127 6.0921
16 20 18 -12.5474 -5.2724
16 20 20 -9.1103 -14.3817
16 22 16 5.1101 2.6009
16 22 18 10.7760 13.7614
16 22 20 30.8549 3.1358
16 22 22 -2.2044 18.2029
16 24 16 -11.9474 13.1876
16 24 18 7.7330 7.4025
16 24 20 7.8918 -0.9201
16 24 22 2.2665 -6.1538
16 24 24 7.9289 -13.1878
16 26 16 -5.3606 4.1908
16 26 18 3.0757 -10.6835
16 26 20 19.0590 1.7826
16 26 22 2.6168 -1.7653
16 26 24 9.2588 -1.3885
16 26 26 3.0482 13.6073
16 28 16 4.4810 5.7958
16 28 18 -6.4391 -0.7640
16 28 20 6.1914 4.2333
16 28 22 -9.4796 0.2787
16 28 24 14.3762 -1.5750
16 28 26 0.3653 -2.6974
16 28 28 1.5656 -12.4424
16 30 16 20.0919 -2.5773
16 30 18 -4.3036 -9.8805
16 30 20 17.5204 -1.6339
16 30 22 -3.2548 -6.8632
16 30 24 -5.3721 1.2290
16 30 26 -0.5303 7.6468
16 30 28 -24.0576 -0.2793
16 30 30 -1.2600 14.1610
16 32 16 0.9136 -15.5684
16 32 18 -20.4261 -0.4539
16 32 20 8.7225 2.8612
16 32 22 9.5280 -1.2027
16 32 24 0.2347 5.8417
16 32 26 0.8803 -1.1674
16 32 28 0.7201 1.8134
16 32 30 -3.1141 2.2426
16 34 16 -13.5435 0.1775
16 34 18 8.6068 8.0874
16 34 20 13.5462 0.3271
16 34 22 -9.9160 -1.8649
16 34 24 -12.5788 1.5196
16 34 26 1.6768 -0.2265
16 34 28 -5.1869 -5.7386
16 36 16 10.9345 0.6157
16 36 18 3.3215 0.4397
16 36 20 9.4275 -3.4892
16 36 22 13.6361 4.7156
16 36 24 4.0017 -0.2984
16 36 26 -0.9601 1.9575
16 38 16 -14.3191 4.2954
16 38 18 -7.6132 3.6685
16 38 20 6.1618 2.6179
16 38 22 -3.5061 -0.8093
16 40 16 1.2690 3.8201
16 40 18 -0.3793 -0.8269
17 17 17 -18.6642 17.3784
17 19 17 3.6502 -4.9495
17 19 19 7.5588 3.9530
17 21 17 -9.4267 -0.0988
17 21 19 -8.5805 -7.3412
17 21 21 -10.6500 -6.2486
17 23 17 -6.3687 -11.0842
17 23 19 4.2898 9.2589
17 23 21 -7.7957 -10.3995
17 23 23 -3.7570 9.6376
17 25 17 -4.1544 9.3955
17 25 19 -4.9093 13.2411
17 25 21 2.1277 -5.0500
17 25 23 11.1438 4.6295
17 25 25 -5.3709 -7.1658
17 27 17 6.8365 9.0105
17 27 19 -0.4290 -5.4375
17 27 21 -1.6611 -4.7340
17 27 23 -2.5209 -1.1349
17 27 25 2.3927 -6.2912
17 27 27 10.6695 8.8137
17 29 17 -7.8003 13.1558
17 29 19 -3.9175 3.3242
17 29 21 15.1622 3.4742
17 29 23 18.8340 4.8222
17 29 25 4.7657 -5.5959
17 29 27 -3.7370 2.7526
17 29 29 0.9097 -5.6541
17 31 17 -2.3059 10.7416
17 31 19 2.4473 -8.6923
17 31 21 3.4430 0.6493
17 31 23 4.9109 -5.2250
17 31 25 -5.5941 -6.6066
17 31 27 8.9895 1.2560
17 31 29 -3.0644 -9.6377
17 31 31 4.9460 16.1026
17 33 17 -7.8076 -7.2485
17 33 19 7.8792 -7.4466
17 33 21 3.3851 2.0353
17 33 23 -5.9330 0.2205
17 33 25 5.4594 1.7794
17 33 27 6.3800 -1.3520
17 33 29 2.7660 19.7248
17 35 17 1.6602 -4.4776
17 35 19 10.0254 3.3755
17 35 21 -4.4540 2.3050
17 35 23 18.4052 -2.9077
17 35 25 2.1068 1.5845
17 37 17 -14.1547 -8.4885
17 37 19 -2.3976 -0.7056
17 37 21 4.1839 0.3171
17 37 23 -9.3824 0.5287
17 39 17 -6.6375 -4.3155
17 39 19 4.8139 3.1633
18 18 18 27.2118 2.8336
18 20 18 -12.4179 -0.4980
18 20 20 -39.1311 -6.1863
18 22 18 7.1721 1.5807
18 22 20 25.6858 1.6937
18 22 22 -0.2960 -1.8867
18 24 18 -38.2128 -14.7475
18 24 20 -11.4697 2.5333
18 24 22 -4.0760 -11.1040
18 24 24 -1.0484 -9.0554
18 26 18 14.3057 -1.6448
18 26 20 6.4879 12.2372
18 26 22 -2.1289 -2.1354
18 26 24 -2.4904 8.5263
18 26 26 13.7792 1.4929
18 28 18 -0.6573 -0.0596
18 28 20 -20.8938 1.7592
18 28 22 6.6194 -5.0773
18 28 24 -2.4312 -2.4184
18 28 26 4.3086 -5.4466
18 28 28 -7.2528 -2.5817
18 30 18 18.0497 4.6292
18 30 20 8.6848 4.9687
18 30 22 12.9386 -0.9875
18 30 24 -13.2854 7.3688
18 30 26 13.1290 3.1834
18 30 28 3.3626 2.4169
18 30 30 5.8702 6.5304
18 32 18 3.0120 15.7577
18 32 20 -16.6565 -0.2810
18 32 22 -5.1406 1.8003
18 32 24 0.9531 -2.8958
18 32 26 1.3653 -0.2550
18 32 28 -14.5453 0.8813
18 34 18 16.6531 4.2327
18 34 20 -4.6894 -6.4131
18 34 22 16.0169 1.2996
18 34 24 -6.2540 1.2742
18 34 26 10.8277 -0.7744
18 36 18 -12.5824 0.8479
18 36 20 1.6311 0.8759
18 36 22 -10.9199 -1.8654
18 36 24 -5.5423 3.1680
18 38 18 -11.7576 -3.1488
18 38 20 -7.6021 -7.2864
19 19 19 -6.2043 2.9742
19 21 19 5.8029 6.4196
19 21 21 18.5727 -5.2781
19 23 19 -8.5497 7.9769
19 23 21 2.9097 3.9329
19 23 23 -6.1362 -0.3273
19 25 19 21.2875 -6.7687
19 25 21 -7.6391 -2.5503
19 25 23 5.4291 -1.6415
19 25 25 -8.1830 -11.7683
19 27 19 -43.3943 -5.3727
19 27 21 -8.6408 4.6614
19 27 23 -3.0434 -0.7561
19 27 25 10.9616 4.4691
19 27 27 17.1091 0.4828
19 29 19 0.0240 -7.0268
19 29 21 7.8687 -3.5478
19 29 23 5.5769 -0.4406
19 29 25 10.6293 -4.6351
19 29 27 14.2796 -0.7728
19 29 29 13.0011 -7.6118
19 31 19 -17.5186 -8.2915
19 31 21 -15.6308 4.1885
19 31 23 4.3474 -0.7347
19 31 25 11.2231 3.9089
19 31 27 9.0099 -1.4901
19 31 29 -10.4792 5.7579
19 33 19 3.6405 7.5858
19 33 21 3.9168 5.6091
19 33 23 7.2195 -0.8871
19 33 25 0.4868 0.6655
19 33 27 -10.3405 1.7820
19 35 19 -9.6002 5.1867
19 35 21 11.6777 -3.4492
19 35 23 0.3018 1.4949
19 35 25 -9.8227 -4.9585
19 37 19 -3.2405 5.9082
19 37 21 1.9137 7.6289
20 20 20 30.0731 4.6915
20 22 20 -8.1187 7.2342
20 22 22 15.4197 2.0519
20 24 20 13.0163 17.4488
20 24 22 -31.2142 -2.5533
20 24 24 -8.4883 -4.9230
20 26 20 -19.1865 5.0145
20 26 22 -3.4873 -5.9275
20 26 24 -12.2733 0.1310
20 26 26 -1.6222 3.8374
20 28 20 8.7072 -3.0511
20 28 22 -2.4644 3.4968
20 28 24 5.7919 -1.2059
20 28 26 3.2945 0.9160
20 28 28 4.9701 -6.8298
20 30 20 -15.0830 -1.1221
20 30 22 0.1821 -6.4866
20 30 24 -0.2024 0.0162
20 30 26 12.9575 -3.3991
20 30 28 -5.2450 5.4187
20 30 30 11.8986 -4.3637
20 32 20 -9.9173 -10.9373
20 32 22 -9.4189 -1.4118
20 32 24 8.9616 2.7407
20 32 26 -20.2210 0.0547
20 32 28 12.7025 -4.9199
20 34 20 -4.3029 -2.8634
20 34 22 3.2764 2.4693
20 34 24 -13.6272 1.7075
20 34 26 -3.1264 4.1569
20 36 20 12.9541 -7.2464
20 36 22 -8.7640 -1.4977
21 21 21 13.4982 5.7125
21 23 21 -1.3294 -3.5875
21 23 23 -13.7028 5.6717
21 25 21 4.3178 12.3173
21 25 23 14.0651 -0.6674
21 25 25 -3.2689 -2.7880
21 27 21 13.6549 12.1526
21 27 23 5.5109 -6.9830
21 27 25 -2.1830 -2.4682
21 27 27 4.8565 13.8879
21 29 21 10.1203 1.3001
21 29 23 2.7020 4.3712
21 29 25 -7.9996 -3.3087
21 29 27 -5.3561 2.6961
21 29 29 -10.6772 -7.8802
21 31 21 15.5385 6.2721
21 31 23 -5.7950 -5.4344
21 31 25 -0.4885 -3.9287
21 31 27 -6.7611 0.7518
21 33 21 6.5378 -1.6705
21 33 23 4.8461 -2.5231
21 33 25 -3.6475 -0.1182
21 35 21 4.3279 5.2062
21 35 23 2.3110 -5.0365
22 22 22 -21.4386 -6.2921
22 24 22 0.4579 -16.4305
22 24 24 1.4893 -4.0843
22 26 22 -1.2523 3.2090
22 26 24 -7.3287 2.1381
22 26 26 -2.0569 0.5368
22 28 22 3.5046 4.0667
22 28 24 -17.6740 -0.8728
22 28 26 -11.9938 -4.1727
22 28 28 -15.1826 7.4485
22 30 22 -11.1573 1.0656
22 30 24 3.0555 6.6868
22 30 26 -11.5440 -1.4771
22 30 28 -0.3918 5.7530
22 32 22 6.6599 4.6972
22 32 24 -14.7142 -6.2792
22 32 26 3.0572 -1.0131
22 34 22 8.0280 -1.6597
22 34 24 13.9134 5.0165
23 23 23 15.5082 -19.5836
23 25 23 9.9670 -15.6396
23 25 25 18.9000 -15.5131
23 27 23 5.3105 -4.9060
23 27 25 8.6467 2.6399
23 27 27 -2.9648 5.9231
23 29 23 -4.1261 -7.0385
23 29 25 2.2490 -0.1144
23 29 27 2.8850 -7.3042
23 29 29 4.3858 -1.4778
23 31 23 14.1756 1.4814
23 31 25 -6.9291 5.1331
23 31 27 5.4105 2.0768
23 33 23 -1.8013 1.0753
24 24 24 -15.8464 -18.7859
24 26 24 32.4931 -4.0321
24 26 26 -7.5482 -15.9349
24 28 24 -6.1375 -7.8355
24 28 26 13.8209 6.2753
24 28 28 0.5515 9.0024
24 30 24 14.3440 -3.7660
24 30 26 5.9296 -6.2957
24 32 24 2.2141 1.0188
25 25 25 22.1948 -7.2076
25 27 25 3.3518 5.0785
25 27 27 9.4831 -5.9057
25 29 25 -3.5397 -1.6194
25 29 27 0.1564 3.9254
25 31 25 5.5768 2.7376
26 26 26 -13.9995 4.8041
26 28 26 3.5676 0.6953
27 27 27 -6.0182 6.7776
0 0 0 0.0 0.0
;
_shelx_fab_checksum              97810
_olex2_submission_special_instructions 'No special instructions were received'
####################################################################### 
# 
# This file contains crystal structure data downloaded from the 
# Cambridge Structural Database (CSD) hosted by the Cambridge 
# Crystallographic Data Centre (CCDC).
# 
# Full information about CCDC data access policies and citation 
# guidelines are available at http://www.ccdc.cam.ac.uk/access/V1 
# 
# Audit and citation data items may have been added by the CCDC. 
# Please retain this information to preserve the provenance of 
# this file and to allow appropriate attribution of the data. 
# 
#######################################################################

data_392_rdm_0m
_database_code_depnum_ccdc_archive 'CCDC 2129035'
loop_
_audit_author_name
_audit_author_address
'Kang Zhou'
;Shenzhen Polytechnic
China
;
_audit_update_record             
;
2021-12-16 deposited with the CCDC.	2022-06-29 downloaded from the CCDC.
;
_audit_creation_date             2021-03-23
_audit_creation_method           
;
Olex2 1.3
(compiled 2020.02.04 svn.rd84adfe8 for OlexSys, GUI svn.r6032)
;
_shelx_SHELXL_version_number     2017/1
_chemical_name_common            ?
_chemical_name_systematic        ?
_chemical_formula_moiety         'C14 H10 N6 S Zn'
_chemical_formula_sum            'C14 H10 N6 S Zn'
_chemical_formula_weight         359.71
_chemical_melting_point          ?
loop_
_atom_type_symbol
_atom_type_description
_atom_type_scat_dispersion_real
_atom_type_scat_dispersion_imag
_atom_type_scat_source
C C 0.0181 0.0091 'International Tables Vol C Tables 4.2.6.8 and 6.1.1.4'
H H 0.0000 0.0000 'International Tables Vol C Tables 4.2.6.8 and 6.1.1.4'
N N 0.0311 0.0180 'International Tables Vol C Tables 4.2.6.8 and 6.1.1.4'
S S 0.3331 0.5567 'International Tables Vol C Tables 4.2.6.8 and 6.1.1.4'
Zn Zn -1.5491 0.6778 'International Tables Vol C Tables 4.2.6.8 and 6.1.1.4'

_shelx_space_group_comment       
;
The symmetry employed for this shelxl refinement is uniquely defined
by the following loop, which should always be used as a source of
symmetry information in preference to the above space-group names.
They are only intended as comments.
;
_space_group_crystal_system      monoclinic
_space_group_IT_number           14
_space_group_name_H-M_alt        'P 1 21/n 1'
_space_group_name_Hall           '-P 2yn'
loop_
_space_group_symop_operation_xyz
'x, y, z'
'-x+1/2, y+1/2, -z+1/2'
'-x, -y, -z'
'x-1/2, -y-1/2, z-1/2'

_cell_length_a                   7.0203(2)
_cell_length_b                   10.3506(3)
_cell_length_c                   24.2607(7)
_cell_angle_alpha                90
_cell_angle_beta                 95.4420(10)
_cell_angle_gamma                90
_cell_volume                     1754.94(9)
_cell_formula_units_Z            4
_cell_measurement_reflns_used    7740
_cell_measurement_temperature    293
_cell_measurement_theta_max      72.12
_cell_measurement_theta_min      3.66
_shelx_estimated_absorpt_T_max   0.836
_shelx_estimated_absorpt_T_min   0.654
_exptl_absorpt_coefficient_mu    3.091
_exptl_absorpt_correction_T_max  0.7536
_exptl_absorpt_correction_T_min  0.5943
_exptl_absorpt_correction_type   multi-scan
_exptl_absorpt_process_details   
;
SADABS-2016/2 (Bruker,2016/2) was used for absorption correction.
wR2(int) was 0.1238 before and 0.0692 after correction.
The Ratio of minimum to maximum transmission is 0.7886.
The \l/2 correction factor is Not present.
;
_exptl_absorpt_special_details   ?
_exptl_crystal_colour            yellow
_exptl_crystal_colour_primary    yellow
_exptl_crystal_density_diffrn    1.361
_exptl_crystal_density_meas      ?
_exptl_crystal_density_method    ?
_exptl_crystal_description       block
_exptl_crystal_F_000             728
_exptl_crystal_size_max          0.15
_exptl_crystal_size_mid          0.08
_exptl_crystal_size_min          0.06
_exptl_transmission_factor_max   ?
_exptl_transmission_factor_min   ?
_diffrn_reflns_av_R_equivalents  0.0486
_diffrn_reflns_av_unetI/netI     0.0363
_diffrn_reflns_Laue_measured_fraction_full 0.998
_diffrn_reflns_Laue_measured_fraction_max 0.998
_diffrn_reflns_limit_h_max       8
_diffrn_reflns_limit_h_min       -8
_diffrn_reflns_limit_k_max       12
_diffrn_reflns_limit_k_min       -12
_diffrn_reflns_limit_l_max       28
_diffrn_reflns_limit_l_min       -29
_diffrn_reflns_number            17460
_diffrn_reflns_point_group_measured_fraction_full 0.998
_diffrn_reflns_point_group_measured_fraction_max 0.998
_diffrn_reflns_theta_full        67.679
_diffrn_reflns_theta_max         72.109
_diffrn_reflns_theta_min         5.629
_diffrn_ambient_temperature      293
_diffrn_detector_area_resol_mean ?
_diffrn_measured_fraction_theta_full 0.998
_diffrn_measured_fraction_theta_max 0.998
_diffrn_measurement_device_type  'Bruker APEX-II CCD'
_diffrn_measurement_method       '\f and \w scans'
_diffrn_radiation_type           CuK\a
_diffrn_radiation_wavelength     1.54178
_diffrn_source                   ?
_diffrn_source_current           1.0
_diffrn_source_power             0.05
_diffrn_source_voltage           50.0
_diffrn_standards_number         0
_reflns_Friedel_coverage         0.000
_reflns_Friedel_fraction_full    .
_reflns_Friedel_fraction_max     .
_reflns_number_gt                2741
_reflns_number_total             3455
_reflns_special_details          
;
 Reflections were merged by SHELXL according to the crystal
 class for the calculation of statistics and refinement.
 
 Structure factors included contributions from the .fab file.
 
 _reflns_Friedel_fraction is defined as the number of unique
 Friedel pairs measured divided by the number that would be
 possible theoretically, ignoring centric projections and
 systematic absences.
;
_reflns_threshold_expression     'I > 2\s(I)'
_computing_cell_refinement       'SAINT V8.38A (Bruker, 2018)'
_computing_data_collection       ?
_computing_data_reduction        'SAINT V8.38A (Bruker, 2018)'
_computing_molecular_graphics    'Olex2 1.3 (Dolomanov et al., 2009)'
_computing_publication_material  'Olex2 1.3 (Dolomanov et al., 2009)'
_computing_structure_refinement  'SHELXL 2017/1 (Sheldrick, 2015)'
_computing_structure_solution    'SHELXT 2014/5 (Sheldrick, 2014)'
_refine_diff_density_max         0.260
_refine_diff_density_min         -0.418
_refine_diff_density_rms         0.059
_refine_ls_extinction_coef       .
_refine_ls_extinction_method     none
_refine_ls_goodness_of_fit_ref   1.064
_refine_ls_hydrogen_treatment    constr
_refine_ls_matrix_type           full
_refine_ls_number_parameters     339
_refine_ls_number_reflns         3455
_refine_ls_number_restraints     945
_refine_ls_R_factor_all          0.0470
_refine_ls_R_factor_gt           0.0393
_refine_ls_restrained_S_all      0.946
_refine_ls_shift/su_max          0.000
_refine_ls_shift/su_mean         0.000
_refine_ls_structure_factor_coef Fsqd
_refine_ls_weighting_details     
'w=1/[\s^2^(Fo^2^)+(0.0577P)^2^+0.8102P] where P=(Fo^2^+2Fc^2^)/3'
_refine_ls_weighting_scheme      calc
_refine_ls_wR_factor_gt          0.1123
_refine_ls_wR_factor_ref         0.1187
_refine_special_details          ?
_olex2_refinement_description    
;
1. Fixed Uiso
 At 1.2 times of:
  All C(H) groups, All C(H,H) groups
 At 1.5 times of:
  All C(H,H,H) groups
2. Uiso/Uaniso restraints and constraints
All non-hydrogen atoms have similar U: within 2A with sigma of 0.04 and sigma
for terminal atoms of 0.08 within 2A
3. Rigid body (RIGU) restrains
 All non-hydrogen atoms
 with sigma for 1-2 distances of 0.004 and sigma for 1-3 distances of 0.004
4. Others
 Sof(S1A)=Sof(N5A)=Sof(N6A)=Sof(C1A)=Sof(H1A)=Sof(C2A)=Sof(C3A)=Sof(H3A)=
 Sof(C4A)=Sof(C5A)=Sof(C6A)=Sof(C7A)=Sof(C8A)=Sof(C9A)=Sof(C10A)=Sof(H10D)=
 Sof(H10E)=Sof(H10F)=Sof(C11A)=Sof(H11D)=Sof(H11E)=Sof(H11F)=Sof(C12A)=
 Sof(H13A)=Sof(H14A)=1-FVAR(1)
 Sof(S1)=Sof(N5)=Sof(N6)=Sof(C1)=Sof(H1)=Sof(C2)=Sof(C3)=Sof(H3)=Sof(C4)=
 Sof(C5)=Sof(C6)=Sof(C7)=Sof(C8)=Sof(C9)=Sof(C10)=Sof(H10A)=Sof(H10B)=Sof(H10C)=
 Sof(C11)=Sof(H11A)=Sof(H11B)=Sof(H11C)=Sof(C12)=Sof(H13)=Sof(H14)=FVAR(1)
5.a Aromatic/amide H refined with riding coordinates:
 C1(H1), C1A(H1A), C3(H3), C3A(H3A), C13(H13), C13(H13A), C14(H14), C14(H14A)
5.b Idealised Me refined as rotating group:
 C10(H10A,H10B,H10C), C10A(H10D,H10E,H10F), C11(H11A,H11B,H11C), C11A(H11D,
 H11E,H11F)
;
_atom_sites_solution_hydrogens   geom
_atom_sites_solution_primary     dual
_atom_sites_solution_secondary   ?
loop_
_atom_site_label
_atom_site_type_symbol
_atom_site_fract_x
_atom_site_fract_y
_atom_site_fract_z
_atom_site_U_iso_or_equiv
_atom_site_adp_type
_atom_site_occupancy
_atom_site_site_symmetry_order
_atom_site_calc_flag
_atom_site_refinement_flags_posn
_atom_site_refinement_flags_adp
_atom_site_refinement_flags_occupancy
_atom_site_disorder_assembly
_atom_site_disorder_group
Zn1 Zn 0.75088(4) 0.46816(3) 0.50073(2) 0.03675(15) Uani 1 1 d . U . . .
S1 S 0.89556(19) 0.38415(16) 0.77397(5) 0.0775(5) Uani 0.713(2) 1 d . U P A 1
S1A S 0.1000(5) 0.0903(5) 0.72039(14) 0.0915(14) Uani 0.287(2) 1 d . U P A 2
N1 N 0.5855(3) 0.3720(2) 0.54807(8) 0.0438(5) Uani 1 1 d . U . . .
N2 N 0.4023(3) 0.4133(3) 0.55083(9) 0.0491(5) Uani 1 1 d . U . . .
N3 N 0.5845(3) 0.0658(2) 0.94222(9) 0.0471(5) Uani 1 1 d . U . . .
N4 N 0.4070(3) 0.1155(2) 0.94680(8) 0.0440(5) Uani 1 1 d . U . . .
N5 N 0.7774(7) 0.3601(5) 0.71413(19) 0.0578(11) Uani 0.713(2) 1 d . U P A 1
N5A N 0.230(2) 0.1686(13) 0.6815(6) 0.067(3) Uani 0.287(2) 1 d . U P A 2
N6 N 0.7654(8) 0.3045(5) 0.8144(2) 0.0613(12) Uani 0.713(2) 1 d . U P A 1
N6A N 0.2127(19) 0.1094(14) 0.7792(5) 0.059(3) Uani 0.287(2) 1 d . U P A 2
C1 C 0.6295(12) 0.3008(10) 0.5927(4) 0.0416(17) Uani 0.713(2) 1 d . U P A 1
H1 H 0.746577 0.259515 0.600490 0.050 Uiso 0.713(2) 1 calc R U P A 1
C1A C 0.666(4) 0.328(2) 0.6011(9) 0.041(4) Uani 0.287(2) 1 d . U P A 2
H1A H 0.792209 0.302369 0.610608 0.050 Uiso 0.287(2) 1 calc R U P A 2
C2 C 0.4808(11) 0.2948(7) 0.6265(3) 0.0440(14) Uani 0.713(2) 1 d . U P A 1
C2A C 0.522(3) 0.3310(18) 0.6351(7) 0.045(3) Uani 0.287(2) 1 d . U P A 2
C3 C 0.3404(12) 0.3653(8) 0.5964(3) 0.0465(15) Uani 0.713(2) 1 d . U P A 1
H3 H 0.217650 0.377604 0.606859 0.056 Uiso 0.713(2) 1 calc R U P A 1
C3A C 0.372(4) 0.401(2) 0.6085(9) 0.064(5) Uani 0.287(2) 1 d . U P A 2
H3A H 0.269366 0.435038 0.625113 0.077 Uiso 0.287(2) 1 calc R U P A 2
C4 C 0.4768(7) 0.2471(5) 0.6833(2) 0.0418(11) Uani 0.713(2) 1 d . U P A 1
C4A C 0.529(2) 0.2900(15) 0.6953(5) 0.044(3) Uani 0.287(2) 1 d . U P A 2
C5 C 0.6251(8) 0.2868(6) 0.7241(3) 0.0432(12) Uani 0.713(2) 1 d . U P A 1
C5A C 0.375(2) 0.2169(16) 0.7106(6) 0.046(3) Uani 0.287(2) 1 d . U P A 2
C6 C 0.6189(7) 0.2568(5) 0.7811(2) 0.0429(11) Uani 0.713(2) 1 d . U P A 1
C6A C 0.368(2) 0.1845(15) 0.7708(7) 0.043(3) Uani 0.287(2) 1 d . U P A 2
C7 C 0.4627(8) 0.1825(5) 0.7997(2) 0.0416(11) Uani 0.713(2) 1 d . U P A 1
C7A C 0.514(2) 0.2248(15) 0.8092(6) 0.047(3) Uani 0.287(2) 1 d . U P A 2
C8 C 0.3219(9) 0.1422(6) 0.7593(2) 0.0448(13) Uani 0.713(2) 1 d . U P A 1
C8A C 0.666(3) 0.3016(15) 0.7943(6) 0.049(3) Uani 0.287(2) 1 d . U P A 2
C9 C 0.3308(9) 0.1745(6) 0.7018(3) 0.0448(13) Uani 0.713(2) 1 d . U P A 1
C9A C 0.671(3) 0.3316(15) 0.7335(6) 0.047(3) Uani 0.287(2) 1 d . U P A 2
C10 C 0.1722(9) 0.1252(6) 0.6611(2) 0.0672(15) Uani 0.713(2) 1 d . U P A 1
H10A H 0.151853 0.034994 0.667624 0.101 Uiso 0.713(2) 1 calc R U P A 1
H10B H 0.206872 0.136924 0.624044 0.101 Uiso 0.713(2) 1 calc R U P A 1
H10C H 0.056809 0.172178 0.665539 0.101 Uiso 0.713(2) 1 calc R U P A 1
C10A C 0.835(2) 0.4117(18) 0.7202(6) 0.068(4) Uani 0.287(2) 1 d . U P A 2
H10D H 0.952497 0.365913 0.730338 0.102 Uiso 0.287(2) 1 calc R U P A 2
H10E H 0.835787 0.491453 0.740417 0.102 Uiso 0.287(2) 1 calc R U P A 2
H10F H 0.824739 0.429647 0.681207 0.102 Uiso 0.287(2) 1 calc R U P A 2
C11 C 0.1588(9) 0.0576(7) 0.7747(2) 0.0643(16) Uani 0.713(2) 1 d . U P A 1
H11A H 0.039396 0.101226 0.765323 0.096 Uiso 0.713(2) 1 calc R U P A 1
H11B H 0.173992 0.040470 0.813741 0.096 Uiso 0.713(2) 1 calc R U P A 1
H11C H 0.159602 -0.022421 0.754709 0.096 Uiso 0.713(2) 1 calc R U P A 1
C11A C 0.819(2) 0.3503(17) 0.8320(6) 0.068(4) Uani 0.287(2) 1 d . U P A 2
H11D H 0.933989 0.303558 0.827293 0.102 Uiso 0.287(2) 1 calc R U P A 2
H11E H 0.786084 0.339596 0.869319 0.102 Uiso 0.287(2) 1 calc R U P A 2
H11F H 0.837527 0.440295 0.824795 0.102 Uiso 0.287(2) 1 calc R U P A 2
C12 C 0.4692(10) 0.1485(8) 0.8583(3) 0.0430(14) Uani 0.713(2) 1 d . U P A 1
C12A C 0.514(3) 0.178(2) 0.8688(7) 0.048(4) Uani 0.287(2) 1 d . U P A 2
C13 C 0.6278(4) 0.0901(4) 0.89033(12) 0.0608(8) Uani 1 1 d . U . . .
H13 H 0.744878 0.071422 0.877130 0.073 Uiso 0.713(2) 1 calc R U P A 1
H13A H 0.724220 0.049949 0.872841 0.073 Uiso 0.287(2) 1 calc R U P A 2
C14 C 0.3454(4) 0.1686(3) 0.89823(12) 0.0554(7) Uani 1 1 d . U . . .
H14 H 0.231347 0.214306 0.892023 0.066 Uiso 0.713(2) 1 calc R U P A 1
H14A H 0.221409 0.193892 0.886068 0.066 Uiso 0.287(2) 1 calc R U P A 2

loop_
_atom_site_aniso_label
_atom_site_aniso_U_11
_atom_site_aniso_U_22
_atom_site_aniso_U_33
_atom_site_aniso_U_23
_atom_site_aniso_U_13
_atom_site_aniso_U_12
Zn1 0.0337(2) 0.0596(3) 0.0176(2) 0.00168(12) 0.00638(12) -0.00014(12)
S1 0.0724(7) 0.1124(10) 0.0460(6) 0.0232(6) -0.0028(5) -0.0396(7)
S1A 0.084(2) 0.137(3) 0.0532(18) 0.034(2) 0.0051(15) -0.040(2)
N1 0.0411(10) 0.0638(13) 0.0276(10) 0.0114(9) 0.0099(8) 0.0039(9)
N2 0.0400(11) 0.0753(15) 0.0338(11) 0.0194(11) 0.0120(8) 0.0029(10)
N3 0.0384(10) 0.0739(14) 0.0308(11) 0.0151(10) 0.0124(8) 0.0026(10)
N4 0.0457(11) 0.0618(13) 0.0260(10) 0.0086(9) 0.0114(8) 0.0066(9)
N5 0.054(3) 0.079(3) 0.040(2) 0.021(2) 0.0062(19) -0.018(2)
N5A 0.073(7) 0.089(7) 0.041(6) 0.023(5) 0.005(5) -0.023(6)
N6 0.063(3) 0.084(3) 0.034(3) 0.011(2) -0.006(2) -0.026(2)
N6A 0.063(6) 0.077(7) 0.040(5) 0.034(5) 0.015(4) -0.013(5)
C1 0.039(3) 0.058(4) 0.028(3) 0.007(3) 0.002(2) 0.002(2)
C1A 0.052(8) 0.055(9) 0.018(6) 0.005(6) 0.009(5) 0.000(7)
C2 0.048(3) 0.059(4) 0.026(2) 0.011(2) 0.0051(18) -0.005(2)
C2A 0.052(7) 0.062(9) 0.024(5) 0.023(6) 0.017(5) -0.003(6)
C3 0.040(2) 0.070(4) 0.031(3) 0.019(2) 0.012(2) 0.002(2)
C3A 0.062(9) 0.093(14) 0.041(7) 0.028(8) 0.026(6) 0.011(8)
C4 0.045(2) 0.054(3) 0.026(2) 0.0106(18) 0.0040(18) 0.0014(18)
C4A 0.048(6) 0.070(7) 0.017(5) 0.018(5) 0.011(4) -0.004(5)
C5 0.047(3) 0.055(3) 0.029(2) 0.011(2) 0.009(2) -0.005(2)
C5A 0.050(6) 0.060(8) 0.029(5) 0.022(5) 0.010(4) -0.001(4)
C6 0.044(2) 0.057(3) 0.027(2) 0.0102(19) 0.0018(17) -0.0042(18)
C6A 0.049(6) 0.059(7) 0.023(5) 0.021(5) 0.020(4) 0.000(5)
C7 0.045(3) 0.053(3) 0.028(2) 0.013(2) 0.007(2) 0.0004(18)
C7A 0.046(6) 0.064(8) 0.032(5) 0.024(5) 0.009(4) 0.004(4)
C8 0.046(3) 0.055(3) 0.033(3) 0.012(2) 0.0029(19) -0.001(2)
C8A 0.057(7) 0.070(7) 0.021(5) 0.010(5) 0.012(5) -0.011(5)
C9 0.042(3) 0.059(3) 0.034(3) 0.013(2) 0.004(2) -0.006(2)
C9A 0.054(7) 0.057(7) 0.030(5) 0.018(5) 0.005(4) 0.002(5)
C10 0.071(3) 0.097(4) 0.033(2) 0.014(2) -0.003(2) -0.025(3)
C10A 0.071(8) 0.096(11) 0.037(6) 0.022(7) 0.006(6) -0.027(7)
C11 0.063(3) 0.086(4) 0.044(3) 0.023(3) 0.004(2) -0.026(3)
C11A 0.071(8) 0.100(11) 0.033(6) 0.016(6) 0.003(5) -0.020(7)
C12 0.043(3) 0.063(3) 0.024(3) 0.011(2) 0.0049(19) 0.002(2)
C12A 0.045(7) 0.082(10) 0.017(6) 0.018(6) 0.006(5) -0.001(6)
C13 0.0491(15) 0.098(2) 0.0382(14) 0.0293(15) 0.0211(12) 0.0137(15)
C14 0.0582(16) 0.0765(19) 0.0339(13) 0.0190(13) 0.0173(11) 0.0185(14)

_geom_special_details            
;
 All esds (except the esd in the dihedral angle between two l.s. planes)
 are estimated using the full covariance matrix.  The cell esds are taken
 into account individually in the estimation of esds in distances, angles
 and torsion angles; correlations between esds in cell parameters are only
 used when they are defined by crystal symmetry.  An approximate (isotropic)
 treatment of cell esds is used for estimating esds involving l.s. planes.
;
loop_
_geom_bond_atom_site_label_1
_geom_bond_atom_site_label_2
_geom_bond_distance
_geom_bond_site_symmetry_2
_geom_bond_publ_flag
Zn1 N1 1.977(2) . ?
Zn1 N2 1.993(2) 3_666 ?
Zn1 N3 1.992(2) 2_656 ?
Zn1 N4 1.984(2) 4_665 ?
S1 N5 1.621(5) . ?
S1 N6 1.627(4) . ?
S1A N5A 1.594(11) . ?
S1A N6A 1.577(13) . ?
N1 N2 1.362(3) . ?
N1 C1 1.321(10) . ?
N1 C1A 1.43(2) . ?
N2 C3 1.322(9) . ?
N2 C3A 1.44(2) . ?
N3 N4 1.362(3) . ?
N3 C13 1.346(3) . ?
N4 C14 1.335(3) . ?
N5 C5 1.352(7) . ?
N5A C5A 1.283(19) . ?
N6 C6 1.341(6) . ?
N6A C6A 1.367(18) . ?
C1 H1 0.9300 . ?
C1 C2 1.389(12) . ?
C1A H1A 0.9300 . ?
C1A C2A 1.37(3) . ?
C2 C3 1.378(11) . ?
C2 C4 1.468(8) . ?
C2A C3A 1.38(3) . ?
C2A C4A 1.52(2) . ?
C3 H3 0.9300 . ?
C3A H3A 0.9300 . ?
C4 C5 1.427(7) . ?
C4 C9 1.379(7) . ?
C4A C5A 1.401(18) . ?
C4A C9A 1.363(19) . ?
C5 C6 1.422(7) . ?
C5A C6A 1.505(19) . ?
C6 C7 1.446(7) . ?
C6A C7A 1.39(2) . ?
C7 C8 1.387(7) . ?
C7 C12 1.462(9) . ?
C7A C8A 1.41(2) . ?
C7A C12A 1.53(2) . ?
C8 C9 1.443(8) . ?
C8 C11 1.516(8) . ?
C8A C9A 1.51(2) . ?
C8A C11A 1.43(2) . ?
C9 C10 1.505(7) . ?
C9A C10A 1.48(2) . ?
C10 H10A 0.9600 . ?
C10 H10B 0.9600 . ?
C10 H10C 0.9600 . ?
C10A H10D 0.9600 . ?
C10A H10E 0.9600 . ?
C10A H10F 0.9600 . ?
C11 H11A 0.9600 . ?
C11 H11B 0.9600 . ?
C11 H11C 0.9600 . ?
C11A H11D 0.9600 . ?
C11A H11E 0.9600 . ?
C11A H11F 0.9600 . ?
C12 C13 1.430(8) . ?
C12 C14 1.377(9) . ?
C12A C13 1.29(2) . ?
C12A C14 1.44(2) . ?
C13 H13 0.9300 . ?
C13 H13A 0.9300 . ?
C14 H14 0.9300 . ?
C14 H14A 0.9300 . ?

loop_
_geom_angle_atom_site_label_1
_geom_angle_atom_site_label_2
_geom_angle_atom_site_label_3
_geom_angle
_geom_angle_site_symmetry_1
_geom_angle_site_symmetry_3
_geom_angle_publ_flag
N1 Zn1 N2 111.27(9) . 3_666 ?
N1 Zn1 N3 100.70(9) . 2_656 ?
N1 Zn1 N4 123.72(10) . 4_665 ?
N3 Zn1 N2 111.50(12) 2_656 3_666 ?
N4 Zn1 N2 98.85(9) 4_665 3_666 ?
N4 Zn1 N3 111.06(9) 4_665 2_656 ?
N5 S1 N6 101.2(3) . . ?
N6A S1A N5A 101.9(8) . . ?
N2 N1 Zn1 118.68(16) . . ?
N2 N1 C1A 110.6(11) . . ?
C1 N1 Zn1 130.7(4) . . ?
C1 N1 N2 106.4(5) . . ?
C1A N1 Zn1 118.5(10) . . ?
N1 N2 Zn1 128.14(16) . 3_666 ?
N1 N2 C3A 104.2(11) . . ?
C3 N2 Zn1 123.7(4) . 3_666 ?
C3 N2 N1 108.1(4) . . ?
N4 N3 Zn1 127.55(16) . 2_646 ?
C13 N3 Zn1 125.22(19) . 2_646 ?
C13 N3 N4 107.2(2) . . ?
N3 N4 Zn1 117.14(16) . 4_566 ?
C14 N4 Zn1 127.53(19) . 4_566 ?
C14 N4 N3 107.8(2) . . ?
C5 N5 S1 105.8(4) . . ?
C5A N5A S1A 109.9(11) . . ?
C6 N6 S1 105.4(4) . . ?
C6A N6A S1A 105.9(10) . . ?
N1 C1 H1 123.9 . . ?
N1 C1 C2 112.2(7) . . ?
C2 C1 H1 123.9 . . ?
N1 C1A H1A 126.9 . . ?
C2A C1A N1 106.3(18) . . ?
C2A C1A H1A 126.9 . . ?
C1 C2 C4 130.8(7) . . ?
C3 C2 C1 101.7(7) . . ?
C3 C2 C4 126.8(7) . . ?
C1A C2A C3A 107.7(17) . . ?
C1A C2A C4A 127.8(17) . . ?
C3A C2A C4A 123.5(17) . . ?
N2 C3 C2 111.5(7) . . ?
N2 C3 H3 124.3 . . ?
C2 C3 H3 124.3 . . ?
N2 C3A H3A 125.5 . . ?
C2A C3A N2 109.0(19) . . ?
C2A C3A H3A 125.5 . . ?
C5 C4 C2 118.5(5) . . ?
C9 C4 C2 124.7(5) . . ?
C9 C4 C5 116.7(5) . . ?
C5A C4A C2A 116.5(13) . . ?
C9A C4A C2A 121.6(12) . . ?
C9A C4A C5A 121.6(13) . . ?
N5 C5 C4 125.1(5) . . ?
N5 C5 C6 113.2(5) . . ?
C6 C5 C4 121.6(5) . . ?
N5A C5A C4A 131.2(14) . . ?
N5A C5A C6A 110.4(13) . . ?
C4A C5A C6A 118.3(14) . . ?
N6 C6 C5 114.4(5) . . ?
N6 C6 C7 124.7(4) . . ?
C5 C6 C7 120.9(5) . . ?
N6A C6A C5A 111.9(14) . . ?
N6A C6A C7A 128.4(12) . . ?
C7A C6A C5A 119.6(12) . . ?
C6 C7 C12 118.5(5) . . ?
C8 C7 C6 116.8(5) . . ?
C8 C7 C12 124.6(5) . . ?
C6A C7A C8A 122.1(13) . . ?
C6A C7A C12A 118.3(12) . . ?
C8A C7A C12A 119.6(14) . . ?
C7 C8 C9 121.3(6) . . ?
C7 C8 C11 120.3(5) . . ?
C9 C8 C11 118.3(5) . . ?
C7A C8A C9A 117.1(16) . . ?
C7A C8A C11A 125.0(12) . . ?
C11A C8A C9A 117.9(13) . . ?
C4 C9 C8 122.8(6) . . ?
C4 C9 C10 119.9(5) . . ?
C8 C9 C10 117.3(5) . . ?
C4A C9A C8A 121.1(15) . . ?
C4A C9A C10A 124.2(12) . . ?
C10A C9A C8A 114.7(14) . . ?
C9 C10 H10A 109.5 . . ?
C9 C10 H10B 109.5 . . ?
C9 C10 H10C 109.5 . . ?
H10A C10 H10B 109.5 . . ?
H10A C10 H10C 109.5 . . ?
H10B C10 H10C 109.5 . . ?
C9A C10A H10D 109.5 . . ?
C9A C10A H10E 109.5 . . ?
C9A C10A H10F 109.5 . . ?
H10D C10A H10E 109.5 . . ?
H10D C10A H10F 109.5 . . ?
H10E C10A H10F 109.5 . . ?
C8 C11 H11A 109.5 . . ?
C8 C11 H11B 109.5 . . ?
C8 C11 H11C 109.5 . . ?
H11A C11 H11B 109.5 . . ?
H11A C11 H11C 109.5 . . ?
H11B C11 H11C 109.5 . . ?
C8A C11A H11D 109.5 . . ?
C8A C11A H11E 109.5 . . ?
C8A C11A H11F 109.5 . . ?
H11D C11A H11E 109.5 . . ?
H11D C11A H11F 109.5 . . ?
H11E C11A H11F 109.5 . . ?
C13 C12 C7 125.6(6) . . ?
C14 C12 C7 133.2(6) . . ?
C14 C12 C13 101.1(5) . . ?
C13 C12A C7A 123.3(17) . . ?
C13 C12A C14 105.0(13) . . ?
C14 C12A C7A 124.6(14) . . ?
N3 C13 C12 110.7(4) . . ?
N3 C13 H13 124.6 . . ?
N3 C13 H13A 125.6 . . ?
C12 C13 H13 124.6 . . ?
C12A C13 N3 108.8(9) . . ?
C12A C13 H13A 125.6 . . ?
N4 C14 C12 112.7(4) . . ?
N4 C14 C12A 104.7(7) . . ?
N4 C14 H14 123.7 . . ?
N4 C14 H14A 127.7 . . ?
C12 C14 H14 123.7 . . ?
C12A C14 H14A 127.7 . . ?

loop_
_geom_torsion_atom_site_label_1
_geom_torsion_atom_site_label_2
_geom_torsion_atom_site_label_3
_geom_torsion_atom_site_label_4
_geom_torsion
_geom_torsion_site_symmetry_1
_geom_torsion_site_symmetry_2
_geom_torsion_site_symmetry_3
_geom_torsion_site_symmetry_4
_geom_torsion_publ_flag
Zn1 N1 N2 Zn1 17.2(3) . . . 3_666 ?
Zn1 N1 N2 C3 -159.9(4) . . . . ?
Zn1 N1 N2 C3A -138.6(10) . . . . ?
Zn1 N1 C1 C2 154.7(4) . . . . ?
Zn1 N1 C1A C2A 148.0(11) . . . . ?
Zn1 N2 C3 C2 -175.1(4) 3_666 . . . ?
Zn1 N2 C3A C2A -169.0(10) 3_666 . . . ?
Zn1 N3 N4 Zn1 -25.4(3) 2_646 . . 4_566 ?
Zn1 N3 N4 C14 -177.5(2) 2_646 . . . ?
Zn1 N3 C13 C12 173.0(3) 2_646 . . . ?
Zn1 N3 C13 C12A -165.9(8) 2_646 . . . ?
Zn1 N4 C14 C12 -143.5(4) 4_566 . . . ?
Zn1 N4 C14 C12A -162.8(9) 4_566 . . . ?
S1 N5 C5 C4 177.0(5) . . . . ?
S1 N5 C5 C6 0.1(6) . . . . ?
S1 N6 C6 C5 1.1(6) . . . . ?
S1 N6 C6 C7 -177.7(5) . . . . ?
S1A N5A C5A C4A 178.5(15) . . . . ?
S1A N5A C5A C6A -1.1(17) . . . . ?
S1A N6A C6A C5A -1.3(16) . . . . ?
S1A N6A C6A C7A -177.5(14) . . . . ?
N1 N2 C3 C2 2.1(6) . . . . ?
N1 N2 C3A C2A -11.5(16) . . . . ?
N1 C1 C2 C3 2.4(8) . . . . ?
N1 C1 C2 C4 -168.1(6) . . . . ?
N1 C1A C2A C3A -13(2) . . . . ?
N1 C1A C2A C4A 178.0(15) . . . . ?
N2 N1 C1 C2 -1.2(7) . . . . ?
N2 N1 C1A C2A 6.0(17) . . . . ?
N3 N4 C14 C12 4.8(5) . . . . ?
N3 N4 C14 C12A -14.5(9) . . . . ?
N4 N3 C13 C12 -4.6(5) . . . . ?
N4 N3 C13 C12A 16.6(9) . . . . ?
N5 S1 N6 C6 -0.9(5) . . . . ?
N5 C5 C6 N6 -0.9(7) . . . . ?
N5 C5 C6 C7 178.0(5) . . . . ?
N5A S1A N6A C6A 0.6(12) . . . . ?
N5A C5A C6A N6A 2(2) . . . . ?
N5A C5A C6A C7A 178.3(15) . . . . ?
N6 S1 N5 C5 0.5(5) . . . . ?
N6 C6 C7 C8 179.2(6) . . . . ?
N6 C6 C7 C12 -4.5(9) . . . . ?
N6A S1A N5A C5A 0.3(14) . . . . ?
N6A C6A C7A C8A 179.5(15) . . . . ?
N6A C6A C7A C12A 2(3) . . . . ?
C1 N1 N2 Zn1 176.6(4) . . . 3_666 ?
C1 N1 N2 C3 -0.6(6) . . . . ?
C1 C2 C3 N2 -2.7(7) . . . . ?
C1 C2 C4 C5 46.9(10) . . . . ?
C1 C2 C4 C9 -138.7(8) . . . . ?
C1A N1 N2 Zn1 159.2(9) . . . 3_666 ?
C1A N1 N2 C3A 3.3(13) . . . . ?
C1A C2A C3A N2 16(2) . . . . ?
C1A C2A C4A C5A -136.3(19) . . . . ?
C1A C2A C4A C9A 49(3) . . . . ?
C2 C4 C5 N5 -3.9(9) . . . . ?
C2 C4 C5 C6 172.7(6) . . . . ?
C2 C4 C9 C8 -172.7(6) . . . . ?
C2 C4 C9 C10 7.5(9) . . . . ?
C2A C4A C5A N5A 6(3) . . . . ?
C2A C4A C5A C6A -174.5(15) . . . . ?
C2A C4A C9A C8A 173.7(15) . . . . ?
C2A C4A C9A C10A -4(2) . . . . ?
C3 C2 C4 C5 -121.4(7) . . . . ?
C3 C2 C4 C9 53.0(9) . . . . ?
C3A C2A C4A C5A 57(2) . . . . ?
C3A C2A C4A C9A -118.0(19) . . . . ?
C4 C2 C3 N2 168.3(5) . . . . ?
C4 C5 C6 N6 -177.9(5) . . . . ?
C4 C5 C6 C7 1.0(8) . . . . ?
C4A C2A C3A N2 -174.9(13) . . . . ?
C4A C5A C6A N6A -178.0(14) . . . . ?
C4A C5A C6A C7A -1(2) . . . . ?
C5 C4 C9 C8 1.8(9) . . . . ?
C5 C4 C9 C10 -178.0(5) . . . . ?
C5 C6 C7 C8 0.4(8) . . . . ?
C5 C6 C7 C12 176.7(6) . . . . ?
C5A C4A C9A C8A -1(2) . . . . ?
C5A C4A C9A C10A -178.5(15) . . . . ?
C5A C6A C7A C8A 3(2) . . . . ?
C5A C6A C7A C12A -173.5(16) . . . . ?
C6 C7 C8 C9 -0.8(8) . . . . ?
C6 C7 C8 C11 176.6(5) . . . . ?
C6 C7 C12 C13 -50.2(9) . . . . ?
C6 C7 C12 C14 124.2(7) . . . . ?
C6A C7A C8A C9A -4(2) . . . . ?
C6A C7A C8A C11A 177.7(15) . . . . ?
C6A C7A C12A C13 105.2(17) . . . . ?
C6A C7A C12A C14 -41(2) . . . . ?
C7 C8 C9 C4 -0.4(10) . . . . ?
C7 C8 C9 C10 179.4(6) . . . . ?
C7 C12 C13 N3 -177.1(5) . . . . ?
C7 C12 C14 N4 177.5(6) . . . . ?
C7A C8A C9A C4A 2(2) . . . . ?
C7A C8A C9A C10A -179.4(14) . . . . ?
C7A C12A C13 N3 -176.6(12) . . . . ?
C7A C12A C14 N4 175.6(15) . . . . ?
C8 C7 C12 C13 125.8(7) . . . . ?
C8 C7 C12 C14 -59.8(10) . . . . ?
C8A C7A C12A C13 -72(2) . . . . ?
C8A C7A C12A C14 142.1(16) . . . . ?
C9 C4 C5 N5 -178.7(6) . . . . ?
C9 C4 C5 C6 -2.1(8) . . . . ?
C9A C4A C5A N5A -179.6(17) . . . . ?
C9A C4A C5A C6A 0(2) . . . . ?
C11 C8 C9 C4 -177.8(6) . . . . ?
C11 C8 C9 C10 2.1(9) . . . . ?
C11A C8A C9A C4A -179.0(15) . . . . ?
C11A C8A C9A C10A -1(2) . . . . ?
C12 C7 C8 C9 -176.8(6) . . . . ?
C12 C7 C8 C11 0.6(10) . . . . ?
C12A C7A C8A C9A 173.0(16) . . . . ?
C12A C7A C8A C11A -5(2) . . . . ?
C13 N3 N4 Zn1 152.1(2) . . . 4_566 ?
C13 N3 N4 C14 0.0(3) . . . . ?
C13 C12 C14 N4 -7.1(6) . . . . ?
C13 C12A C14 N4 24.6(12) . . . . ?
C14 C12 C13 N3 7.0(6) . . . . ?
C14 C12A C13 N3 -25.1(12) . . . . ?

_smtbx_masks_special_details     ?
loop_
_smtbx_masks_void_nr
_smtbx_masks_void_average_x
_smtbx_masks_void_average_y
_smtbx_masks_void_average_z
_smtbx_masks_void_volume
_smtbx_masks_void_count_electrons
_smtbx_masks_void_content
1 -0.724 0.000 0.500 196.6 21.9 ?
2 -0.483 0.500 1.000 196.6 21.9 ?

_smtbx_masks_void_probe_radius   1.2
_smtbx_masks_void_truncation_radius 1.2
_shelx_res_file                  
;
TITL 392_rdm_0m_a.res in P2(1)/n
    392_rdm_0m.res
    created by SHELXL-2017/1 at 11:07:42 on 23-Mar-2021
REM Old TITL 392_RDM_0m in P2(1)/n
REM SHELXT solution in P2(1)/n
REM R1 0.217, Rweak 0.002, Alpha 0.038, Orientation as input
REM Formula found by SHELXT: C1A N5 Zn
CELL 1.54178 7.0203 10.3506 24.2607 90 95.442 90
ZERR 4 0.0002 0.0003 0.0007 0 0.001 0
LATT 1
SYMM 0.5-X,0.5+Y,0.5-Z
SFAC C H N S Zn
UNIT 56 40 24 4 4
SIMU
RIGU

L.S. 20
PLAN  9
SIZE 0.15 0.08 0.06
TEMP 19.85
CONF
BOND $H
list 4
MORE -1
ABIN
fmap 2 53
acta
OMIT 0 0 2
REM <olex2.extras>
REM <HklSrc "%.\\392_RDM_0m.hkl">
REM </olex2.extras>

WGHT    0.057700    0.810200
FVAR       0.52200   0.71309
ZN1   5    0.750877    0.468159    0.500727    11.00000    0.03373    0.05963 =
         0.01763    0.00168    0.00638   -0.00014
PART 1
S1    4    0.895560    0.384146    0.773972    21.00000    0.07243    0.11244 =
         0.04599    0.02320   -0.00284   -0.03957
PART 2
S1A   4    0.099972    0.090326    0.720392   -21.00000    0.08369    0.13730 =
         0.05324    0.03390    0.00508   -0.03965
PART 0
N1    3    0.585476    0.372032    0.548067    11.00000    0.04114    0.06383 =
         0.02761    0.01140    0.00986    0.00385
N2    3    0.402324    0.413272    0.550834    11.00000    0.04000    0.07527 =
         0.03381    0.01943    0.01203    0.00293
N3    3    0.584529    0.065821    0.942216    11.00000    0.03836    0.07394 =
         0.03082    0.01508    0.01238    0.00264
N4    3    0.407029    0.115472    0.946799    11.00000    0.04572    0.06182 =
         0.02602    0.00855    0.01138    0.00656
PART 1
N5    3    0.777445    0.360122    0.714132    21.00000    0.05442    0.07909 =
         0.04021    0.02056    0.00619   -0.01794
PART 2
N5A   3    0.229905    0.168604    0.681506   -21.00000    0.07276    0.08863 =
         0.04068    0.02288    0.00538   -0.02270
PART 1
N6    3    0.765405    0.304481    0.814428    21.00000    0.06342    0.08400 =
         0.03424    0.01096   -0.00631   -0.02555
PART 2
N6A   3    0.212656    0.109446    0.779222   -21.00000    0.06270    0.07722 =
         0.03999    0.03411    0.01500   -0.01267
PART 1
C1    1    0.629505    0.300831    0.592652    21.00000    0.03872    0.05802 =
         0.02776    0.00712    0.00219    0.00170
AFIX  43
H1    2    0.746577    0.259515    0.600490    21.00000   -1.20000
AFIX   0
PART 2
C1A   1    0.666372    0.327948    0.601123   -21.00000    0.05210    0.05519 =
         0.01834    0.00534    0.00934    0.00050
AFIX  43
H1A   2    0.792209    0.302369    0.610608   -21.00000   -1.20000
AFIX   0
PART 1
C2    1    0.480828    0.294783    0.626472    21.00000    0.04794    0.05866 =
         0.02585    0.01065    0.00505   -0.00483
PART 2
C2A   1    0.521631    0.330954    0.635091   -21.00000    0.05188    0.06239 =
         0.02391    0.02326    0.01650   -0.00267
PART 1
C3    1    0.340431    0.365304    0.596409    21.00000    0.04009    0.06989 =
         0.03107    0.01875    0.01195    0.00184
AFIX  43
H3    2    0.217650    0.377604    0.606859    21.00000   -1.20000
AFIX   0
PART 2
C3A   1    0.372392    0.401156    0.608455   -21.00000    0.06191    0.09326 =
         0.04073    0.02847    0.02640    0.01085
AFIX  43
H3A   2    0.269366    0.435038    0.625113   -21.00000   -1.20000
AFIX   0
PART 1
C4    1    0.476814    0.247104    0.683345    21.00000    0.04492    0.05418 =
         0.02632    0.01062    0.00402    0.00141
PART 2
C4A   1    0.529376    0.290031    0.695340   -21.00000    0.04772    0.07022 =
         0.01672    0.01778    0.01140   -0.00399
PART 1
C5    1    0.625105    0.286831    0.724105    21.00000    0.04670    0.05494 =
         0.02898    0.01065    0.00890   -0.00501
PART 2
C5A   1    0.374794    0.216884    0.710569   -21.00000    0.04963    0.05952 =
         0.02948    0.02182    0.00967   -0.00063
PART 1
C6    1    0.618913    0.256755    0.781086    21.00000    0.04443    0.05688 =
         0.02705    0.01022    0.00180   -0.00417
PART 2
C6A   1    0.367559    0.184483    0.770788   -21.00000    0.04925    0.05924 =
         0.02305    0.02142    0.02008   -0.00033
PART 1
C7    1    0.462653    0.182533    0.799673    21.00000    0.04453    0.05272 =
         0.02829    0.01330    0.00727    0.00035
PART 2
C7A   1    0.514336    0.224779    0.809226   -21.00000    0.04553    0.06355 =
         0.03239    0.02425    0.00921    0.00382
PART 1
C8    1    0.321931    0.142184    0.759327    21.00000    0.04616    0.05536 =
         0.03259    0.01152    0.00291   -0.00138
PART 2
C8A   1    0.666461    0.301553    0.794290   -21.00000    0.05716    0.06992 =
         0.02104    0.00991    0.01222   -0.01108
PART 1
C9    1    0.330773    0.174500    0.701753    21.00000    0.04166    0.05868 =
         0.03423    0.01313    0.00389   -0.00617
PART 2
C9A   1    0.671021    0.331628    0.733542   -21.00000    0.05406    0.05725 =
         0.02960    0.01782    0.00526    0.00243
PART 1
C10   1    0.172217    0.125182    0.661054    21.00000    0.07060    0.09693 =
         0.03263    0.01407   -0.00258   -0.02490
AFIX 137
H10A  2    0.151853    0.034994    0.667624    21.00000   -1.50000
H10B  2    0.206872    0.136924    0.624044    21.00000   -1.50000
H10C  2    0.056809    0.172178    0.665539    21.00000   -1.50000
AFIX   0
PART 2
C10A  1    0.835491    0.411711    0.720202   -21.00000    0.07052    0.09615 =
         0.03670    0.02204    0.00609   -0.02728
AFIX 137
H10D  2    0.952497    0.365913    0.730338   -21.00000   -1.50000
H10E  2    0.835787    0.491453    0.740417   -21.00000   -1.50000
H10F  2    0.824739    0.429647    0.681207   -21.00000   -1.50000
AFIX   0
PART 1
C11   1    0.158772    0.057611    0.774683    21.00000    0.06280    0.08625 =
         0.04355    0.02276    0.00419   -0.02552
AFIX 137
H11A  2    0.039396    0.101226    0.765323    21.00000   -1.50000
H11B  2    0.173992    0.040470    0.813741    21.00000   -1.50000
H11C  2    0.159602   -0.022421    0.754709    21.00000   -1.50000
AFIX   0
PART 2
C11A  1    0.818519    0.350255    0.832027   -21.00000    0.07078    0.10024 =
         0.03278    0.01639    0.00262   -0.02028
AFIX 137
H11D  2    0.933989    0.303558    0.827293   -21.00000   -1.50000
H11E  2    0.786084    0.339596    0.869319   -21.00000   -1.50000
H11F  2    0.837527    0.440295    0.824795   -21.00000   -1.50000
AFIX   0
PART 1
C12   1    0.469207    0.148481    0.858302    21.00000    0.04303    0.06278 =
         0.02366    0.01083    0.00487    0.00180
PART 2
C12A  1    0.513692    0.178163    0.868844   -21.00000    0.04454    0.08193 =
         0.01676    0.01789    0.00621   -0.00118
PART 0
C13   1    0.627841    0.090082    0.890332    11.00000    0.04915    0.09814 =
         0.03824    0.02931    0.02109    0.01371
PART 1
AFIX  43
H13   2    0.744878    0.071422    0.877130    21.00000   -1.20000
AFIX  43
PART 2
H13A  2    0.724220    0.049949    0.872841   -21.00000   -1.20000
AFIX   0
PART 0
C14   1    0.345443    0.168628    0.898227    11.00000    0.05819    0.07654 =
         0.03389    0.01901    0.01730    0.01845
PART 1
AFIX  43
H14   2    0.231347    0.214306    0.892023    21.00000   -1.20000
AFIX  43
PART 2
H14A  2    0.221409    0.193892    0.886068   -21.00000   -1.20000
AFIX   0
HKLF 4


REM  392_rdm_0m_a.res in P2(1)/n
REM R1 =  0.0393 for    2741 Fo > 4sig(Fo)  and  0.0470 for all    3455 data
REM    339 parameters refined using    945 restraints

END

WGHT      0.0573      0.8169

REM Highest difference peak  0.260,  deepest hole -0.418,  1-sigma level  0.059
Q1    1   0.3460  0.0604  0.9546  11.00000  0.05    0.26
Q2    1   0.6608  0.1573  0.9055  11.00000  0.05    0.25
Q3    1   0.6591  0.4405  0.5444  11.00000  0.05    0.24
Q4    1   0.6918  0.1442  0.9146  11.00000  0.05    0.24
Q5    1   0.4871  0.1905  0.8406  11.00000  0.05    0.20
Q6    1   0.4989  0.2791  0.6616  11.00000  0.05    0.20
Q7    1   0.2239  0.5344  0.6029  11.00000  0.05    0.19
Q8    1   0.0354  0.2361  0.6594  11.00000  0.05    0.18
Q9    1   0.1373 -0.0420  0.8338  11.00000  0.05    0.17
;
_shelx_res_checksum              78300
_shelx_fab_file                  
;
-8 0 -6 -0.0366 -0.3054
-8 0 -4 -0.2269 -0.5597
-8 0 -2 -0.3735 -0.7019
-8 0 0 -0.2968 -0.7217
-8 0 2 -0.0451 -0.7067
-8 0 4 0.0703 -0.7222
-8 0 6 -0.1144 -0.7577
-8 0 8 -0.3160 -0.7857
-8 0 10 -0.1807 -0.7886
-8 0 12 0.1962 -0.7186
-8 1 -7 0.1551 -0.2111
-8 1 -6 0.3423 0.0392
-8 1 -5 0.3499 -0.0895
-8 1 -4 0.3116 0.0133
-8 1 -3 0.5102 0.0204
-8 1 -2 0.1109 -0.0076
-8 1 -1 0.4990 0.0418
-8 1 0 -0.1636 -0.0079
-8 1 1 0.2851 0.0142
-8 1 2 -0.2475 -0.0024
-8 1 3 0.0533 0.0108
-8 1 4 0.0343 -0.0030
-8 1 5 0.0262 0.0255
-8 1 6 0.4831 -0.0010
-8 1 7 0.1353 0.0158
-8 1 8 0.6615 0.0085
-8 1 9 0.1047 0.0037
-8 1 10 0.3853 0.0122
-8 1 11 -0.1125 0.0368
-8 1 12 -0.0440 0.0009
-8 1 13 -0.2675 0.0811
-8 2 -7 -0.4449 -0.0043
-8 2 -6 -0.4183 0.1381
-8 2 -5 -0.5547 -0.0012
-8 2 -4 -0.4825 0.1272
-8 2 -3 -0.5173 0.0048
-8 2 -2 -0.3915 0.1637
-8 2 -1 -0.2359 -0.0002
-8 2 0 -0.1995 0.2444
-8 2 1 0.1542 -0.0043
-8 2 2 -0.0457 0.2858
-8 2 3 0.2744 0.0048
-8 2 4 -0.0416 0.2591
-8 2 5 -0.0667 0.0148
-8 2 6 -0.1061 0.2368
-8 2 7 -0.5555 0.0078
-8 2 8 -0.0479 0.2628
-8 2 9 -0.7035 -0.0105
-8 2 10 0.1198 0.2732
-8 2 11 -0.4426 -0.0213
-8 2 12 0.1609 0.2092
-8 2 13 -0.1580 -0.0217
-8 3 -6 0.1153 0.0061
-8 3 -5 0.1623 0.0681
-8 3 -4 0.2704 -0.0153
-8 3 -3 0.0684 0.0854
-8 3 -2 0.4212 -0.0145
-8 3 -1 -0.0859 0.0525
-8 3 0 0.3304 -0.0004
-8 3 1 -0.1706 0.0171
-8 3 2 0.0629 0.0081
-8 3 3 -0.0487 0.0399
-8 3 4 -0.0429 0.0084
-8 3 5 0.1939 0.0810
-8 3 6 0.1570 0.0081
-8 3 7 0.2708 0.0559
-8 3 8 0.4142 0.0040
-8 3 9 0.0824 -0.0178
-8 3 10 0.4535 -0.0108
-8 3 11 -0.1055 -0.0381
-8 4 -4 -0.1581 -0.1132
-8 4 -3 -0.0668 0.0152
-8 4 -2 -0.2584 -0.1891
-8 4 -1 -0.3589 -0.0074
-8 4 0 -0.2230 -0.2206
-8 4 1 -0.3864 -0.0202
-8 4 2 -0.1867 -0.2463
-8 4 3 -0.2501 -0.0161
-8 4 4 -0.2810 -0.2652
-8 4 5 -0.1743 -0.0086
-8 4 6 -0.3633 -0.2118
-8 4 7 -0.1733 -0.0037
-8 4 8 -0.2210 -0.0726
-8 4 9 -0.1122 0.0047
-7 0 -5 -0.1091 -0.0957
-7 0 -3 0.0748 -0.0707
-7 0 -1 0.3501 -0.0287
-7 0 1 0.5563 -0.0147
-7 0 3 0.3744 -0.0265
-7 0 5 -0.1514 -0.0321
-7 0 7 -0.4630 -0.0174
-7 0 9 -0.2246 0.0020
-7 0 11 0.1936 0.0096
-7 0 13 0.3478 0.0089
-7 0 15 0.3586 0.0129
-7 0 17 0.4711 0.0234
-7 0 19 0.4951 0.0277
-7 1 -6 0.0507 -0.0265
-7 1 -5 -0.0661 -0.0284
-7 1 -4 -0.0284 -0.0116
-7 1 -3 0.0858 -0.0452
-7 1 -2 -0.1184 -0.0238
-7 1 -1 0.1757 -0.0250
-7 1 0 -0.2092 -0.0294
-7 1 1 0.1925 0.0091
-7 1 2 -0.1702 -0.0187
-7 1 3 0.2179 0.0254
-7 1 4 0.0866 -0.0138
-7 1 5 0.2816 0.0223
-7 1 6 0.2908 -0.0247
-7 1 7 0.2498 0.0239
-7 1 8 0.1111 -0.0317
-7 1 9 0.0409 0.0373
-7 1 10 -0.2637 -0.0187
-7 1 11 -0.1431 0.0374
-7 1 12 -0.3585 0.0017
-7 1 13 -0.0399 0.0080
-7 1 14 -0.1768 0.0072
-7 1 15 0.2821 -0.0232
-7 1 16 -0.1376 -0.0058
-7 1 17 0.4977 -0.0163
-7 1 18 -0.2937 -0.0203
-7 1 19 0.4448 0.0251
-7 2 -6 -0.0339 -0.0251
-7 2 -5 0.0351 -0.0233
-7 2 -4 -0.1178 -0.0448
-7 2 -3 0.0291 -0.0133
-7 2 -2 -0.1696 -0.0483
-7 2 -1 -0.0709 -0.0003
-7 2 0 -0.0867 -0.0388
-7 2 1 -0.1923 -0.0006
-7 2 2 0.0882 -0.0239
-7 2 3 -0.2702 -0.0063
-7 2 4 0.1243 -0.0096
-7 2 5 -0.2098 -0.0046
-7 2 6 -0.0253 -0.0048
-7 2 7 0.0890 -0.0020
-7 2 8 -0.1088 -0.0218
-7 2 9 0.4602 -0.0072
-7 2 10 -0.0165 -0.0579
-7 2 11 0.5116 -0.0107
-7 2 12 0.0152 -0.0852
-7 2 13 0.1776 0.0001
-7 2 14 -0.1538 -0.0794
-7 2 15 -0.1032 0.0198
-7 2 16 -0.2925 -0.0486
-7 2 17 -0.0331 0.0325
-7 2 18 -0.1987 -0.0155
-7 2 19 0.1160 0.0302
-7 3 -6 0.0955 0.0368
-7 3 -5 -0.0082 0.0187
-7 3 -4 0.0586 0.0216
-7 3 -3 0.0524 0.0279
-7 3 -2 0.0993 0.0016
-7 3 -1 0.1227 0.0027
-7 3 0 0.1818 -0.0026
-7 3 1 -0.0076 -0.0236
-7 3 2 0.1966 0.0075
-7 3 3 -0.1911 -0.0239
-7 3 4 0.0972 0.0135
-7 3 5 -0.1167 -0.0184
-7 3 6 -0.1082 0.0131
-7 3 7 0.1270 -0.0383
-7 3 8 -0.3460 0.0185
-7 3 9 0.1812 -0.0705
-7 3 10 -0.4524 0.0292
-7 3 11 0.0224 -0.0802
-7 3 12 -0.3501 0.0317
-7 3 13 -0.0719 -0.0680
-7 3 14 -0.2082 0.0214
-7 3 15 -0.0698 -0.0603
-7 3 16 -0.2052 0.0061
-7 3 17 -0.1687 -0.0594
-7 3 18 -0.2251 -0.0053
-7 4 -6 0.3323 0.0076
-7 4 -5 -0.1054 0.0293
-7 4 -4 0.2670 -0.0204
-7 4 -3 -0.0855 0.0273
-7 4 -2 -0.0048 -0.0042
-7 4 -1 -0.0948 0.0194
-7 4 0 -0.1368 0.0374
-7 4 1 -0.0912 0.0048
-7 4 2 -0.0124 0.0432
-7 4 3 -0.0404 0.0037
-7 4 4 0.0389 0.0018
-7 4 5 0.0448 0.0211
-7 4 6 -0.1487 -0.0269
-7 4 7 0.1392 0.0358
-7 4 8 -0.2325 -0.0084
-7 4 9 0.2316 0.0298
-7 4 10 0.0325 0.0148
-7 4 11 0.3340 0.0088
-7 4 12 0.3322 0.0073
-7 4 13 0.4679 -0.0132
-7 4 14 0.3220 0.0028
-7 4 15 0.5851 -0.0280
-7 4 16 0.1603 0.0330
-7 4 17 0.5373 -0.0314
-7 5 -6 0.0676 0.0050
-7 5 -5 -0.3854 0.0209
-7 5 -4 -0.0304 0.0002
-7 5 -3 -0.1875 0.0256
-7 5 -2 -0.1604 0.0022
-7 5 -1 -0.0120 -0.0054
-7 5 0 -0.1796 0.0137
-7 5 1 -0.1013 -0.0371
-7 5 2 -0.0490 0.0175
-7 5 3 -0.2552 -0.0206
-7 5 4 0.1142 0.0062
-7 5 5 -0.1531 0.0164
-7 5 6 0.1727 -0.0067
-7 5 7 0.0382 0.0200
-7 5 8 0.0961 -0.0113
-7 5 9 -0.0882 0.0215
-7 5 10 -0.0732 -0.0148
-7 5 11 -0.4359 0.0913
-7 5 12 -0.2921 -0.0243
-7 5 13 -0.5042 0.1965
-7 5 14 -0.4786 -0.0317
-7 5 15 -0.1914 0.2212
-7 6 -6 0.1339 0.1653
-7 6 -5 0.0621 -0.0139
-7 6 -4 0.0731 0.1247
-7 6 -3 0.2923 0.0007
-7 6 -2 -0.0759 0.0506
-7 6 -1 0.4514 -0.0056
-7 6 0 -0.1169 -0.0014
-7 6 1 0.3148 -0.0148
-7 6 2 -0.0287 -0.0367
-7 6 3 -0.0375 -0.0179
-7 6 4 -0.0318 -0.0421
-7 6 5 -0.3064 -0.0239
-7 6 6 -0.1577 0.0390
-7 6 7 -0.3317 -0.0376
-7 6 8 -0.1043 0.1799
-7 6 9 -0.2047 -0.0460
-7 6 10 0.2416 0.2343
-7 6 11 -0.0585 -0.0348
-7 6 12 0.5086 0.1216
-7 7 -4 -0.1134 -0.0224
-7 7 -3 0.2535 -0.0201
-7 7 -2 -0.2536 -0.0109
-7 7 -1 0.4943 0.1286
-7 7 0 -0.2525 -0.0042
-7 7 1 0.6513 0.2193
-7 7 2 -0.0469 -0.0093
-7 7 3 0.7091 0.2518
-7 7 4 0.1659 -0.0169
-7 7 5 0.7054 0.1784
-7 7 6 0.1992 -0.0135
-7 7 7 0.5506 -0.0280
-7 7 8 0.1215 0.0034
-6 0 -4 0.4076 0.5630
-6 0 -2 0.3793 0.9880
-6 0 0 0.1174 1.1381
-6 0 2 -0.1407 1.1331
-6 0 4 -0.1555 1.0820
-6 0 6 -0.0949 1.0300
-6 0 8 -0.2005 1.0001
-6 0 10 -0.3031 0.9925
-6 0 12 -0.0910 0.9920
-6 0 14 0.3458 1.0205
-6 0 16 0.5792 1.1024
-6 0 18 0.3150 1.1516
-6 0 20 -0.3382 1.0097
-6 0 22 -0.9045 0.6561
-6 1 -5 -0.1100 0.3468
-6 1 -4 -0.3122 -0.0890
-6 1 -3 -0.1250 0.0602
-6 1 -2 -0.3419 -0.0462
-6 1 -1 -0.0124 -0.0411
-6 1 0 -0.2324 0.0099
-6 1 1 0.1634 -0.0291
-6 1 2 -0.1531 0.0325
-6 1 3 0.1145 -0.0042
-6 1 4 -0.0835 0.0162
-6 1 5 -0.1625 0.0077
-6 1 6 0.0850 -0.0044
-6 1 7 -0.3179 0.0090
-6 1 8 0.2932 -0.0031
-6 1 9 -0.1949 -0.0005
-6 1 10 0.3647 0.0063
-6 1 11 -0.0347 0.0050
-6 1 12 0.2752 -0.0024
-6 1 13 -0.0613 0.0432
-6 1 14 0.1818 -0.0237
-6 1 15 -0.2023 0.0697
-6 1 16 0.1664 -0.0270
-6 1 17 -0.2413 0.0420
-6 1 18 0.1124 -0.0048
-6 1 19 -0.0188 0.0149
-6 1 20 -0.0914 0.0174
-6 1 21 0.4153 0.0678
-6 1 22 -0.3285 0.0229
-6 1 23 0.7113 0.1619
-6 2 -5 0.0540 -0.0255
-6 2 -4 -0.2112 -0.1764
-6 2 -3 0.0416 -0.0301
-6 2 -2 -0.1801 -0.2157
-6 2 -1 -0.1917 -0.0346
-6 2 0 -0.1629 -0.2913
-6 2 1 -0.2397 -0.0292
-6 2 2 -0.0209 -0.3341
-6 2 3 0.0046 -0.0139
-6 2 4 0.3315 -0.3401
-6 2 5 0.1761 0.0010
-6 2 6 0.6519 -0.3376
-6 2 7 0.0121 0.0034
-6 2 8 0.6596 -0.3212
-6 2 9 -0.2655 -0.0057
-6 2 10 0.3807 -0.2880
-6 2 11 -0.3193 -0.0090
-6 2 12 0.0355 -0.2768
-6 2 13 -0.1675 0.0059
-6 2 14 -0.1757 -0.3047
-6 2 15 -0.0613 0.0273
-6 2 16 -0.1228 -0.3218
-6 2 17 -0.0659 0.0364
-6 2 18 0.1184 -0.2892
-6 2 19 -0.0086 0.0365
-6 2 20 0.2104 -0.2419
-6 2 21 0.1942 0.0418
-6 2 22 -0.0319 -0.2170
-6 3 -5 0.0903 -0.2403
-6 3 -4 0.2351 0.0361
-6 3 -3 0.0059 -0.2015
-6 3 -2 0.4425 0.0246
-6 3 -1 -0.1041 -0.1325
-6 3 0 0.5345 -0.0012
-6 3 1 -0.2485 -0.0911
-6 3 2 0.1911 -0.0168
-6 3 3 -0.4280 -0.0930
-6 3 4 -0.2687 -0.0198
-6 3 5 -0.4808 -0.0981
-6 3 6 -0.3162 -0.0213
-6 3 7 -0.3121 -0.0880
-6 3 8 0.0153 -0.0199
-6 3 9 -0.0834 -0.0878
-6 3 10 0.2273 -0.0065
-6 3 11 0.0541 -0.1067
-6 3 12 0.0864 0.0155
-6 3 13 0.1384 -0.1215
-6 3 14 -0.1434 0.0313
-6 3 15 0.1358 -0.1295
-6 3 16 -0.1686 0.0319
-6 3 17 -0.1036 -0.1530
-6 3 18 -0.0398 0.0176
-6 3 19 -0.4420 -0.1809
-6 3 20 0.0089 -0.0075
-6 3 21 -0.4716 -0.1699
-6 3 22 -0.0951 -0.0317
-6 4 -5 -0.3981 0.0200
-6 4 -4 0.1857 0.0396
-6 4 -3 -0.4191 0.0071
-6 4 -2 0.2596 0.0416
-6 4 -1 -0.3621 0.0130
-6 4 0 0.3216 0.0492
-6 4 1 0.0015 0.0153
-6 4 2 0.4154 0.0869
-6 4 3 0.4722 0.0054
-6 4 4 0.3730 0.1320
-6 4 5 0.5435 -0.0023
-6 4 6 0.0898 0.1483
-6 4 7 0.1565 0.0016
-6 4 8 -0.1512 0.1366
-6 4 9 -0.1747 0.0060
-6 4 10 -0.0728 0.1211
-6 4 11 -0.0923 -0.0011
-6 4 12 0.1040 0.1058
-6 4 13 0.1842 -0.0150
-6 4 14 0.0490 0.0815
-6 4 15 0.2828 -0.0230
-6 4 16 -0.0752 0.0576
-6 4 17 0.1616 -0.0202
-6 4 18 0.0571 0.0519
-6 4 19 0.0264 -0.0108
-6 4 20 0.2920 0.0597
-6 4 21 0.0109 -0.0018
-6 5 -5 0.0151 0.1667
-6 5 -4 0.4106 0.0081
-6 5 -3 -0.1617 0.1484
-6 5 -2 0.4044 -0.0110
-6 5 -1 -0.2108 0.1328
-6 5 0 0.1131 -0.0211
-6 5 1 -0.2230 0.1140
-6 5 2 -0.3730 -0.0110
-6 5 3 -0.2015 0.0967
-6 5 4 -0.6181 0.0104
-6 5 5 -0.0101 0.0907
-6 5 6 -0.4322 0.0232
-6 5 7 0.1911 0.0914
-6 5 8 -0.1790 0.0166
-6 5 9 0.0468 0.0834
-6 5 10 -0.2007 -0.0015
-6 5 11 -0.3080 0.0690
-6 5 12 -0.3273 -0.0142
-6 5 13 -0.3077 0.0715
-6 5 14 -0.2567 -0.0136
-6 5 15 0.1353 0.1044
-6 5 16 -0.0571 -0.0070
-6 5 17 0.4496 0.1485
-6 5 18 0.0255 -0.0065
-6 5 19 0.3106 0.1691
-6 5 20 -0.0254 -0.0126
-6 6 -5 -0.0448 -0.0117
-6 6 -4 -0.0399 0.0952
-6 6 -3 -0.1725 -0.0048
-6 6 -2 0.1953 0.0771
-6 6 -1 -0.2475 0.0047
-6 6 0 0.1713 0.0529
-6 6 1 -0.0926 0.0084
-6 6 2 0.0535 0.0197
-6 6 3 0.1543 -0.0006
-6 6 4 -0.1524 -0.0197
-6 6 5 0.2628 -0.0160
-6 6 6 -0.4366 -0.0474
-6 6 7 0.3358 -0.0190
-6 6 8 -0.4819 -0.0489
-6 6 9 0.5486 0.0001
-6 6 10 -0.1251 -0.0305
-6 6 11 0.6771 0.0247
-6 6 12 0.1980 -0.0088
-6 6 13 0.4026 0.0270
-6 6 14 0.0469 0.0081
-6 6 15 -0.0870 0.0027
-6 6 16 -0.3191 0.0217
-6 6 17 -0.3068 -0.0219
-6 6 18 -0.3880 0.0317
-6 7 -5 0.2014 -0.0653
-6 7 -4 -0.3341 -0.0041
-6 7 -3 -0.2052 -0.0410
-6 7 -2 -0.1225 0.0156
-6 7 -1 -0.1735 -0.0395
-6 7 0 0.0607 0.0193
-6 7 1 0.0882 -0.0504
-6 7 2 0.0666 0.0098
-6 7 3 0.3128 -0.0541
-6 7 4 0.0275 0.0023
-6 7 5 0.5490 -0.0517
-6 7 6 -0.0317 0.0040
-6 7 7 0.7513 -0.0530
-6 7 8 -0.2575 0.0060
-6 7 9 0.6405 -0.0495
-6 7 10 -0.5173 0.0018
-6 7 11 0.2355 -0.0297
-6 7 12 -0.4192 0.0001
-6 7 13 -0.0454 -0.0092
-6 7 14 0.0443 0.0100
-6 7 15 -0.0219 -0.0167
-6 8 -5 0.5457 0.0124
-6 8 -4 0.1217 -0.1663
-6 8 -3 0.3339 0.0100
-6 8 -2 0.1094 -0.1359
-6 8 -1 0.0621 -0.0011
-6 8 0 -0.2335 -0.0758
-6 8 1 0.0129 -0.0011
-6 8 2 -0.4498 -0.0243
-6 8 3 0.0738 0.0091
-6 8 4 -0.4399 -0.0073
-6 8 5 0.0213 0.0147
-6 8 6 -0.4344 -0.0138
-6 8 7 -0.0519 0.0107
-6 8 8 -0.4401 -0.0259
-6 8 9 0.0185 0.0033
-6 8 10 -0.2846 -0.0415
-6 8 11 0.0828 -0.0046
-6 8 12 -0.0490 -0.0562
-6 9 -2 0.0957 -0.0188
-6 9 -1 0.1323 -0.0466
-6 9 0 0.1649 -0.0078
-6 9 1 0.3186 -0.0785
-6 9 2 -0.0305 -0.0037
-6 9 3 0.2036 -0.0753
-6 9 4 -0.1566 0.0043
-6 9 5 0.0051 -0.0329
-6 9 6 -0.0538 0.0131
-5 0 -3 -0.0782 0.0157
-5 0 -1 -0.2634 0.0266
-5 0 1 -0.2714 0.0061
-5 0 3 -0.5331 -0.0110
-5 0 5 -1.1710 -0.0057
-5 0 7 -1.3503 0.0061
-5 0 9 -0.3506 0.0002
-5 0 11 1.0021 -0.0246
-5 0 13 1.1445 -0.0503
-5 0 15 0.0835 -0.0619
-5 0 17 -0.4058 -0.0579
-5 0 19 0.6449 -0.0488
-5 0 21 1.9208 -0.0491
-5 0 23 1.7902 -0.0601
-5 0 25 0.6088 -0.0621
-5 1 -4 -0.2418 0.0762
-5 1 -3 0.7888 0.0138
-5 1 -2 0.0261 0.0455
-5 1 -1 0.9448 0.0659
-5 1 0 0.2359 0.0202
-5 1 1 0.9371 0.0617
-5 1 2 0.4904 0.0052
-5 1 3 0.7254 0.0036
-5 1 4 1.0382 0.0031
-5 1 5 0.2636 -0.0462
-5 1 6 1.5109 0.0131
-5 1 7 -0.3219 -0.0477
-5 1 8 1.0917 0.0271
-5 1 9 -0.7461 -0.0343
-5 1 10 -0.1661 0.0323
-5 1 11 -0.8245 -0.0435
-5 1 12 -0.9681 0.0222
-5 1 13 -0.6657 -0.0547
-5 1 14 -0.4598 0.0039
-5 1 15 -0.5344 -0.0376
-5 1 16 0.3822 -0.0110
-5 1 17 -0.5201 -0.0068
-5 1 18 0.0659 -0.0181
-5 1 19 -0.4494 0.0073
-5 1 20 -1.1651 -0.0163
-5 1 21 -0.2007 0.0000
-5 1 22 -1.6709 -0.0007
-5 1 23 0.0410 -0.0246
-5 1 24 -0.8602 0.0260
-5 1 25 0.0324 -0.0683
-5 2 -4 -0.5416 0.0221
-5 2 -3 0.2794 -0.0242
-5 2 -2 -0.7462 0.0508
-5 2 -1 0.1080 -0.0015
-5 2 0 -0.7461 0.0426
-5 2 1 -0.1865 0.0277
-5 2 2 -0.5143 0.0516
-5 2 3 -0.6178 0.0387
-5 2 4 -0.0180 0.0834
-5 2 5 -1.0706 0.0241
-5 2 6 0.5698 0.0926
-5 2 7 -1.1419 0.0042
-5 2 8 0.8599 0.0767
-5 2 9 -0.5947 0.0010
-5 2 10 0.6251 0.0704
-5 2 11 0.0798 0.0132
-5 2 12 0.1221 0.0695
-5 2 13 0.1132 0.0227
-5 2 14 -0.1017 0.0496
-5 2 15 -0.4176 0.0188
-5 2 16 0.2001 0.0358
-5 2 17 -0.5675 0.0095
-5 2 18 0.6414 0.0664
-5 2 19 0.0814 0.0069
-5 2 20 0.6402 0.1111
-5 2 21 0.7054 0.0073
-5 2 22 0.1787 0.1050
-5 2 23 0.4617 -0.0052
-5 2 24 -0.1714 0.0476
-5 2 25 -0.2318 -0.0309
-5 3 -4 -0.1417 -0.0718
-5 3 -3 -0.0712 -0.0333
-5 3 -2 -0.2351 -0.0443
-5 3 -1 -0.1354 -0.0419
-5 3 0 -0.1811 -0.0182
-5 3 1 -0.2462 0.0062
-5 3 2 -0.0117 -0.0019
-5 3 3 -0.4514 0.0356
-5 3 4 0.1502 0.0106
-5 3 5 -0.6843 0.0485
-5 3 6 0.2435 0.0163
-5 3 7 -0.6754 0.0670
-5 3 8 0.2785 0.0071
-5 3 9 -0.2430 0.0716
-5 3 10 0.3026 -0.0090
-5 3 11 0.3891 0.0573
-5 3 12 0.4096 -0.0154
-5 3 13 0.7128 0.0603
-5 3 14 0.6282 -0.0092
-5 3 15 0.4243 0.0819
-5 3 16 0.7614 -0.0019
-5 3 17 -0.2010 0.0758
-5 3 18 0.5709 -0.0013
-5 3 19 -0.5076 0.0468
-5 3 20 0.1886 -0.0028
-5 3 21 -0.1805 0.0678
-5 3 22 0.0346 0.0020
-5 3 23 0.3371 0.1562
-5 3 24 0.2098 0.0121
-5 4 -4 0.1632 0.0198
-5 4 -3 0.2379 -0.0184
-5 4 -2 0.3138 0.0006
-5 4 -1 0.1917 -0.0345
-5 4 0 0.4263 -0.0564
-5 4 1 -0.0446 -0.0380
-5 4 2 0.4402 -0.0852
-5 4 3 -0.2260 -0.0310
-5 4 4 0.3538 -0.0826
-5 4 5 -0.1503 -0.0255
-5 4 6 0.1551 -0.0911
-5 4 7 -0.0067 -0.0190
-5 4 8 -0.1212 -0.1012
-5 4 9 -0.0678 -0.0071
-5 4 10 -0.3064 -0.0776
-5 4 11 -0.2604 0.0014
-5 4 12 -0.2419 -0.0430
-5 4 13 -0.3412 -0.0008
-5 4 14 0.0262 -0.0385
-5 4 15 -0.3004 -0.0071
-5 4 16 0.2694 -0.0471
-5 4 17 -0.2836 -0.0095
-5 4 18 0.2348 -0.0426
-5 4 19 -0.2738 -0.0084
-5 4 20 -0.1620 -0.0623
-5 4 21 -0.1564 -0.0035
-5 4 22 -0.6588 -0.1379
-5 4 23 0.0115 0.0111
-5 4 24 -0.7918 -0.2034
-5 5 -4 -0.0060 0.0454
-5 5 -3 0.3823 -0.0678
-5 5 -2 -0.0727 0.0403
-5 5 -1 0.3338 -0.0438
-5 5 0 0.1564 0.0162
-5 5 1 0.2063 -0.0502
-5 5 2 0.6171 -0.0186
-5 5 3 0.1412 -0.0894
-5 5 4 0.8471 -0.0338
-5 5 5 0.1966 -0.1101
-5 5 6 0.6687 -0.0228
-5 5 7 0.2937 -0.1014
-5 5 8 0.3862 -0.0102
-5 5 9 0.2279 -0.1025
-5 5 10 0.2037 -0.0103
-5 5 11 -0.1005 -0.1122
-5 5 12 -0.0404 -0.0116
-5 5 13 -0.4739 -0.0927
-5 5 14 -0.3792 -0.0036
-5 5 15 -0.5667 -0.0644
-5 5 16 -0.4724 0.0098
-5 5 17 -0.3128 -0.0901
-5 5 18 -0.1557 0.0239
-5 5 19 0.1019 -0.1569
-5 5 20 0.1870 0.0361
-5 5 21 0.4767 -0.1794
-5 5 22 0.1544 0.0365
-5 6 -4 -0.5049 -0.0337
-5 6 -3 -0.5762 0.0363
-5 6 -2 -0.6500 -0.0399
-5 6 -1 -0.4497 0.0266
-5 6 0 -0.5584 -0.0256
-5 6 1 -0.5334 0.0354
-5 6 2 -0.3648 0.0122
-5 6 3 -0.7030 0.0425
-5 6 4 -0.2279 0.0328
-5 6 5 -0.6914 0.0286
-5 6 6 -0.2100 0.0288
-5 6 7 -0.5452 0.0061
-5 6 8 -0.2062 0.0388
-5 6 9 -0.4277 -0.0053
-5 6 10 -0.0666 0.0596
-5 6 11 -0.2238 -0.0091
-5 6 12 0.1459 0.0366
-5 6 13 0.1955 -0.0135
-5 6 14 0.2011 -0.0221
-5 6 15 0.5094 -0.0079
-5 6 16 0.0647 -0.0238
-5 6 17 0.2794 0.0140
-5 6 18 -0.0355 0.0682
-5 6 19 -0.3183 0.0301
-5 6 20 0.0164 0.1641
-5 6 21 -0.6223 0.0164
-5 7 -4 0.6633 0.0032
-5 7 -3 0.0690 0.0928
-5 7 -2 0.7514 0.0051
-5 7 -1 0.0451 0.1051
-5 7 0 0.6406 0.0093
-5 7 1 -0.0342 0.0822
-5 7 2 0.4095 0.0119
-5 7 3 -0.0449 0.0813
-5 7 4 0.1313 0.0184
-5 7 5 0.0537 0.1231
-5 7 6 -0.0190 0.0244
-5 7 7 0.1593 0.1501
-5 7 8 0.1035 0.0193
-5 7 9 0.1258 0.1290
-5 7 10 0.3353 0.0102
-5 7 11 -0.0175 0.1110
-5 7 12 0.3485 0.0130
-5 7 13 -0.0514 0.1267
-5 7 14 0.1500 0.0182
-5 7 15 0.1010 0.1112
-5 7 16 0.1234 -0.0022
-5 7 17 0.1928 0.0188
-5 7 18 0.4291 -0.0475
-5 7 19 0.0050 -0.0698
-5 8 -4 0.1737 0.0941
-5 8 -3 -0.3854 -0.0221
-5 8 -2 0.0517 0.0669
-5 8 -1 -0.5030 -0.0202
-5 8 0 0.0615 0.0931
-5 8 1 -0.3417 -0.0208
-5 8 2 0.1030 0.1211
-5 8 3 0.0401 -0.0226
-5 8 4 0.0765 0.0900
-5 8 5 0.3251 -0.0261
-5 8 6 0.0499 0.0407
-5 8 7 0.2452 -0.0211
-5 8 8 0.1763 0.0377
-5 8 9 -0.1149 -0.0010
-5 8 10 0.4234 0.0451
-5 8 11 -0.4136 0.0195
-5 8 12 0.5121 -0.0011
-5 8 13 -0.4466 0.0214
-5 8 14 0.2610 -0.0491
-5 8 15 -0.3376 0.0065
-5 8 16 -0.1106 0.0028
-5 8 17 -0.2906 -0.0079
-5 9 -4 0.3569 -0.0500
-5 9 -3 0.5083 -0.0335
-5 9 -2 0.3590 -0.0285
-5 9 -1 0.6359 -0.0139
-5 9 0 0.2410 -0.0172
-5 9 1 0.4545 -0.0522
-5 9 2 -0.0660 -0.0185
-5 9 3 0.1768 -0.0654
-5 9 4 -0.3086 -0.0203
-5 9 5 -0.0304 -0.0573
-5 9 6 -0.2123 -0.0141
-5 9 7 -0.2261 -0.1122
-5 9 8 0.1373 -0.0035
-5 9 9 -0.4749 -0.2126
-5 9 10 0.4038 0.0045
-5 9 11 -0.6084 -0.2204
-5 9 12 0.3934 0.0072
-5 9 13 -0.4216 -0.0906
-5 10 -4 -0.6085 -0.1125
-5 10 -3 -0.3152 -0.0130
-5 10 -2 -0.8477 -0.2248
-5 10 -1 -0.2615 -0.0047
-5 10 0 -0.7497 -0.2365
-5 10 1 -0.0825 0.0032
-5 10 2 -0.4509 -0.2285
-5 10 3 0.0914 0.0086
-5 10 4 -0.2499 -0.2511
-5 10 5 0.0060 0.0159
-5 10 6 -0.2161 -0.2221
-5 10 7 -0.2853 0.0196
-5 10 8 -0.1673 -0.0752
-4 0 -2 0.8317 -0.5502
-4 0 0 -0.3684 -1.1329
-4 0 2 -0.9176 -1.3640
-4 0 4 -0.4787 -1.3992
-4 0 6 -0.0621 -1.4049
-4 0 8 -0.4894 -1.4287
-4 0 10 -1.0965 -1.4453
-4 0 12 -0.8143 -1.4258
-4 0 14 0.1288 -1.3541
-4 0 16 0.6971 -1.2426
-4 0 18 0.6793 -1.1521
-4 0 20 0.6104 -1.1390
-4 0 22 0.5493 -1.1539
-4 0 24 0.1918 -1.0491
-4 0 26 -0.1968 -0.7434
-4 1 -3 -0.8899 -0.5777
-4 1 -2 -0.0907 0.1089
-4 1 -1 0.1439 -0.1513
-4 1 0 0.0425 0.0657
-4 1 1 1.0796 0.0276
-4 1 2 -0.1547 0.0133
-4 1 3 1.0058 0.0366
-4 1 4 -0.4029 -0.0140
-4 1 5 0.2526 0.0127
-4 1 6 -0.3131 -0.0085
-4 1 7 -0.0795 0.0025
-4 1 8 -0.0024 0.0072
-4 1 9 0.2655 -0.0071
-4 1 10 0.1160 0.0058
-4 1 11 0.4547 -0.0133
-4 1 12 -0.0209 -0.0131
-4 1 13 0.0496 -0.0068
-4 1 14 -0.1164 -0.0238
-4 1 15 -0.3742 -0.0020
-4 1 16 -0.0851 -0.0083
-4 1 17 -0.4095 -0.0115
-4 1 18 -0.1787 0.0201
-4 1 19 -0.4522 -0.0158
-4 1 20 -0.4818 0.0301
-4 1 21 -0.7076 -0.0014
-4 1 22 -0.6964 0.0080
-4 1 23 -0.7023 -0.0074
-4 1 24 -0.5856 -0.0261
-4 1 25 -0.2738 -0.0861
-4 1 26 -0.3100 -0.0410
-4 1 27 0.0265 -0.2139
-4 2 -3 0.0301 0.0031
-4 2 -2 -0.4151 0.1776
-4 2 -1 -0.4339 0.0277
-4 2 0 -1.1748 0.2370
-4 2 1 -0.4391 0.0477
-4 2 2 -1.3494 0.3434
-4 2 3 0.0661 0.0347
-4 2 4 -0.6741 0.4163
-4 2 5 0.4021 0.0023
-4 2 6 0.1846 0.4445
-4 2 7 0.2328 -0.0181
-4 2 8 0.4838 0.4643
-4 2 9 0.0091 -0.0153
-4 2 10 0.3211 0.4788
-4 2 11 0.1332 -0.0054
-4 2 12 0.1874 0.4639
-4 2 13 0.3203 -0.0066
-4 2 14 0.1028 0.4261
-4 2 15 0.2058 -0.0195
-4 2 16 -0.0861 0.4001
-4 2 17 0.0495 -0.0307
-4 2 18 -0.0838 0.3944
-4 2 19 0.2753 -0.0282
-4 2 20 0.3320 0.3793
-4 2 21 0.6897 -0.0141
-4 2 22 0.6712 0.3335
-4 2 23 0.7595 -0.0060
-4 2 24 0.4579 0.2754
-4 2 25 0.4336 -0.0211
-4 2 26 0.0656 0.2332
-4 2 27 0.1324 -0.0535
-4 3 -3 0.9255 0.2899
-4 3 -2 0.3002 -0.0404
-4 3 -1 1.0630 0.2522
-4 3 0 0.5604 -0.0559
-4 3 1 0.9424 0.1856
-4 3 2 0.3259 -0.0435
-4 3 3 0.4830 0.1340
-4 3 4 -0.0593 -0.0116
-4 3 5 -0.0897 0.1239
-4 3 6 -0.0439 0.0087
-4 3 7 -0.3362 0.1386
-4 3 8 0.2216 0.0073
-4 3 9 -0.1625 0.1584
-4 3 10 0.1780 0.0022
-4 3 11 0.0864 0.1780
-4 3 12 -0.1625 0.0067
-4 3 13 0.1927 0.1847
-4 3 14 -0.2591 0.0123
-4 3 15 0.2348 0.1619
-4 3 16 -0.0247 0.0071
-4 3 17 0.1827 0.1208
-4 3 18 0.0030 -0.0071
-4 3 19 -0.0302 0.1021
-4 3 20 -0.3933 -0.0210
-4 3 21 -0.0730 0.1353
-4 3 22 -0.7175 -0.0278
-4 3 23 0.3779 0.2054
-4 3 24 -0.5647 -0.0221
-4 3 25 0.8827 0.2613
-4 3 26 -0.1926 -0.0026
-4 4 -3 -0.3703 -0.0542
-4 4 -2 -0.7345 -0.0381
-4 4 -1 -0.0650 -0.0461
-4 4 0 -0.3282 -0.0704
-4 4 1 0.2055 -0.0293
-4 4 2 -0.0452 -0.0849
-4 4 3 0.3728 -0.0204
-4 4 4 0.0224 -0.1049
-4 4 5 0.1775 -0.0161
-4 4 6 -0.0561 -0.1391
-4 4 7 -0.3371 -0.0074
-4 4 8 -0.1961 -0.1762
-4 4 9 -0.6545 0.0030
-4 4 10 -0.2593 -0.2018
-4 4 11 -0.4382 0.0108
-4 4 12 -0.1720 -0.2073
-4 4 13 -0.0190 0.0208
-4 4 14 -0.0186 -0.1938
-4 4 15 0.1620 0.0338
-4 4 16 0.1607 -0.1729
-4 4 17 0.2320 0.0370
-4 4 18 0.3580 -0.1569
-4 4 19 0.5166 0.0221
-4 4 20 0.2564 -0.1501
-4 4 21 0.8316 0.0030
-4 4 22 -0.5056 -0.1559
-4 4 23 0.7408 0.0004
-4 4 24 -1.5053 -0.1773
-4 4 25 0.3008 0.0154
-4 4 26 -1.7287 -0.1979
-4 5 -3 0.1619 -0.1664
-4 5 -2 0.3545 -0.0037
-4 5 -1 -0.3324 -0.1704
-4 5 0 -0.3034 0.0087
-4 5 1 -0.3899 -0.1722
-4 5 2 -0.5916 0.0162
-4 5 3 0.0634 -0.1678
-4 5 4 -0.5210 0.0198
-4 5 5 0.4835 -0.1565
-4 5 6 -0.1979 0.0148
-4 5 7 0.4618 -0.1500
-4 5 8 0.1692 0.0042
-4 5 9 0.0779 -0.1620
-4 5 10 0.2728 -0.0016
-4 5 11 -0.3207 -0.1877
-4 5 12 0.0068 0.0001
-4 5 13 -0.4518 -0.2017
-4 5 14 -0.4075 0.0012
-4 5 15 -0.3657 -0.1827
-4 5 16 -0.7562 -0.0016
-4 5 17 -0.3690 -0.1441
-4 5 18 -1.0199 -0.0006
-4 5 19 -0.4623 -0.1269
-4 5 20 -1.1127 0.0109
-4 5 21 -0.1572 -0.1501
-4 5 22 -0.8333 0.0277
-4 5 23 0.6992 -0.1772
-4 5 24 -0.2673 0.0392
-4 5 25 1.3550 -0.1578
-4 6 -3 -0.3078 0.0341
-4 6 -2 0.3824 -0.0463
-4 6 -1 0.1941 0.0282
-4 6 0 0.8148 -0.0424
-4 6 1 0.2836 0.0157
-4 6 2 0.4023 -0.0367
-4 6 3 0.1065 0.0050
-4 6 4 -0.2481 -0.0261
-4 6 5 0.0656 0.0053
-4 6 6 -0.4267 -0.0139
-4 6 7 0.1949 0.0163
-4 6 8 -0.1038 0.0006
-4 6 9 0.3318 0.0223
-4 6 10 0.2819 0.0195
-4 6 11 0.5156 0.0076
-4 6 12 0.3514 0.0378
-4 6 13 0.8489 -0.0223
-4 6 14 0.0701 0.0463
-4 6 15 1.2132 -0.0434
-4 6 16 -0.2103 0.0462
-4 6 17 1.3693 -0.0389
-4 6 18 -0.1315 0.0520
-4 6 19 1.1887 -0.0153
-4 6 20 0.1196 0.0739
-4 6 21 0.7150 0.0080
-4 6 22 0.0305 0.0956
-4 6 23 0.1682 0.0163
-4 7 -3 0.3359 0.0739
-4 7 -2 -0.5950 0.0249
-4 7 -1 -0.4776 0.0921
-4 7 0 -0.5746 0.0143
-4 7 1 -0.4830 0.1077
-4 7 2 -0.1104 0.0046
-4 7 3 0.0450 0.1062
-4 7 4 0.1813 -0.0068
-4 7 5 0.3588 0.0964
-4 7 6 0.0179 -0.0170
-4 7 7 0.2436 0.0935
-4 7 8 -0.2859 -0.0212
-4 7 9 0.0194 0.1038
-4 7 10 -0.4966 -0.0165
-4 7 11 -0.0226 0.1255
-4 7 12 -0.7527 -0.0062
-4 7 13 0.2083 0.1476
-4 7 14 -1.0979 0.0005
-4 7 15 0.6052 0.1511
-4 7 16 -1.2426 -0.0021
-4 7 17 0.8168 0.1257
-4 7 18 -0.9574 -0.0081
-4 7 19 0.5827 0.0823
-4 7 20 -0.4057 -0.0118
-4 7 21 0.1625 0.0456
-4 7 22 0.0306 -0.0194
-4 8 -3 0.1443 0.0136
-4 8 -2 0.0794 0.0712
-4 8 -1 0.2978 0.0064
-4 8 0 0.0012 0.0700
-4 8 1 0.1582 -0.0009
-4 8 2 -0.5464 0.0721
-4 8 3 0.0780 -0.0017
-4 8 4 -0.9018 0.0698
-4 8 5 0.3176 -0.0028
-4 8 6 -0.7005 0.0626
-4 8 7 0.5374 -0.0084
-4 8 8 -0.2175 0.0642
-4 8 9 0.3840 -0.0147
-4 8 10 0.1655 0.0719
-4 8 11 0.0988 -0.0164
-4 8 12 0.2479 0.0643
-4 8 13 0.1058 -0.0069
-4 8 14 -0.0856 0.0359
-4 8 15 0.3439 0.0162
-4 8 16 -0.6729 0.0057
-4 8 17 0.4154 0.0385
-4 8 18 -0.9717 -0.0089
-4 8 19 0.1904 0.0364
-4 8 20 -0.6645 -0.0034
-4 9 -3 -0.1107 -0.0377
-4 9 -2 0.3517 -0.0165
-4 9 -1 0.0885 -0.0327
-4 9 0 0.4388 -0.0119
-4 9 1 0.5169 -0.0498
-4 9 2 0.2699 -0.0058
-4 9 3 0.8533 -0.0553
-4 9 4 -0.2835 0.0083
-4 9 5 0.7380 -0.0335
-4 9 6 -0.7570 0.0208
-4 9 7 0.2804 -0.0170
-4 9 8 -0.5672 0.0181
-4 9 9 -0.1888 -0.0283
-4 9 10 0.1554 0.0072
-4 9 11 -0.4856 -0.0455
-4 9 12 0.6919 0.0055
-4 9 13 -0.4520 -0.0491
-4 9 14 0.6339 0.0086
-4 9 15 0.0159 -0.0516
-4 9 16 0.2520 -0.0016
-4 9 17 0.5838 -0.0596
-4 10 -3 -0.0667 -0.0390
-4 10 -2 -0.0854 -0.0802
-4 10 -1 -0.3775 -0.0139
-4 10 0 -0.1085 -0.0713
-4 10 1 -0.5780 0.0088
-4 10 2 -0.1707 -0.0511
-4 10 3 -0.3123 0.0066
-4 10 4 -0.1814 -0.0542
-4 10 5 0.2151 -0.0115
-4 10 6 -0.0932 -0.0537
-4 10 7 0.3894 -0.0150
-4 10 8 0.0078 -0.0297
-4 10 9 -0.0122 0.0042
-4 10 10 0.1109 -0.0257
-4 10 11 -0.5328 0.0217
-4 10 12 0.2193 -0.0726
-4 10 13 -0.6508 0.0198
-4 11 -3 0.2277 0.0990
-4 11 -2 0.0231 -0.0050
-4 11 -1 0.1253 0.0957
-4 11 0 0.4928 -0.0102
-4 11 1 0.0292 0.0769
-4 11 2 0.6603 -0.0077
-4 11 3 0.0598 0.0857
-4 11 4 0.3205 -0.0037
-4 11 5 0.1304 0.0798
-4 11 6 -0.1532 -0.0076
-4 11 7 0.1632 0.0017
-3 0 -1 0.6292 0.0979
-3 0 1 -0.0004 0.0524
-3 0 3 -0.7843 0.0157
-3 0 5 -1.0772 0.0095
-3 0 7 -0.7625 0.0218
-3 0 9 0.0154 0.0339
-3 0 11 0.7930 0.0462
-3 0 13 0.8915 0.0628
-3 0 15 0.1612 0.0746
-3 0 17 -0.6405 0.0752
-3 0 19 -0.6903 0.0771
-3 0 21 -0.1335 0.0930
-3 0 23 0.1607 0.1131
-3 0 25 -0.2115 0.1143
-3 0 27 -0.7203 0.0861
-3 1 -2 -0.3281 -0.1413
-3 1 -1 0.5721 0.0527
-3 1 0 -0.0965 -0.0999
-3 1 1 2.0064 -0.0362
-3 1 2 0.5730 -0.0353
-3 1 3 2.4339 -0.0724
-3 1 4 1.0292 0.0135
-3 1 5 1.9753 -0.0465
-3 1 6 1.0226 0.0289
-3 1 7 1.3894 0.0261
-3 1 8 0.5358 0.0192
-3 1 9 1.0077 0.0787
-3 1 10 -0.2418 -0.0013
-3 1 11 0.5670 0.0632
-3 1 12 -0.7460 -0.0193
-3 1 13 -0.0184 0.0242
-3 1 14 -0.4847 -0.0227
-3 1 15 -0.3526 0.0279
-3 1 16 0.2544 -0.0114
-3 1 17 -0.1827 0.0529
-3 1 18 0.6384 -0.0034
-3 1 19 0.1692 0.0394
-3 1 20 0.3351 -0.0134
-3 1 21 0.2395 0.0006
-3 1 22 -0.0957 -0.0272
-3 1 23 -0.0427 -0.0069
-3 1 24 -0.0174 -0.0130
-3 1 25 -0.4244 0.0134
-3 1 26 0.4366 0.0369
-3 1 27 -0.6458 0.0174
-3 1 28 0.6334 0.0876
-3 2 -2 -0.0721 0.0067
-3 2 -1 0.0262 0.0189
-3 2 0 -2.0023 -0.0385
-3 2 1 -0.3210 -0.0100
-3 2 2 -2.6853 -0.0700
-3 2 3 -0.6691 -0.0363
-3 2 4 -1.7171 -0.0629
-3 2 5 -0.8687 -0.0384
-3 2 6 -0.3684 -0.0583
-3 2 7 -0.8241 -0.0212
-3 2 8 0.1482 -0.0819
-3 2 9 -0.4220 -0.0027
-3 2 10 0.0364 -0.0946
-3 2 11 0.1274 0.0019
-3 2 12 0.1153 -0.0729
-3 2 13 0.3290 -0.0107
-3 2 14 0.4287 -0.0539
-3 2 15 0.0320 -0.0297
-3 2 16 0.4281 -0.0543
-3 2 17 -0.3339 -0.0391
-3 2 18 0.0498 -0.0368
-3 2 19 -0.3522 -0.0316
-3 2 20 -0.2253 -0.0018
-3 2 21 -0.1432 -0.0158
-3 2 22 -0.1617 -0.0130
-3 2 23 -0.0861 -0.0079
-3 2 24 0.0451 -0.0826
-3 2 25 -0.2484 -0.0180
-3 2 26 0.2139 -0.1237
-3 2 27 -0.3437 -0.0373
-3 2 28 0.2985 -0.0739
-3 3 -2 0.0337 0.0840
-3 3 -1 1.6861 -0.0731
-3 3 0 -0.1493 0.0764
-3 3 1 1.9940 0.0229
-3 3 2 -0.2028 0.0440
-3 3 3 0.5669 0.0188
-3 3 4 -0.0472 0.0015
-3 3 5 -1.3699 -0.0493
-3 3 6 0.2310 -0.0270
-3 3 7 -2.0285 -0.0836
-3 3 8 0.3181 -0.0310
-3 3 9 -1.2392 -0.0646
-3 3 10 0.1077 -0.0172
-3 3 11 -0.3591 -0.0507
-3 3 12 -0.0989 0.0012
-3 3 13 -0.2451 -0.0608
-3 3 14 -0.0521 0.0113
-3 3 15 -0.4145 -0.0626
-3 3 16 0.1088 0.0082
-3 3 17 -0.2689 -0.0568
-3 3 18 0.1813 0.0029
-3 3 19 -0.0192 -0.0700
-3 3 20 0.2294 0.0088
-3 3 21 -0.0309 -0.0795
-3 3 22 0.3636 0.0186
-3 3 23 -0.1472 -0.0418
-3 3 24 0.4714 0.0109
-3 3 25 -0.0997 0.0152
-3 3 26 0.3978 -0.0175
-3 3 27 0.0355 0.0226
-3 3 28 0.2042 -0.0447
-3 4 -2 -0.9242 -0.0388
-3 4 -1 -0.1796 0.0149
-3 4 0 -1.1160 -0.0418
-3 4 1 0.4795 0.0328
-3 4 2 -0.0943 -0.0074
-3 4 3 0.6897 0.0515
-3 4 4 1.4428 0.0618
-3 4 5 0.4169 0.0472
-3 4 6 1.9115 0.0996
-3 4 7 0.1594 0.0240
-3 4 8 0.8843 0.0760
-3 4 9 0.2251 0.0039
-3 4 10 -0.3046 0.0480
-3 4 11 0.3243 -0.0045
-3 4 12 -0.3832 0.0625
-3 4 13 0.1510 -0.0068
-3 4 14 0.2801 0.0805
-3 4 15 -0.0761 -0.0017
-3 4 16 0.5695 0.0563
-3 4 17 -0.0540 0.0125
-3 4 18 0.3051 0.0195
-3 4 19 0.0215 0.0219
-3 4 20 0.1455 0.0188
-3 4 21 -0.2007 0.0114
-3 4 22 0.3452 0.0441
-3 4 23 -0.5899 -0.0089
-3 4 24 0.5286 0.0592
-3 4 25 -0.7231 -0.0175
-3 4 26 0.4375 0.0595
-3 4 27 -0.5239 -0.0123
-3 5 -2 0.8152 -0.0503
-3 5 -1 0.0772 0.0877
-3 5 0 0.1362 -0.0512
-3 5 1 -0.0295 0.0671
-3 5 2 -0.2756 -0.0342
-3 5 3 -0.6456 0.0519
-3 5 4 -0.0703 0.0008
-3 5 5 -0.9187 0.0537
-3 5 6 0.2398 0.0321
-3 5 7 -0.2596 0.0852
-3 5 8 0.1158 0.0326
-3 5 9 0.6537 0.1173
-3 5 10 -0.1705 0.0073
-3 5 11 0.6971 0.1104
-3 5 12 -0.0698 -0.0083
-3 5 13 -0.1329 0.0822
-3 5 14 0.2595 0.0012
-3 5 15 -0.7802 0.0829
-3 5 16 0.2190 0.0103
-3 5 17 -0.6621 0.1129
-3 5 18 -0.1638 -0.0042
-3 5 19 -0.2813 0.1238
-3 5 20 -0.2172 -0.0276
-3 5 21 -0.2366 0.0969
-3 5 22 0.3016 -0.0324
-3 5 23 -0.4421 0.0616
-3 5 24 0.8198 -0.0163
-3 5 25 -0.5390 0.0411
-3 5 26 0.7998 0.0050
-3 6 -2 0.0834 0.1061
-3 6 -1 -0.3956 -0.0308
-3 6 0 -0.2280 0.0857
-3 6 1 -0.0678 -0.0403
-3 6 2 -0.1190 0.0518
-3 6 3 -0.2424 -0.0571
-3 6 4 0.2774 0.0202
-3 6 5 -0.6588 -0.0620
-3 6 6 0.4358 -0.0057
-3 6 7 -0.6998 -0.0414
-3 6 8 0.2339 -0.0219
-3 6 9 -0.4089 -0.0047
-3 6 10 0.1384 -0.0158
-3 6 11 -0.3646 0.0184
-3 6 12 0.4304 0.0065
-3 6 13 -0.6179 0.0110
-3 6 14 0.7371 0.0166
-3 6 15 -0.5386 -0.0072
-3 6 16 0.6484 0.0037
-3 6 17 0.0888 -0.0070
-3 6 18 0.3388 -0.0108
-3 6 19 0.5460 0.0089
-3 6 20 0.1968 -0.0116
-3 6 21 0.1891 0.0140
-3 6 22 0.2318 -0.0116
-3 6 23 -0.5837 0.0022
-3 6 24 0.2259 -0.0224
-3 6 25 -0.8940 -0.0037
-3 7 -2 0.1627 -0.0162
-3 7 -1 0.0882 -0.0549
-3 7 0 0.0608 -0.0078
-3 7 1 0.1812 -0.0510
-3 7 2 0.2382 0.0048
-3 7 3 0.0170 -0.0542
-3 7 4 0.5771 0.0019
-3 7 5 -0.2666 -0.0580
-3 7 6 0.5539 -0.0167
-3 7 7 -0.3979 -0.0548
-3 7 8 0.1430 -0.0326
-3 7 9 -0.3945 -0.0601
-3 7 10 -0.0506 -0.0289
-3 7 11 -0.4434 -0.0883
-3 7 12 0.2581 -0.0057
-3 7 13 -0.5014 -0.1240
-3 7 14 0.5092 0.0184
-3 7 15 -0.3843 -0.1387
-3 7 16 0.1254 0.0225
-3 7 17 -0.1519 -0.1224
-3 7 18 -0.5440 0.0069
-3 7 19 -0.0284 -0.0843
-3 7 20 -0.6633 -0.0038
-3 7 21 -0.0259 -0.0401
-3 7 22 -0.0893 0.0090
-3 7 23 0.0098 -0.0096
-3 8 -2 0.3995 -0.1209
-3 8 -1 0.2671 0.0425
-3 8 0 0.3155 -0.1223
-3 8 1 -0.0339 0.0300
-3 8 2 0.1652 -0.0946
-3 8 3 -0.4820 0.0286
-3 8 4 0.1385 -0.0563
-3 8 5 -0.4789 0.0370
-3 8 6 0.1376 -0.0475
-3 8 7 0.1330 0.0388
-3 8 8 0.0832 -0.0668
-3 8 9 0.7014 0.0273
-3 8 10 0.0883 -0.0809
-3 8 11 0.5644 0.0110
-3 8 12 0.1856 -0.0783
-3 8 13 -0.0635 -0.0015
-3 8 14 0.2028 -0.0739
-3 8 15 -0.3733 -0.0088
-3 8 16 0.0610 -0.0777
-3 8 17 -0.0213 -0.0070
-3 8 18 -0.0902 -0.0896
-3 8 19 0.4915 0.0086
-3 8 20 -0.1478 -0.1089
-3 8 21 0.5643 0.0298
-3 9 -2 -0.4082 0.0533
-3 9 -1 -0.1749 -0.0141
-3 9 0 -0.5623 0.0473
-3 9 1 -0.0771 -0.0023
-3 9 2 -0.1850 0.0301
-3 9 3 -0.1266 -0.0194
-3 9 4 0.1933 0.0117
-3 9 5 -0.2806 -0.0239
-3 9 6 0.0680 0.0089
-3 9 7 -0.3300 -0.0058
-3 9 8 -0.3533 0.0244
-3 9 9 -0.3040 0.0059
-3 9 10 -0.4493 0.0358
-3 9 11 -0.3585 0.0106
-3 9 12 -0.0031 0.0220
-3 9 13 -0.4270 0.0430
-3 9 14 0.5343 -0.0082
-3 9 15 -0.3383 0.1051
-3 9 16 0.6049 -0.0292
-3 9 17 -0.1417 0.1493
-3 9 18 0.1913 -0.0330
-3 9 19 -0.0053 0.1446
-3 10 -2 -0.0311 0.0996
-3 10 -1 0.5942 -0.0182
-3 10 0 0.0344 0.0937
-3 10 1 0.5916 -0.0113
-3 10 2 0.0809 0.0980
-3 10 3 0.0707 -0.0067
-3 10 4 0.1505 0.0801
-3 10 5 -0.3364 -0.0025
-3 10 6 0.0752 0.0405
-3 10 7 -0.2901 -0.0078
-3 10 8 -0.0953 0.0452
-3 10 9 -0.0166 -0.0261
-3 10 10 -0.0462 0.1293
-3 10 11 0.0788 -0.0412
-3 10 12 0.2776 0.2222
-3 10 13 -0.1294 -0.0344
-3 10 14 0.5245 0.2296
-3 10 15 -0.4003 -0.0099
-3 10 16 0.4554 0.1521
-3 11 -2 -0.4178 -0.0681
-3 11 -1 -0.2955 0.1640
-3 11 0 -0.4460 -0.0590
-3 11 1 -0.2205 0.1324
-3 11 2 0.0554 -0.0323
-3 11 3 -0.0154 0.1173
-3 11 4 0.6187 -0.0131
-3 11 5 0.3411 0.1525
-3 11 6 0.7157 -0.0153
-3 11 7 0.8071 0.1940
-3 11 8 0.2792 -0.0270
-3 11 9 1.0075 0.1504
-3 11 10 -0.3037 -0.0258
-3 11 11 0.6663 0.0106
-3 11 12 -0.5546 -0.0053
-2 0 0 6.0604 0.3107
-2 0 2 0.1936 1.2612
-2 0 4 -4.1044 1.7021
-2 0 6 -4.4817 1.6895
-2 0 8 -1.9835 1.5888
-2 0 10 0.2649 1.5854
-2 0 12 0.6727 1.5837
-2 0 14 0.3157 1.5024
-2 0 16 0.3886 1.4123
-2 0 18 0.5121 1.3751
-2 0 20 0.1737 1.3488
-2 0 22 -0.1059 1.2914
-2 0 24 0.0785 1.2052
-2 0 26 0.2381 1.0492
-2 0 28 0.0541 0.7514
-2 1 -1 -6.7074 0.9385
-2 1 0 1.3668 -0.1269
-2 1 1 -2.3488 0.3013
-2 1 2 1.2224 -0.0744
-2 1 3 2.4195 -0.0793
-2 1 4 -0.1688 -0.0032
-2 1 5 4.4829 -0.0752
-2 1 6 -1.3202 0.0233
-2 1 7 3.0203 0.0614
-2 1 8 -1.2247 0.0039
-2 1 9 0.2629 0.0774
-2 1 10 -0.3377 -0.0189
-2 1 11 -1.1087 0.0088
-2 1 12 0.2758 -0.0177
-2 1 13 -0.8680 0.0010
-2 1 14 0.2277 0.0000
-2 1 15 -0.4817 0.0439
-2 1 16 -0.0733 0.0117
-2 1 17 -0.4920 0.0407
-2 1 18 -0.2155 0.0037
-2 1 19 -0.3518 -0.0003
-2 1 20 -0.2077 -0.0127
-2 1 21 -0.0381 -0.0030
-2 1 22 -0.1856 -0.0136
-2 1 23 -0.0267 0.0337
-2 1 24 -0.1295 0.0045
-2 1 25 -0.1462 0.0659
-2 1 26 -0.0007 0.0175
-2 1 27 0.0855 0.1106
-2 1 28 0.1048 0.0107
-2 1 29 0.4321 0.1976
-2 2 -1 -0.9404 0.0032
-2 2 0 1.3410 -0.2377
-2 2 1 -1.8719 -0.0030
-2 2 2 -1.7975 -0.2187
-2 2 3 -0.8307 -0.0421
-2 2 4 -3.7104 -0.3397
-2 2 5 0.8737 -0.0497
-2 2 6 -2.9113 -0.5120
-2 2 7 1.3182 -0.0091
-2 2 8 -0.2004 -0.5617
-2 2 9 0.3113 0.0289
-2 2 10 1.9149 -0.4871
-2 2 11 -0.7257 0.0268
-2 2 12 2.0290 -0.4349
-2 2 13 -0.7528 0.0064
-2 2 14 1.0806 -0.4594
-2 2 15 -0.1399 0.0043
-2 2 16 0.4345 -0.4753
-2 2 17 0.2465 0.0235
-2 2 18 0.1979 -0.4361
-2 2 19 0.1913 0.0413
-2 2 20 0.0098 -0.4001
-2 2 21 0.0380 0.0422
-2 2 22 -0.0072 -0.3974
-2 2 23 -0.0215 0.0345
-2 2 24 0.1651 -0.3735
-2 2 25 -0.0748 0.0402
-2 2 26 0.0833 -0.3008
-2 2 27 -0.1391 0.0687
-2 2 28 -0.3416 -0.2319
-2 2 29 -0.1136 0.1003
-2 3 -1 0.2199 -0.3412
-2 3 0 1.6515 0.0319
-2 3 1 1.7648 -0.3053
-2 3 2 1.4797 0.0428
-2 3 3 2.5701 -0.2456
-2 3 4 0.0143 0.0444
-2 3 5 1.8651 -0.1582
-2 3 6 -0.8746 0.0152
-2 3 7 -0.2444 -0.1188
-2 3 8 -0.3349 -0.0133
-2 3 9 -2.2561 -0.1614
-2 3 10 0.5964 -0.0053
-2 3 11 -2.5983 -0.2155
-2 3 12 0.6539 0.0219
-2 3 13 -1.4733 -0.2124
-2 3 14 -0.0521 0.0293
-2 3 15 -0.3466 -0.1783
-2 3 16 -0.5197 0.0146
-2 3 17 0.0592 -0.1640
-2 3 18 -0.3259 0.0058
-2 3 19 0.1287 -0.1585
-2 3 20 0.0519 0.0136
-2 3 21 0.1545 -0.1410
-2 3 22 0.1506 0.0232
-2 3 23 0.0070 -0.1491
-2 3 24 0.0873 0.0217
-2 3 25 -0.2335 -0.2154
-2 3 26 0.1334 0.0123
-2 3 27 -0.2913 -0.2863
-2 3 28 0.2402 0.0032
-2 4 -1 -0.7709 0.0533
-2 4 0 0.0088 0.0203
-2 4 1 -1.4408 0.0443
-2 4 2 -0.1101 0.0702
-2 4 3 -0.6391 0.0232
-2 4 4 -0.1530 0.1003
-2 4 5 0.3452 0.0152
-2 4 6 0.2857 0.1185
-2 4 7 0.4147 0.0191
-2 4 8 1.2114 0.1479
-2 4 9 -0.0297 0.0127
-2 4 10 1.6910 0.1824
-2 4 11 0.0081 -0.0037
-2 4 12 1.1082 0.1939
-2 4 13 0.6173 -0.0093
-2 4 14 0.1607 0.1795
-2 4 15 0.9828 -0.0040
-2 4 16 -0.1883 0.1626
-2 4 17 0.6282 -0.0105
-2 4 18 0.0177 0.1514
-2 4 19 0.0246 -0.0331
-2 4 20 0.1652 0.1382
-2 4 21 -0.1569 -0.0464
-2 4 22 0.0717 0.1379
-2 4 23 0.0674 -0.0350
-2 4 24 -0.0254 0.1760
-2 4 25 0.1772 -0.0177
-2 4 26 0.0301 0.2322
-2 4 27 -0.0470 -0.0206
-2 4 28 0.2088 0.2475
-2 5 -1 -0.7679 0.2073
-2 5 0 0.5082 -0.0034
-2 5 1 -1.2196 0.2060
-2 5 2 0.4660 -0.0026
-2 5 3 -0.8325 0.1958
-2 5 4 -0.0066 -0.0075
-2 5 5 0.1562 0.1775
-2 5 6 -0.1954 -0.0179
-2 5 7 0.5212 0.1618
-2 5 8 -0.1135 -0.0190
-2 5 9 -0.0104 0.1577
-2 5 10 -0.2051 -0.0073
-2 5 11 -0.4463 0.1648
-2 5 12 -0.5476 -0.0019
-2 5 13 -0.2289 0.1763
-2 5 14 -0.7447 -0.0156
-2 5 15 0.0559 0.1839
-2 5 16 -0.5022 -0.0343
-2 5 17 -0.1474 0.1854
-2 5 18 -0.0384 -0.0367
-2 5 19 -0.5356 0.1857
-2 5 20 0.1679 -0.0239
-2 5 21 -0.5533 0.1826
-2 5 22 -0.0484 -0.0161
-2 5 23 -0.1394 0.1628
-2 5 24 -0.3586 -0.0257
-2 5 25 0.3296 0.1247
-2 5 26 -0.3698 -0.0445
-2 5 27 0.4810 0.0901
-2 6 -1 0.1030 -0.0496
-2 6 0 0.6251 0.0721
-2 6 1 0.2540 -0.0419
-2 6 2 0.9299 0.0443
-2 6 3 0.3249 -0.0219
-2 6 4 0.1879 0.0375
-2 6 5 0.1243 -0.0009
-2 6 6 -0.6794 0.0378
-2 6 7 -0.0524 0.0048
-2 6 8 -0.5717 0.0183
-2 6 9 0.0423 -0.0088
-2 6 10 0.1059 -0.0163
-2 6 11 0.2483 -0.0264
-2 6 12 0.3285 -0.0352
-2 6 13 0.3247 -0.0284
-2 6 14 0.0765 -0.0226
-2 6 15 0.2534 -0.0106
-2 6 16 0.0539 0.0034
-2 6 17 0.1158 0.0134
-2 6 18 0.4144 0.0098
-2 6 19 -0.0256 0.0249
-2 6 20 0.6406 -0.0162
-2 6 21 -0.0571 0.0166
-2 6 22 0.3808 -0.0505
-2 6 23 0.1080 -0.0004
-2 6 24 -0.1643 -0.0578
-2 6 25 0.3317 -0.0059
-2 6 26 -0.5515 -0.0354
-2 7 -1 -0.2062 -0.1060
-2 7 0 -0.7452 -0.0149
-2 7 1 -1.2579 -0.1002
-2 7 2 -0.7936 -0.0107
-2 7 3 -1.5838 -0.0968
-2 7 4 -0.2485 -0.0074
-2 7 5 -1.0829 -0.1071
-2 7 6 0.2807 0.0037
-2 7 7 -0.7560 -0.1115
-2 7 8 0.2485 0.0175
-2 7 9 -0.8950 -0.0964
-2 7 10 -0.1321 0.0205
-2 7 11 -0.8093 -0.0790
-2 7 12 -0.4112 0.0119
-2 7 13 -0.2554 -0.0851
-2 7 14 -0.5278 0.0057
-2 7 15 0.1462 -0.1183
-2 7 16 -0.5657 0.0102
-2 7 17 0.0106 -0.1528
-2 7 18 -0.4092 0.0204
-2 7 19 -0.2757 -0.1527
-2 7 20 -0.0390 0.0305
-2 7 21 -0.2542 -0.1116
-2 7 22 0.2142 0.0396
-2 7 23 0.0363 -0.0680
-2 7 24 0.0966 0.0455
-2 8 -1 0.5143 0.0188
-2 8 0 0.7462 -0.0892
-2 8 1 0.6480 0.0150
-2 8 2 1.4751 -0.0973
-2 8 3 0.2861 0.0134
-2 8 4 1.4639 -0.1000
-2 8 5 -0.1907 0.0058
-2 8 6 1.2585 -0.0857
-2 8 7 -0.2090 -0.0045
-2 8 8 1.4115 -0.0589
-2 8 9 0.1182 -0.0019
-2 8 10 1.4866 -0.0372
-2 8 11 0.3234 0.0163
-2 8 12 0.9682 -0.0377
-2 8 13 0.3810 0.0318
-2 8 14 0.2315 -0.0554
-2 8 15 0.5282 0.0296
-2 8 16 -0.0960 -0.0648
-2 8 17 0.6277 0.0165
-2 8 18 -0.0395 -0.0578
-2 8 19 0.3688 0.0061
-2 8 20 0.0121 -0.0555
-2 8 21 -0.0903 0.0004
-2 8 22 -0.0448 -0.0655
-2 9 -1 0.1041 0.0120
-2 9 0 0.0958 0.0218
-2 9 1 -0.2604 0.0033
-2 9 2 0.0976 0.0082
-2 9 3 -0.3829 0.0151
-2 9 4 0.2009 -0.0005
-2 9 5 -0.2544 0.0366
-2 9 6 0.0927 -0.0049
-2 9 7 -0.4124 0.0419
-2 9 8 -0.1079 -0.0105
-2 9 9 -0.8046 0.0244
-2 9 10 0.0068 -0.0159
-2 9 11 -0.8509 0.0137
-2 9 12 0.3330 -0.0106
-2 9 13 -0.4693 0.0346
-2 9 14 0.3267 0.0057
-2 9 15 -0.1340 0.0651
-2 9 16 -0.0946 0.0143
-2 9 17 -0.0534 0.0718
-2 9 18 -0.3905 0.0000
-2 9 19 -0.0283 0.0662
-2 9 20 -0.2390 -0.0240
-2 10 -1 0.0519 0.0022
-2 10 0 0.0406 0.0962
-2 10 1 -0.0068 0.0016
-2 10 2 0.2932 0.1038
-2 10 3 -0.2180 -0.0049
-2 10 4 0.2238 0.0836
-2 10 5 -0.3169 -0.0104
-2 10 6 0.0541 0.0604
-2 10 7 -0.2552 -0.0073
-2 10 8 0.0998 0.0606
-2 10 9 -0.3717 0.0014
-2 10 10 0.1908 0.0686
-2 10 11 -0.7483 0.0027
-2 10 12 0.1157 0.0513
-2 10 13 -0.9321 -0.0123
-2 10 14 0.0417 0.0227
-2 10 15 -0.6171 -0.0345
-2 10 16 0.1183 0.0307
-2 10 17 -0.1393 -0.0430
-2 11 -1 -0.0106 0.0281
-2 11 0 -0.3734 -0.0040
-2 11 1 -0.2745 0.0232
-2 11 2 -0.0749 0.0040
-2 11 3 -0.3403 0.0380
-2 11 4 0.1135 0.0047
-2 11 5 -0.1592 0.0499
-2 11 6 0.0322 0.0008
-2 11 7 -0.0834 0.0171
-2 11 8 -0.0397 -0.0000
-2 11 9 -0.2168 -0.0495
-2 11 10 0.2274 0.0022
-2 11 11 -0.3126 -0.0794
-2 11 12 0.6786 0.0002
-2 11 13 -0.2670 -0.0376
-2 11 14 0.8906 -0.0061
-2 12 -1 0.0392 0.0009
-2 12 0 -0.2719 -0.1102
-2 12 1 -0.1541 -0.0025
-2 12 2 -0.1802 -0.1086
-2 12 3 -0.1179 0.0017
-2 12 4 -0.2800 -0.1282
-2 12 5 0.2707 0.0182
-2 12 6 -0.3537 -0.1182
-2 12 7 0.7233 0.0302
-2 12 8 -0.1424 -0.0412
-1 0 3 5.6482 -0.0705
-1 0 5 2.0282 -0.0626
-1 0 7 -0.3442 -0.0619
-1 0 9 -0.9960 -0.0649
-1 0 11 -0.2956 -0.0604
-1 0 13 0.9066 -0.0537
-1 0 15 1.3897 -0.0639
-1 0 17 0.6730 -0.0936
-1 0 19 -0.2929 -0.1205
-1 0 21 -0.3852 -0.1314
-1 0 23 0.1849 -0.1384
-1 0 25 0.3758 -0.1467
-1 0 27 -0.1227 -0.1342
-1 0 29 -0.6388 -0.0853
-1 1 0 -7.7811 0.1056
-1 1 1 -1.9648 -0.0912
-1 1 2 -6.9937 0.0771
-1 1 3 1.7703 -0.0034
-1 1 4 -3.8123 0.0280
-1 1 5 2.8258 0.0484
-1 1 6 -0.8437 -0.0111
-1 1 7 1.7806 0.0481
-1 1 8 0.7101 -0.0233
-1 1 9 0.4673 -0.0049
-1 1 10 0.8283 -0.0165
-1 1 11 -0.1904 -0.0725
-1 1 12 -0.0179 -0.0070
-1 1 13 -0.5302 -0.0947
-1 1 14 -0.8149 -0.0016
-1 1 15 -0.8727 -0.0585
-1 1 16 -0.6100 -0.0001
-1 1 17 -0.9652 -0.0212
-1 1 18 0.3258 -0.0034
-1 1 19 -0.7167 -0.0254
-1 1 20 0.8091 -0.0066
-1 1 21 -0.5408 -0.0369
-1 1 22 0.4046 0.0034
-1 1 23 -0.6674 -0.0189
-1 1 24 -0.0864 0.0256
-1 1 25 -0.7582 -0.0136
-1 1 26 0.0510 0.0335
-1 1 27 -0.5027 -0.0667
-1 1 28 0.4937 0.0059
-1 1 29 -0.1047 -0.1209
-1 2 0 7.2468 -0.0021
-1 2 1 6.0191 -0.0240
-1 2 3 4.4792 0.0122
-1 2 4 -6.2526 0.0284
-1 2 5 2.4406 0.0454
-1 2 6 -5.5680 0.0133
-1 2 7 0.8936 0.0529
-1 2 8 -2.5302 0.0194
-1 2 9 0.0120 0.0360
-1 2 10 -0.4259 0.0662
-1 2 11 -0.1266 0.0131
-1 2 12 0.2658 0.1090
-1 2 13 0.2162 0.0019
-1 2 14 0.6194 0.1011
-1 2 15 0.2422 0.0078
-1 2 16 0.8800 0.0654
-1 2 17 -0.3890 0.0251
-1 2 18 0.6150 0.0527
-1 2 19 -0.9456 0.0425
-1 2 20 0.0894 0.0569
-1 2 21 -0.7061 0.0488
-1 2 22 0.0042 0.0451
-1 2 23 -0.0597 0.0408
-1 2 24 0.3097 0.0482
-1 2 25 0.1473 0.0242
-1 2 26 0.3829 0.1223
-1 2 27 -0.1568 0.0062
-1 2 28 0.1082 0.2205
-1 2 29 -0.3645 -0.0102
-1 3 0 -4.1019 -0.0647
-1 3 1 -1.2033 0.0679
-1 3 2 -3.4668 -0.0566
-1 3 3 4.7915 -0.0171
-1 3 4 -2.9369 -0.0312
-1 3 5 5.4010 -0.0205
-1 3 6 -2.5411 0.0036
-1 3 7 2.5662 0.0325
-1 3 8 -1.8277 0.0300
-1 3 9 0.3434 0.0689
-1 3 10 -0.9626 0.0365
-1 3 11 0.1168 0.0687
-1 3 12 -0.4994 0.0252
-1 3 13 0.3823 0.0704
-1 3 14 -0.3371 0.0072
-1 3 15 0.0831 0.0860
-1 3 16 0.0376 -0.0039
-1 3 17 -0.1097 0.0829
-1 3 18 0.4744 0.0008
-1 3 19 0.3220 0.0593
-1 3 20 0.3358 0.0145
-1 3 21 0.6888 0.0588
-1 3 22 -0.3464 0.0175
-1 3 23 0.4351 0.0818
-1 3 24 -0.7956 0.0011
-1 3 25 0.0496 0.0596
-1 3 26 -0.5945 -0.0142
-1 3 27 0.0671 -0.0333
-1 3 28 -0.1339 -0.0014
-1 3 29 0.2360 -0.1124
-1 4 0 1.4057 0.0274
-1 4 1 2.3961 -0.0071
-1 4 2 -1.6089 0.0371
-1 4 3 2.5656 -0.0202
-1 4 4 -1.7279 0.0187
-1 4 5 2.8452 -0.0387
-1 4 6 0.2955 -0.0359
-1 4 7 2.5068 -0.0433
-1 4 8 1.4265 -0.0774
-1 4 9 1.5333 -0.0307
-1 4 10 0.4425 -0.0764
-1 4 11 0.6547 -0.0143
-1 4 12 -0.8617 -0.0651
-1 4 13 0.2147 -0.0022
-1 4 14 -0.7500 -0.0738
-1 4 15 -0.1283 0.0073
-1 4 16 0.0960 -0.0780
-1 4 17 -0.4714 0.0091
-1 4 18 0.2065 -0.0517
-1 4 19 -0.3637 -0.0054
-1 4 20 -0.3187 -0.0263
-1 4 21 0.2911 -0.0249
-1 4 22 -0.4250 -0.0429
-1 4 23 0.8413 -0.0202
-1 4 24 0.0092 -0.0774
-1 4 25 0.7692 0.0153
-1 4 26 0.2561 -0.0739
-1 4 27 0.3481 0.0506
-1 4 28 0.0773 -0.0317
-1 5 0 -0.2902 0.0571
-1 5 1 0.2686 -0.0672
-1 5 2 -1.1428 0.0391
-1 5 3 0.2368 -0.0465
-1 5 4 -1.9932 0.0133
-1 5 5 -1.2344 -0.0358
-1 5 6 -2.0529 -0.0166
-1 5 7 -2.1138 -0.0471
-1 5 8 -1.3300 -0.0396
-1 5 9 -1.0768 -0.0846
-1 5 10 -0.5515 -0.0384
-1 5 11 0.6245 -0.1192
-1 5 12 -0.1168 -0.0156
-1 5 13 0.9602 -0.1215
-1 5 14 0.2508 0.0019
-1 5 15 -0.0774 -0.1064
-1 5 16 0.6688 -0.0013
-1 5 17 -0.8147 -0.1083
-1 5 18 0.6810 -0.0075
-1 5 19 -0.4832 -0.1226
-1 5 20 0.0819 0.0025
-1 5 21 0.0518 -0.1142
-1 5 22 -0.5163 0.0156
-1 5 23 -0.0097 -0.0773
-1 5 24 -0.4883 0.0082
-1 5 25 -0.3794 -0.0430
-1 5 26 -0.0735 -0.0145
-1 5 27 -0.5079 -0.0281
-1 6 0 0.5521 -0.0818
-1 6 1 -0.4712 0.0290
-1 6 2 -0.0907 -0.0661
-1 6 3 0.6912 0.0351
-1 6 4 0.3785 -0.0438
-1 6 5 1.1947 0.0429
-1 6 6 1.1682 -0.0113
-1 6 7 0.8233 0.0436
-1 6 8 1.0273 0.0234
-1 6 9 0.2973 0.0270
-1 6 10 -0.0262 0.0403
-1 6 11 0.1520 0.0000
-1 6 12 -0.7195 0.0258
-1 6 13 0.1268 -0.0125
-1 6 14 -0.3546 -0.0058
-1 6 15 -0.1070 -0.0000
-1 6 16 0.3261 -0.0241
-1 6 17 -0.2463 0.0133
-1 6 18 0.4138 -0.0179
-1 6 19 0.0916 0.0020
-1 6 20 0.0465 -0.0017
-1 6 21 0.5774 -0.0216
-1 6 22 -0.1355 0.0144
-1 6 23 0.5829 -0.0262
-1 6 24 0.0166 0.0328
-1 6 25 0.1332 -0.0105
-1 6 26 0.2400 0.0454
-1 7 0 0.4800 -0.0134
-1 7 1 -0.1142 0.0420
-1 7 2 -0.0883 0.0008
-1 7 3 -0.0591 0.0576
-1 7 4 -0.4432 0.0115
-1 7 5 -0.2086 0.0623
-1 7 6 -0.2416 0.0174
-1 7 7 -0.2977 0.0613
-1 7 8 0.0597 0.0274
-1 7 9 -0.1137 0.0661
-1 7 10 -0.0056 0.0410
-1 7 11 0.1340 0.0818
-1 7 12 -0.2338 0.0393
-1 7 13 0.1394 0.1049
-1 7 14 -0.2012 0.0108
-1 7 15 -0.0022 0.1256
-1 7 16 -0.0118 -0.0233
-1 7 17 -0.0075 0.1318
-1 7 18 -0.0871 -0.0320
-1 7 19 0.1021 0.1153
-1 7 20 -0.4067 -0.0163
-1 7 21 0.1284 0.0723
-1 7 22 -0.5192 -0.0052
-1 7 23 0.0823 0.0100
-1 7 24 -0.2672 -0.0118
-1 7 25 0.0628 -0.0427
-1 8 0 0.7416 0.1010
-1 8 1 -0.2555 -0.0441
-1 8 2 0.7276 0.0703
-1 8 3 -0.2253 -0.0432
-1 8 4 0.3325 0.0572
-1 8 5 -0.3039 -0.0309
-1 8 6 -0.0872 0.0549
-1 8 7 -0.2372 -0.0144
-1 8 8 -0.1882 0.0476
-1 8 9 0.0877 -0.0063
-1 8 10 0.0188 0.0387
-1 8 11 0.3068 -0.0075
-1 8 12 0.2653 0.0396
-1 8 13 0.0555 -0.0086
-1 8 14 0.3038 0.0513
-1 8 15 -0.4405 -0.0061
-1 8 16 0.1384 0.0699
-1 8 17 -0.6254 -0.0052
-1 8 18 0.0161 0.0949
-1 8 19 -0.3702 -0.0047
-1 8 20 0.0836 0.1231
-1 8 21 -0.0783 0.0026
-1 8 22 0.1489 0.1455
-1 8 23 -0.0390 0.0118
-1 9 0 0.2713 -0.0380
-1 9 1 -1.3915 0.0119
-1 9 2 0.2410 -0.0361
-1 9 3 -1.1552 -0.0060
-1 9 4 0.3214 -0.0303
-1 9 5 -0.6781 -0.0305
-1 9 6 0.2320 -0.0268
-1 9 7 -0.4064 -0.0408
-1 9 8 -0.1248 -0.0283
-1 9 9 -0.4627 -0.0340
-1 9 10 -0.3715 -0.0319
-1 9 11 -0.5674 -0.0258
-1 9 12 -0.1436 -0.0312
-1 9 13 -0.4388 -0.0230
-1 9 14 0.3553 -0.0190
-1 9 15 -0.1191 -0.0312
-1 9 16 0.5954 0.0052
-1 9 17 0.0881 -0.0670
-1 9 18 0.4226 0.0291
-1 9 19 -0.0055 -0.1276
-1 9 20 0.1931 0.0357
-1 9 21 -0.1961 -0.1703
-1 10 0 0.7103 -0.0548
-1 10 1 0.1353 0.0308
-1 10 2 0.7957 -0.0602
-1 10 3 -0.0059 0.0194
-1 10 4 0.6423 -0.0658
-1 10 5 -0.2303 0.0028
-1 10 6 0.4973 -0.0728
-1 10 7 -0.1646 -0.0077
-1 10 8 0.5392 -0.0747
-1 10 9 0.1011 -0.0056
-1 10 10 0.6471 -0.0597
-1 10 11 0.2324 0.0059
-1 10 12 0.5818 -0.0523
-1 10 13 0.1896 0.0180
-1 10 14 0.2646 -0.0878
-1 10 15 0.2172 0.0246
-1 10 16 -0.1235 -0.1395
-1 10 17 0.3827 0.0248
-1 10 18 -0.2907 -0.1394
-1 11 0 0.2663 0.0571
-1 11 1 0.0760 -0.0648
-1 11 2 0.4222 0.0502
-1 11 3 0.1750 -0.0387
-1 11 4 0.8041 0.0466
-1 11 5 0.3267 -0.0168
-1 11 6 0.8808 0.0406
-1 11 7 0.3510 -0.0102
-1 11 8 0.4847 0.0273
-1 11 9 0.1474 -0.0481
-1 11 10 -0.0372 0.0147
-1 11 11 -0.1962 -0.1154
-1 11 12 -0.3550 0.0140
-1 11 13 -0.4325 -0.1313
-1 11 14 -0.4818 0.0182
-1 11 15 -0.3468 -0.0537
-1 12 0 -0.2367 -0.0334
-1 12 1 -0.4106 0.0189
-1 12 2 -0.2857 -0.0336
-1 12 3 -0.7333 0.0219
-1 12 4 -0.3536 -0.0191
-1 12 5 -1.0033 0.0166
-1 12 6 -0.4287 0.0054
-1 12 7 -0.8387 0.0144
-1 12 8 -0.4154 0.0507
-1 12 9 -0.3731 0.0199
0 0 2 32.2880 -0.8163
0 0 6 14.8270 -1.6446
0 0 8 4.4057 -1.6050
0 0 10 -0.1906 -1.4826
0 0 12 0.2212 -1.4385
0 0 14 1.1533 -1.4805
0 0 16 0.6946 -1.5189
0 0 18 0.0273 -1.4996
0 0 20 -0.1521 -1.4392
0 0 22 -0.3114 -1.3549
0 0 24 -0.3822 -1.2167
0 0 26 0.0300 -0.9836
0 0 28 0.4832 -0.6653
0 1 2 3.5657 0.1026
0 1 3 -30.7952 -0.2283
0 1 4 4.9920 0.0510
0 1 5 -20.7147 0.0372
0 1 6 3.9715 -0.0067
0 1 7 -8.7843 0.0697
0 1 8 1.9158 -0.0317
0 1 9 -1.1674 -0.0168
0 1 10 0.3517 -0.0104
0 1 11 0.1259 -0.0695
0 1 12 -0.2211 0.0239
0 1 13 -1.0951 -0.0388
0 1 14 -0.1464 0.0296
0 1 15 -1.1435 0.0109
0 1 16 0.0973 0.0077
0 1 17 -0.2514 0.0175
0 1 18 0.2357 -0.0083
0 1 19 0.1584 -0.0000
0 1 20 0.1790 -0.0035
0 1 21 0.2076 0.0094
0 1 22 -0.0299 0.0046
0 1 23 0.3704 0.0380
0 1 24 -0.2644 -0.0044
0 1 25 0.2877 0.0162
0 1 26 -0.4156 -0.0332
0 1 27 -0.1577 -0.0949
0 1 28 -0.4481 -0.0644
0 1 29 -0.3717 -0.2356
0 2 0 29.5701 0.3078
0 2 1 -3.5550 0.0131
0 2 2 27.5957 0.3013
0 2 3 -8.3310 0.0140
0 2 4 21.2184 0.3149
0 2 5 -8.2479 0.0243
0 2 6 11.6255 0.3857
0 2 7 -4.8257 0.0244
0 2 8 3.5065 0.4822
0 2 9 -1.4072 -0.0035
0 2 10 0.5638 0.5312
0 2 11 0.0951 -0.0393
0 2 12 1.1759 0.5054
0 2 13 0.0299 -0.0418
0 2 14 1.4301 0.4570
0 2 15 -0.4216 -0.0094
0 2 16 0.3787 0.4517
0 2 17 -0.5869 0.0120
0 2 18 -0.3963 0.4895
0 2 19 -0.4414 -0.0061
0 2 20 -0.3689 0.5057
0 2 21 -0.1818 -0.0386
0 2 22 -0.3551 0.4481
0 2 23 0.0547 -0.0487
0 2 24 -0.5184 0.3400
0 2 25 0.2491 -0.0330
0 2 26 -0.3853 0.2534
0 2 27 0.4182 -0.0153
0 2 28 -0.0672 0.2201
0 2 29 0.4952 -0.0180
0 3 1 -10.3072 0.3315
0 3 2 6.6012 -0.0543
0 3 3 -9.8539 0.2607
0 3 4 8.8837 -0.0309
0 3 5 -7.4186 0.1978
0 3 6 6.5547 -0.0149
0 3 7 -3.6153 0.1476
0 3 8 2.8399 -0.0039
0 3 9 -1.2248 0.1315
0 3 10 0.6946 0.0069
0 3 11 -1.1130 0.1575
0 3 12 0.4610 0.0046
0 3 13 -1.3063 0.1995
0 3 14 0.8338 -0.0189
0 3 15 -0.5351 0.2179
0 3 16 0.8384 -0.0414
0 3 17 0.2293 0.1923
0 3 18 0.4698 -0.0383
0 3 19 0.2001 0.1403
0 3 20 0.1530 -0.0179
0 3 21 0.0948 0.1065
0 3 22 0.1720 -0.0043
0 3 23 0.4673 0.1225
0 3 24 0.4526 -0.0024
0 3 25 0.7864 0.1701
0 3 26 0.6498 -0.0032
0 3 27 0.6452 0.2039
0 3 28 0.5156 -0.0056
0 4 0 -0.8301 0.0010
0 4 1 -2.6116 -0.0455
0 4 2 0.1465 -0.0414
0 4 3 -6.0161 -0.0425
0 4 4 1.6288 -0.0846
0 4 5 -5.7957 -0.0352
0 4 6 1.6838 -0.1221
0 4 7 -3.4066 -0.0173
0 4 8 0.8210 -0.1570
0 4 9 -1.3707 0.0015
0 4 10 0.5551 -0.1917
0 4 11 -0.6654 0.0112
0 4 12 0.8108 -0.2174
0 4 13 -0.6322 0.0118
0 4 14 0.7331 -0.2266
0 4 15 -0.4967 0.0053
0 4 16 0.5623 -0.2186
0 4 17 -0.1597 -0.0051
0 4 18 0.8537 -0.1950
0 4 19 0.1039 -0.0057
0 4 20 1.0620 -0.1665
0 4 21 0.0226 0.0146
0 4 22 0.4726 -0.1563
0 4 23 -0.4982 0.0429
0 4 24 -0.4448 -0.1694
0 4 25 -1.1716 0.0546
0 4 26 -0.8104 -0.1763
0 4 27 -1.4250 0.0473
0 4 28 -0.6008 -0.1540
0 5 1 -0.6242 -0.2004
0 5 2 2.7895 0.0072
0 5 3 -1.7920 -0.1866
0 5 4 3.6445 0.0044
0 5 5 -2.4002 -0.1792
0 5 6 2.5778 0.0062
0 5 7 -1.7603 -0.1780
0 5 8 1.0939 0.0074
0 5 9 -0.9547 -0.1771
0 5 10 0.2890 0.0066
0 5 11 -0.7541 -0.1797
0 5 12 0.0773 0.0047
0 5 13 -0.7698 -0.1887
0 5 14 -0.0148 0.0066
0 5 15 -0.7868 -0.1963
0 5 16 -0.1265 0.0200
0 5 17 -1.1313 -0.1985
0 5 18 -0.1941 0.0411
0 5 19 -1.5513 -0.1988
0 5 20 -0.1688 0.0516
0 5 21 -1.2856 -0.1865
0 5 22 0.0608 0.0395
0 5 23 -0.3803 -0.1461
0 5 24 0.5300 0.0150
0 5 25 0.2982 -0.0971
0 5 26 0.9016 -0.0013
0 5 27 0.3547 -0.0808
0 6 0 0.8954 -0.0928
0 6 1 -0.5282 0.0583
0 6 2 1.5816 -0.0668
0 6 3 -1.1001 0.0508
0 6 4 2.6164 -0.0423
0 6 5 -0.7909 0.0313
0 6 6 2.5306 -0.0161
0 6 7 -0.1496 0.0112
0 6 8 1.4794 0.0071
0 6 9 0.1392 0.0000
0 6 10 0.5579 0.0278
0 6 11 0.0160 0.0007
0 6 12 0.1251 0.0494
0 6 13 -0.1656 0.0099
0 6 14 -0.0538 0.0605
0 6 15 -0.2140 0.0190
0 6 16 0.0520 0.0503
0 6 17 -0.1635 0.0185
0 6 18 0.4130 0.0358
0 6 19 -0.0478 0.0067
0 6 20 0.5343 0.0385
0 6 21 0.0670 -0.0073
0 6 22 0.1866 0.0454
0 6 23 0.0245 -0.0122
0 6 24 -0.1451 0.0340
0 6 25 -0.1581 -0.0071
0 6 26 -0.0842 0.0171
0 7 1 0.7562 0.0823
0 7 2 -0.0185 0.0208
0 7 3 -0.4350 0.1013
0 7 4 -0.0214 0.0208
0 7 5 -1.2364 0.1161
0 7 6 0.0180 0.0163
0 7 7 -0.7554 0.1271
0 7 8 0.1231 0.0037
0 7 9 0.2886 0.1375
0 7 10 0.2719 -0.0097
0 7 11 0.9546 0.1384
0 7 12 0.4018 -0.0129
0 7 13 1.1032 0.1292
0 7 14 0.4742 -0.0072
0 7 15 0.9177 0.1305
0 7 16 0.4745 -0.0061
0 7 17 0.5315 0.1498
0 7 18 0.3450 -0.0180
0 7 19 0.2625 0.1598
0 7 20 0.0605 -0.0361
0 7 21 0.3570 0.1402
0 7 22 -0.2101 -0.0475
0 7 23 0.5083 0.1101
0 7 24 -0.2306 -0.0455
0 8 0 -1.2240 0.1047
0 8 1 -0.0277 -0.0299
0 8 2 -0.6656 0.0892
0 8 3 -0.2129 -0.0212
0 8 4 0.2815 0.0784
0 8 5 -0.5398 -0.0165
0 8 6 0.5417 0.0762
0 8 7 -0.7071 -0.0121
0 8 8 0.1369 0.0673
0 8 9 -0.5623 -0.0047
0 8 10 -0.2401 0.0483
0 8 11 -0.3083 -0.0023
0 8 12 -0.3498 0.0393
0 8 13 -0.1900 -0.0122
0 8 14 -0.3425 0.0446
0 8 15 -0.2127 -0.0273
0 8 16 -0.2218 0.0392
0 8 17 -0.2055 -0.0340
0 8 18 -0.0365 0.0122
0 8 19 -0.0216 -0.0281
0 8 20 -0.0578 -0.0125
0 8 21 0.2983 -0.0167
0 8 22 -0.2908 -0.0144
0 8 23 0.5004 -0.0086
0 9 1 0.8996 -0.0142
0 9 2 0.0558 -0.0438
0 9 3 0.2553 -0.0253
0 9 4 0.2378 -0.0356
0 9 5 -0.3657 -0.0482
0 9 6 0.3603 -0.0163
0 9 7 -0.6616 -0.0693
0 9 8 0.2529 -0.0013
0 9 9 -0.8860 -0.0668
0 9 10 0.0876 0.0025
0 9 11 -1.0685 -0.0556
0 9 12 0.0733 0.0001
0 9 13 -0.9254 -0.0694
0 9 14 0.1197 -0.0013
0 9 15 -0.5266 -0.0995
0 9 16 0.0602 0.0021
0 9 17 -0.2577 -0.0993
0 9 18 -0.0725 0.0107
0 9 19 -0.1656 -0.0558
0 9 20 -0.1878 0.0211
0 9 21 -0.0157 -0.0118
0 10 0 -0.9000 -0.0863
0 10 1 0.0035 0.0049
0 10 2 -0.6616 -0.0894
0 10 3 -0.0264 0.0001
0 10 4 -0.2455 -0.0862
0 10 5 -0.0469 -0.0094
0 10 6 -0.0157 -0.0698
0 10 7 0.0311 -0.0117
0 10 8 0.1518 -0.0673
0 10 9 0.0600 -0.0017
0 10 10 0.4120 -0.0926
0 10 11 -0.1319 0.0141
0 10 12 0.5032 -0.1049
0 10 13 -0.3551 0.0255
0 10 14 0.2395 -0.0653
0 10 15 -0.3167 0.0258
0 10 16 -0.0723 -0.0070
0 10 17 -0.1258 0.0175
0 10 18 -0.1334 0.0039
0 11 1 0.3968 -0.0165
0 11 2 0.1395 0.0205
0 11 3 0.1918 -0.0011
0 11 4 0.1951 0.0172
0 11 5 0.1466 -0.0016
0 11 6 0.0893 0.0118
0 11 7 0.3165 -0.0150
0 11 8 -0.0411 0.0071
0 11 9 0.3997 0.0050
0 11 10 0.0727 0.0053
0 11 11 0.3384 0.0652
0 11 12 0.3782 0.0045
0 11 13 0.3555 0.1030
0 11 14 0.4950 0.0065
0 11 15 0.4301 0.0734
0 12 0 0.0087 0.1562
0 12 1 -0.0331 0.0102
0 12 2 0.1215 0.1448
0 12 3 -0.0532 0.0114
0 12 4 0.2395 0.1260
0 12 5 0.0488 0.0201
0 12 6 0.1149 0.1306
0 12 7 0.2109 0.0215
0 12 8 -0.0841 0.1295
0 12 9 0.1989 0.0045
0 12 10 -0.1149 0.0748
1 0 1 7.0670 0.0669
1 0 3 1.9950 0.0542
1 0 5 -3.1084 0.0527
1 0 7 -4.6421 0.0692
1 0 9 -3.1777 0.0914
1 0 11 -1.7849 0.1039
1 0 13 -1.6822 0.1099
1 0 15 -1.6287 0.1248
1 0 17 -0.8269 0.1444
1 0 19 -0.0980 0.1417
1 0 21 -0.1628 0.1081
1 0 23 -0.5845 0.0783
1 0 25 -0.7448 0.0906
1 0 27 -0.6293 0.1321
1 0 29 -0.3948 0.1480
1 1 1 6.5209 0.1110
1 1 2 -4.5754 -0.0484
1 1 3 9.1423 0.0668
1 1 4 0.5330 -0.0164
1 1 5 8.6393 0.0173
1 1 6 3.4397 0.0027
1 1 7 6.0245 -0.0006
1 1 8 2.7273 0.0051
1 1 9 3.0969 0.0161
1 1 10 0.8687 0.0058
1 1 11 0.9504 0.0400
1 1 12 0.3895 0.0145
1 1 13 -0.2324 0.0579
1 1 14 0.9192 0.0187
1 1 15 -0.5946 0.0698
1 1 16 0.9063 0.0061
1 1 17 -0.3201 0.0614
1 1 18 0.2998 -0.0079
1 1 19 0.2127 0.0235
1 1 20 0.1035 0.0026
1 1 21 0.4879 -0.0150
1 1 22 0.5124 0.0310
1 1 23 0.2893 -0.0159
1 1 24 0.8725 0.0378
1 1 25 -0.1049 0.0136
1 1 26 0.8338 0.0042
1 1 27 -0.3124 0.0338
1 1 28 0.5511 -0.0371
1 1 29 -0.2700 0.0342
1 2 1 5.4623 0.0330
1 2 2 -14.7372 -0.0730
1 2 3 2.7315 0.0114
1 2 4 -16.4439 -0.0665
1 2 5 0.1697 -0.0253
1 2 6 -12.5143 -0.0421
1 2 7 -0.1008 -0.0469
1 2 8 -6.6386 -0.0447
1 2 9 1.1135 -0.0410
1 2 10 -2.2198 -0.0616
1 2 11 1.4764 -0.0259
1 2 12 -0.1672 -0.0675
1 2 13 0.4476 -0.0226
1 2 14 0.3267 -0.0662
1 2 15 -0.4848 -0.0280
1 2 16 0.1124 -0.0653
1 2 17 -0.4137 -0.0268
1 2 18 -0.4087 -0.0563
1 2 19 -0.0636 -0.0186
1 2 20 -0.8579 -0.0405
1 2 21 -0.2217 -0.0164
1 2 22 -0.8506 -0.0327
1 2 23 -0.6230 -0.0243
1 2 24 -0.4324 -0.0252
1 2 25 -0.7171 -0.0342
1 2 26 -0.0402 0.0055
1 2 27 -0.4973 -0.0396
1 2 28 0.0656 0.0444
1 3 1 9.2048 -0.0674
1 3 2 -4.1155 0.0275
1 3 3 13.4946 -0.0263
1 3 4 -3.3531 0.0147
1 3 5 11.6653 -0.0400
1 3 6 -2.6045 0.0102
1 3 7 6.3568 -0.0590
1 3 8 -2.2457 -0.0041
1 3 9 1.8562 -0.0628
1 3 10 -1.6325 -0.0313
1 3 11 0.1237 -0.0670
1 3 12 -0.4268 -0.0475
1 3 13 0.2476 -0.0761
1 3 14 0.5562 -0.0331
1 3 15 0.6357 -0.0810
1 3 16 0.5606 -0.0005
1 3 17 0.6989 -0.0799
1 3 18 0.0584 0.0198
1 3 19 0.6060 -0.0670
1 3 20 -0.0653 0.0107
1 3 21 0.4617 -0.0291
1 3 22 0.1999 -0.0179
1 3 23 0.2582 0.0159
1 3 24 0.2646 -0.0398
1 3 25 0.1346 0.0147
1 3 26 -0.0037 -0.0338
1 3 27 0.1799 -0.0470
1 3 28 -0.2035 -0.0034
1 4 1 2.6292 0.0022
1 4 2 -4.5934 -0.0085
1 4 3 2.7972 0.0176
1 4 4 -5.0107 0.0199
1 4 5 2.4877 0.0250
1 4 6 -2.7345 0.0431
1 4 7 1.7649 0.0192
1 4 8 -0.2682 0.0501
1 4 9 0.8077 0.0117
1 4 10 0.4730 0.0513
1 4 11 -0.1837 0.0097
1 4 12 -0.2283 0.0512
1 4 13 -0.7567 0.0085
1 4 14 -0.9690 0.0464
1 4 15 -0.5654 0.0022
1 4 16 -0.9786 0.0475
1 4 17 0.0077 -0.0085
1 4 18 -0.4719 0.0644
1 4 19 0.1905 -0.0175
1 4 20 0.1065 0.0761
1 4 21 -0.1659 -0.0160
1 4 22 0.5092 0.0569
1 4 23 -0.4377 -0.0018
1 4 24 0.5679 0.0241
1 4 25 -0.1621 0.0136
1 4 26 0.2726 0.0143
1 4 27 0.3586 0.0122
1 5 1 1.1921 0.0890
1 5 2 -0.0796 -0.0377
1 5 3 2.4143 0.0634
1 5 4 -0.4207 -0.0243
1 5 5 2.2294 0.0595
1 5 6 -0.7842 -0.0023
1 5 7 1.2088 0.0772
1 5 8 -0.7377 0.0213
1 5 9 0.5747 0.0925
1 5 10 -0.2370 0.0367
1 5 11 0.7126 0.0930
1 5 12 0.3440 0.0352
1 5 13 1.0643 0.0942
1 5 14 0.5171 0.0155
1 5 15 1.0602 0.1068
1 5 16 0.1972 -0.0114
1 5 17 0.6690 0.1154
1 5 18 -0.1633 -0.0275
1 5 19 0.1246 0.1043
1 5 20 -0.1049 -0.0239
1 5 21 -0.3891 0.0801
1 5 22 0.2788 -0.0089
1 5 23 -0.6716 0.0524
1 5 24 0.4833 0.0035
1 5 25 -0.5527 0.0242
1 5 26 0.2379 0.0077
1 6 1 -1.2153 -0.0249
1 6 2 -1.7289 0.0703
1 6 3 -0.8275 -0.0313
1 6 4 -2.4102 0.0604
1 6 5 0.2665 -0.0343
1 6 6 -2.2951 0.0301
1 6 7 1.0360 -0.0273
1 6 8 -1.8330 -0.0035
1 6 9 0.8955 -0.0131
1 6 10 -1.4805 -0.0139
1 6 11 0.1152 0.0009
1 6 12 -1.2755 -0.0014
1 6 13 -0.6054 0.0097
1 6 14 -1.0375 0.0081
1 6 15 -0.7754 0.0107
1 6 16 -0.6939 -0.0013
1 6 17 -0.4071 0.0066
1 6 18 -0.3018 -0.0222
1 6 19 0.1023 0.0062
1 6 20 0.0718 -0.0410
1 6 21 0.3260 0.0169
1 6 22 0.3248 -0.0461
1 6 23 0.1633 0.0322
1 6 24 0.3179 -0.0255
1 6 25 -0.1095 0.0359
1 7 1 0.3379 -0.0476
1 7 2 0.4958 0.0159
1 7 3 0.5673 -0.0592
1 7 4 -0.1683 0.0108
1 7 5 0.7404 -0.0627
1 7 6 -0.7771 -0.0051
1 7 7 0.8226 -0.0568
1 7 8 -0.6465 -0.0211
1 7 9 0.7513 -0.0543
1 7 10 0.0856 -0.0285
1 7 11 0.5597 -0.0691
1 7 12 0.7659 -0.0262
1 7 13 0.3861 -0.0938
1 7 14 0.9814 -0.0124
1 7 15 0.2881 -0.1126
1 7 16 0.7594 0.0144
1 7 17 0.1630 -0.1246
1 7 18 0.2838 0.0437
1 7 19 -0.0807 -0.1311
1 7 20 -0.2309 0.0533
1 7 21 -0.3354 -0.1163
1 7 22 -0.5145 0.0340
1 7 23 -0.3772 -0.0717
1 7 24 -0.4285 0.0054
1 8 1 -0.2846 0.0362
1 8 2 -0.4743 -0.0991
1 8 3 -0.0458 0.0336
1 8 4 -0.3532 -0.0859
1 8 5 0.3180 0.0365
1 8 6 -0.4969 -0.0690
1 8 7 0.3324 0.0342
1 8 8 -0.5584 -0.0610
1 8 9 -0.1230 0.0187
1 8 10 -0.3145 -0.0547
1 8 11 -0.5991 0.0011
1 8 12 -0.0347 -0.0455
1 8 13 -0.6707 -0.0033
1 8 14 -0.0492 -0.0473
1 8 15 -0.4073 0.0029
1 8 16 -0.2441 -0.0555
1 8 17 -0.0973 0.0028
1 8 18 -0.2520 -0.0348
1 8 19 0.1513 -0.0105
1 8 20 0.0093 0.0186
1 8 21 0.3265 -0.0248
1 8 22 0.2447 0.0474
1 9 1 1.2032 -0.0096
1 9 2 0.3576 0.0199
1 9 3 0.9405 0.0035
1 9 4 0.2568 0.0225
1 9 5 0.9632 -0.0056
1 9 6 0.0580 0.0221
1 9 7 1.1104 -0.0039
1 9 8 0.1021 0.0256
1 9 9 1.0156 0.0136
1 9 10 0.3833 0.0310
1 9 11 0.7183 0.0232
1 9 12 0.4799 0.0270
1 9 13 0.5663 0.0367
1 9 14 0.1735 0.0065
1 9 15 0.6368 0.0869
1 9 16 -0.2530 -0.0233
1 9 17 0.6451 0.1415
1 9 18 -0.4489 -0.0457
1 9 19 0.4162 0.1225
1 9 20 -0.3801 -0.0491
1 10 1 -0.0964 -0.0257
1 10 2 -0.4607 0.0552
1 10 3 -0.4433 -0.0287
1 10 4 -0.3666 0.0753
1 10 5 -0.5213 -0.0231
1 10 6 -0.5179 0.0850
1 10 7 -0.4278 -0.0150
1 10 8 -0.6649 0.0641
1 10 9 -0.4898 -0.0105
1 10 10 -0.6278 0.0582
1 10 11 -0.6222 -0.0130
1 10 12 -0.5106 0.0955
1 10 13 -0.4600 -0.0202
1 10 14 -0.4266 0.1131
1 10 15 -0.0201 -0.0204
1 10 16 -0.3044 0.0557
1 10 17 0.2804 -0.0045
1 11 1 -0.0831 0.0810
1 11 2 0.4725 -0.0325
1 11 3 -0.0566 0.0542
1 11 4 0.6001 -0.0358
1 11 5 0.1125 0.0351
1 11 6 0.3758 -0.0455
1 11 7 0.3075 0.0649
1 11 8 0.1301 -0.0550
1 11 9 0.3409 0.1102
1 11 10 0.1999 -0.0528
1 11 11 0.1957 0.0831
1 11 12 0.3723 -0.0277
1 11 13 -0.0178 -0.0140
1 11 14 0.3121 0.0106
1 12 1 -0.4112 -0.0042
1 12 2 0.1453 0.0289
1 12 3 -0.5174 -0.0124
1 12 4 -0.0482 0.0373
1 12 5 -0.2711 -0.0162
1 12 6 -0.3025 0.0137
1 12 7 0.2320 -0.0092
1 12 8 -0.4848 -0.0775
1 12 9 0.4418 0.0107
2 0 2 9.6872 0.7242
2 0 4 8.5556 1.3801
2 0 6 3.3992 1.5931
2 0 8 -1.9418 1.5881
2 0 10 -3.8715 1.5294
2 0 12 -2.6421 1.4490
2 0 14 -1.2975 1.3676
2 0 16 -1.2984 1.2995
2 0 18 -1.3625 1.2150
2 0 20 -0.5264 1.1202
2 0 22 0.3222 1.0860
2 0 24 0.4374 1.1014
2 0 26 0.3667 1.0117
2 0 28 0.4985 0.7182
2 1 2 -0.0883 -0.1255
2 1 3 -7.7248 0.1280
2 1 4 1.2184 -0.0684
2 1 5 -4.6651 -0.0678
2 1 6 1.2633 -0.0069
2 1 7 0.1924 -0.0592
2 1 8 0.2832 0.0227
2 1 9 3.1578 -0.0210
2 1 10 -0.5373 0.0194
2 1 11 2.7707 0.0070
2 1 12 -0.6068 0.0045
2 1 13 1.1489 0.0293
2 1 14 -0.3427 -0.0062
2 1 15 0.7379 0.0244
2 1 16 -0.2748 -0.0105
2 1 17 1.1944 0.0067
2 1 18 -0.3640 -0.0094
2 1 19 0.9414 0.0181
2 1 20 -0.2871 -0.0063
2 1 21 0.0777 0.0345
2 1 22 0.0548 -0.0113
2 1 23 -0.2608 0.0006
2 1 24 0.4881 -0.0245
2 1 25 -0.0850 -0.0522
2 1 26 0.7738 -0.0208
2 1 27 -0.1359 -0.0432
2 1 28 0.7503 0.0174
2 2 2 3.5158 -0.2125
2 2 3 -0.8718 -0.0228
2 2 4 3.3021 -0.2787
2 2 5 -1.4240 -0.0375
2 2 6 0.9653 -0.4100
2 2 7 -0.2702 -0.0271
2 2 8 -1.3953 -0.4858
2 2 9 0.9572 -0.0000
2 2 10 -1.7373 -0.4887
2 2 11 0.8716 0.0241
2 2 12 -0.4983 -0.4729
2 2 13 -0.0437 0.0395
2 2 14 0.1770 -0.4460
2 2 15 -0.5203 0.0472
2 2 16 -0.3758 -0.3937
2 2 17 -0.2863 0.0408
2 2 18 -0.7764 -0.3481
2 2 19 -0.0483 0.0219
2 2 20 -0.2722 -0.3452
2 2 21 -0.2561 0.0160
2 2 22 0.2016 -0.3691
2 2 23 -0.6467 0.0473
2 2 24 -0.0012 -0.3918
2 2 25 -0.8110 0.0964
2 2 26 -0.2431 -0.4005
2 2 27 -0.6408 0.1130
2 3 2 -0.1670 0.0674
2 3 3 -1.0706 -0.2745
2 3 4 1.2028 0.0656
2 3 5 -1.1660 -0.1794
2 3 6 0.9113 0.0354
2 3 7 -0.0733 -0.1196
2 3 8 -0.3144 -0.0025
2 3 9 0.8653 -0.1227
2 3 10 -0.6564 -0.0138
2 3 11 0.6171 -0.1442
2 3 12 0.2382 0.0025
2 3 13 -0.0741 -0.1494
2 3 14 1.0544 0.0178
2 3 15 -0.0339 -0.1490
2 3 16 0.9021 0.0204
2 3 17 0.4225 -0.1503
2 3 18 0.3730 0.0286
2 3 19 0.3163 -0.1433
2 3 20 0.3405 0.0520
2 3 21 -0.1772 -0.1262
2 3 22 0.7347 0.0651
2 3 23 -0.2409 -0.0940
2 3 24 0.9325 0.0387
2 3 25 0.0530 -0.0297
2 3 26 0.6775 -0.0169
2 3 27 0.1007 0.0462
2 4 2 0.2388 0.0336
2 4 3 -0.9363 0.0448
2 4 4 0.4866 0.0707
2 4 5 -1.8656 0.0354
2 4 6 0.1450 0.1033
2 4 7 -1.1814 0.0362
2 4 8 -0.8289 0.1432
2 4 9 -0.0538 0.0282
2 4 10 -1.4636 0.1773
2 4 11 0.1090 -0.0014
2 4 12 -1.1904 0.1922
2 4 13 -0.4947 -0.0327
2 4 14 -0.6621 0.1931
2 4 15 -0.7418 -0.0369
2 4 16 -0.5142 0.1810
2 4 17 -0.3601 -0.0154
2 4 18 -0.4541 0.1535
2 4 19 -0.0414 0.0006
2 4 20 -0.1671 0.1335
2 4 21 -0.1839 -0.0108
2 4 22 0.0235 0.1459
2 4 23 -0.4617 -0.0389
2 4 24 -0.0668 0.1659
2 4 25 -0.5186 -0.0554
2 4 26 -0.0931 0.1464
2 5 2 0.3573 -0.0198
2 5 3 -0.4122 0.2068
2 5 4 1.4063 -0.0180
2 5 5 -0.4779 0.1894
2 5 6 1.4493 -0.0147
2 5 7 -0.2458 0.1603
2 5 8 0.4679 -0.0131
2 5 9 0.5234 0.1430
2 5 10 -0.3168 -0.0116
2 5 11 1.0736 0.1461
2 5 12 -0.1428 -0.0110
2 5 13 0.9344 0.1482
2 5 14 0.3950 -0.0164
2 5 15 0.5120 0.1352
2 5 16 0.4494 -0.0310
2 5 17 0.2197 0.1272
2 5 18 0.0762 -0.0499
2 5 19 0.0368 0.1370
2 5 20 -0.1969 -0.0613
2 5 21 -0.0251 0.1399
2 5 22 -0.2456 -0.0567
2 5 23 0.1095 0.1148
2 5 24 -0.2365 -0.0387
2 5 25 0.2198 0.0792
2 6 2 0.0618 0.0730
2 6 3 -0.2307 -0.0473
2 6 4 0.3898 0.0448
2 6 5 -0.4710 -0.0393
2 6 6 1.1830 0.0298
2 6 7 -0.3866 -0.0310
2 6 8 1.2188 0.0205
2 6 9 -0.0969 -0.0252
2 6 10 0.4658 -0.0053
2 6 11 -0.1248 -0.0193
2 6 12 -0.0635 -0.0445
2 6 13 -0.4550 -0.0133
2 6 14 0.0568 -0.0675
2 6 15 -0.5143 -0.0100
2 6 16 0.3647 -0.0642
2 6 17 -0.1357 -0.0099
2 6 18 0.4804 -0.0540
2 6 19 0.2120 -0.0109
2 6 20 0.4277 -0.0472
2 6 21 0.2500 -0.0102
2 6 22 0.2606 -0.0353
2 6 23 0.2258 -0.0038
2 6 24 0.0429 -0.0225
2 7 2 0.3288 -0.0172
2 7 3 0.2782 -0.1155
2 7 4 0.1840 -0.0051
2 7 5 -0.2476 -0.1055
2 7 6 0.3667 -0.0029
2 7 7 -0.6959 -0.1029
2 7 8 0.4655 -0.0047
2 7 9 -0.2928 -0.1073
2 7 10 0.4120 -0.0008
2 7 11 0.2808 -0.1015
2 7 12 0.4275 0.0112
2 7 13 0.2057 -0.0897
2 7 14 0.4064 0.0247
2 7 15 -0.2269 -0.0889
2 7 16 0.1037 0.0314
2 7 17 -0.3589 -0.0923
2 7 18 -0.2474 0.0337
2 7 19 -0.2021 -0.0846
2 7 20 -0.2165 0.0427
2 7 21 -0.1146 -0.0781
2 7 22 0.0855 0.0592
2 7 23 -0.1354 -0.0901
2 8 2 -0.0831 -0.0882
2 8 3 -0.2693 0.0192
2 8 4 -0.1408 -0.0922
2 8 5 -0.3073 0.0091
2 8 6 0.1892 -0.0887
2 8 7 -0.3686 0.0139
2 8 8 -0.0358 -0.0653
2 8 9 -0.1529 0.0275
2 8 10 -0.6749 -0.0420
2 8 11 0.0523 0.0372
2 8 12 -0.8279 -0.0292
2 8 13 -0.0599 0.0395
2 8 14 -0.4043 -0.0055
2 8 15 -0.2082 0.0401
2 8 16 -0.1452 0.0315
2 8 17 -0.0664 0.0403
2 8 18 -0.3134 0.0397
2 8 19 0.1185 0.0309
2 8 20 -0.4326 0.0000
2 8 21 0.0091 0.0069
2 9 2 -0.2418 0.0232
2 9 3 0.0211 0.0379
2 9 4 -0.2161 0.0239
2 9 5 -0.5878 0.0502
2 9 6 -0.0177 0.0204
2 9 7 -0.8780 0.0390
2 9 8 -0.0083 0.0149
2 9 9 -0.4598 0.0311
2 9 10 -0.1766 0.0125
2 9 11 -0.0118 0.0557
2 9 12 -0.1021 0.0093
2 9 13 -0.0699 0.0831
2 9 14 0.2429 -0.0016
2 9 15 -0.2158 0.0585
2 9 16 0.3931 -0.0169
2 9 17 0.0221 -0.0030
2 9 18 0.2037 -0.0241
2 9 19 0.3495 -0.0246
2 10 2 -0.0933 0.0827
2 10 3 -0.0200 -0.0013
2 10 4 0.2894 0.0655
2 10 5 -0.1096 0.0053
2 10 6 0.7547 0.0728
2 10 7 -0.2139 0.0110
2 10 8 0.7145 0.0893
2 10 9 -0.1411 -0.0020
2 10 10 0.4110 0.0642
2 10 11 -0.0544 -0.0324
2 10 12 0.4186 -0.0116
2 10 13 -0.1716 -0.0561
2 10 14 0.6134 -0.0667
2 10 15 -0.3123 -0.0553
2 10 16 0.4729 -0.0358
2 11 2 0.5335 -0.0089
2 11 3 0.0525 0.0276
2 11 4 0.5766 -0.0070
2 11 5 -0.0954 0.0100
2 11 6 0.5833 -0.0211
2 11 7 -0.0594 -0.0476
2 11 8 0.4887 -0.0332
2 11 9 0.1839 -0.0929
2 11 10 0.2994 -0.0244
2 11 11 0.2104 -0.0641
2 11 12 0.1744 -0.0031
2 12 2 -0.3648 -0.1395
2 12 3 -0.2509 -0.0233
2 12 4 -0.2524 -0.1343
2 12 5 -0.4113 -0.0161
2 12 6 -0.1056 -0.0699
3 0 3 0.2478 -0.1207
3 0 5 -1.0117 -0.1187
3 0 7 -1.7883 -0.1111
3 0 9 -1.1875 -0.1056
3 0 11 -0.0402 -0.0985
3 0 13 0.3802 -0.0942
3 0 15 0.1503 -0.0988
3 0 17 0.1410 -0.1062
3 0 19 0.3666 -0.1131
3 0 21 0.1776 -0.1291
3 0 23 -0.3516 -0.1505
3 0 25 -0.5178 -0.1453
3 1 3 0.9399 -0.0920
3 1 4 0.3062 0.0612
3 1 5 1.4630 0.0115
3 1 6 1.1607 0.0167
3 1 7 0.8551 0.0772
3 1 8 1.1428 -0.0177
3 1 9 -0.1436 0.0650
3 1 10 0.2824 -0.0305
3 1 11 -0.7986 -0.0089
3 1 12 -0.2968 -0.0253
3 1 13 -0.9731 -0.0659
3 1 14 -0.1110 -0.0115
3 1 15 -0.9238 -0.0576
3 1 16 0.1126 -0.0049
3 1 17 -0.8152 -0.0259
3 1 18 -0.1124 -0.0129
3 1 19 -0.6092 -0.0298
3 1 20 -0.2292 -0.0203
3 1 21 -0.3038 -0.0562
3 1 22 0.1888 -0.0120
3 1 23 -0.0427 -0.0546
3 1 24 0.5824 -0.0012
3 1 25 0.0569 -0.0191
3 1 26 0.3854 -0.0086
3 2 3 0.0360 -0.0084
3 2 4 -1.3956 0.0651
3 2 5 -0.3452 0.0180
3 2 6 -1.3259 0.0628
3 2 7 -0.5752 0.0435
3 2 8 -0.2502 0.0443
3 2 9 -0.2584 0.0533
3 2 10 0.6393 0.0592
3 2 11 0.1526 0.0429
3 2 12 0.8469 0.0938
3 2 13 0.0684 0.0191
3 2 14 0.7425 0.0986
3 2 15 -0.2318 0.0031
3 2 16 0.7291 0.0712
3 2 17 -0.1207 0.0127
3 2 18 0.7147 0.0515
3 2 19 0.2285 0.0354
3 2 20 0.4619 0.0495
3 2 21 0.1471 0.0418
3 2 22 0.0789 0.0374
3 2 23 -0.3243 0.0267
3 2 24 -0.1213 0.0103
3 2 25 -0.4855 0.0146
3 2 26 -0.0735 -0.0049
3 3 3 -0.3837 0.0633
3 3 4 0.3094 -0.0486
3 3 5 0.3586 -0.0164
3 3 6 0.5300 -0.0150
3 3 7 0.0600 -0.0096
3 3 8 0.4132 0.0150
3 3 9 -0.4758 0.0267
3 3 10 -0.0091 0.0296
3 3 11 -0.4748 0.0447
3 3 12 -0.2808 0.0364
3 3 13 -0.0988 0.0510
3 3 14 -0.1733 0.0413
3 3 15 0.0436 0.0586
3 3 16 -0.0377 0.0381
3 3 17 -0.1571 0.0593
3 3 18 -0.1860 0.0249
3 3 19 -0.2518 0.0572
3 3 20 -0.3666 0.0113
3 3 21 0.0139 0.0748
3 3 22 -0.2358 0.0027
3 3 23 0.3416 0.1020
3 3 24 0.0615 -0.0063
3 3 25 0.3757 0.0910
3 3 26 0.1832 -0.0147
3 4 3 -0.7829 -0.0100
3 4 4 0.3139 0.0325
3 4 5 -0.9394 -0.0279
3 4 6 0.2461 -0.0136
3 4 7 -0.6221 -0.0409
3 4 8 0.6445 -0.0625
3 4 9 -0.0526 -0.0361
3 4 10 0.7552 -0.0826
3 4 11 0.4160 -0.0185
3 4 12 0.2890 -0.0876
3 4 13 0.4902 0.0025
3 4 14 -0.2338 -0.0961
3 4 15 0.2253 0.0196
3 4 16 -0.2627 -0.0894
3 4 17 -0.0077 0.0242
3 4 18 0.0487 -0.0500
3 4 19 0.0416 0.0138
3 4 20 0.1507 -0.0082
3 4 21 0.2466 0.0057
3 4 22 -0.1073 -0.0038
3 4 23 0.3443 0.0209
3 4 24 -0.3679 -0.0248
3 4 25 0.2480 0.0500
3 5 3 0.2701 -0.0875
3 5 4 1.0163 0.0465
3 5 5 0.3660 -0.0518
3 5 6 0.5809 0.0197
3 5 7 -0.0748 -0.0368
3 5 8 0.0238 -0.0145
3 5 9 -0.5630 -0.0609
3 5 10 -0.1838 -0.0323
3 5 11 -0.5299 -0.1010
3 5 12 -0.0433 -0.0308
3 5 13 -0.0693 -0.1106
3 5 14 0.1849 -0.0275
3 5 15 0.2254 -0.0840
3 5 16 0.2957 -0.0281
3 5 17 0.0574 -0.0629
3 5 18 0.2056 -0.0176
3 5 19 -0.2494 -0.0728
3 5 20 -0.0610 0.0079
3 5 21 -0.2836 -0.0897
3 5 22 -0.3487 0.0245
3 5 23 -0.0779 -0.0804
3 5 24 -0.4576 0.0130
3 6 3 -0.6738 0.0258
3 6 4 -0.3947 -0.0812
3 6 5 -0.3883 0.0311
3 6 6 -0.3378 -0.0521
3 6 7 0.1517 0.0458
3 6 8 -0.0433 -0.0184
3 6 9 0.2888 0.0504
3 6 10 0.0988 0.0184
3 6 11 -0.0618 0.0284
3 6 12 -0.0482 0.0462
3 6 13 -0.4148 -0.0085
3 6 14 -0.2400 0.0507
3 6 15 -0.4467 -0.0348
3 6 16 -0.2220 0.0334
3 6 17 -0.2773 -0.0422
3 6 18 -0.0641 0.0077
3 6 19 -0.0873 -0.0414
3 6 20 0.0050 -0.0173
3 6 21 0.1104 -0.0404
3 6 22 -0.0376 -0.0394
3 6 23 0.2741 -0.0378
3 7 3 0.0359 0.0528
3 7 4 0.0994 -0.0115
3 7 5 -0.0467 0.0533
3 7 6 -0.3311 0.0041
3 7 7 -0.2415 0.0490
3 7 8 -0.6947 0.0169
3 7 9 -0.2879 0.0671
3 7 10 -0.5797 0.0228
3 7 11 -0.1217 0.1036
3 7 12 -0.1921 0.0217
3 7 13 0.0790 0.1216
3 7 14 0.0468 0.0130
3 7 15 0.1600 0.0976
3 7 16 0.1207 -0.0011
3 7 17 0.1742 0.0504
3 7 18 0.2351 -0.0151
3 7 19 0.2463 0.0183
3 7 20 0.3201 -0.0249
3 7 21 0.3344 0.0215
3 8 3 0.2632 -0.0323
3 8 4 -0.1595 0.0871
3 8 5 0.2874 -0.0262
3 8 6 0.2823 0.0928
3 8 7 0.4539 -0.0309
3 8 8 0.5193 0.1027
3 8 9 0.4650 -0.0425
3 8 10 0.3904 0.0728
3 8 11 0.2104 -0.0430
3 8 12 0.1478 0.0244
3 8 13 0.0101 -0.0207
3 8 14 0.0683 0.0131
3 8 15 0.0483 0.0149
3 8 16 0.1161 0.0513
3 8 17 0.0620 0.0424
3 8 18 0.0846 0.1025
3 8 19 -0.1307 0.0478
3 9 3 0.1533 0.0433
3 9 4 0.1141 -0.0207
3 9 5 -0.0849 0.0243
3 9 6 0.4515 -0.0386
3 9 7 -0.2050 -0.0183
3 9 8 0.4571 -0.0401
3 9 9 0.0659 -0.0416
3 9 10 0.4011 -0.0244
3 9 11 0.4665 -0.0392
3 9 12 0.3364 -0.0034
3 9 13 0.5298 -0.0538
3 9 14 0.0550 0.0126
3 9 15 0.2117 -0.0952
3 9 16 -0.3391 0.0201
3 9 17 -0.0997 -0.1188
3 10 3 -0.0452 0.0129
3 10 4 0.2572 -0.0941
3 10 5 -0.6829 0.0115
3 10 6 0.4200 -0.0897
3 10 7 -0.7003 0.0151
3 10 8 0.1027 -0.1076
3 10 9 -0.2512 0.0257
3 10 10 -0.6176 -0.1513
3 10 11 0.1252 0.0348
3 10 12 -1.1107 -0.1592
3 10 13 0.2844 0.0275
3 10 14 -0.9579 -0.0904
3 11 3 0.0790 -0.1698
3 11 4 -0.0409 0.0371
3 11 5 -0.3964 -0.1570
3 11 6 0.0596 0.0493
3 11 7 -0.6494 -0.1175
3 11 8 -0.3227 0.0500
3 11 9 -0.2996 -0.0196
3 11 10 -0.7095 0.0314
4 0 4 1.4755 -0.2943
4 0 6 1.0535 -1.0423
4 0 8 0.2382 -1.3773
4 0 10 -0.1062 -1.3243
4 0 12 0.0425 -1.1586
4 0 14 0.0784 -1.0720
4 0 16 -0.1911 -1.0485
4 0 18 -0.2761 -1.0190
4 0 20 0.1048 -0.9651
4 0 22 0.5184 -0.8478
4 0 24 0.5460 -0.6010
4 1 4 0.2667 0.1098
4 1 5 -1.0766 -0.2488
4 1 6 0.0844 0.0546
4 1 7 -0.5025 0.0530
4 1 8 -0.3137 -0.0012
4 1 9 0.0343 0.0771
4 1 10 -0.4230 -0.0215
4 1 11 0.0790 -0.0188
4 1 12 -0.1239 -0.0118
4 1 13 -0.0545 -0.0530
4 1 14 0.1537 0.0066
4 1 15 0.0632 -0.0111
4 1 16 0.0719 0.0170
4 1 17 0.2645 0.0233
4 1 18 -0.1647 0.0105
4 1 19 0.1230 0.0220
4 1 20 -0.1831 -0.0020
4 1 21 -0.2608 0.0070
4 1 22 0.0132 0.0022
4 1 23 -0.4230 -0.0316
4 1 24 0.1347 0.0219
4 1 25 -0.3124 -0.1048
4 2 4 0.1630 0.1868
4 2 5 -0.2023 0.0195
4 2 6 0.1995 0.1876
4 2 7 0.2424 0.0325
4 2 8 -0.0458 0.2686
4 2 9 0.7276 0.0189
4 2 10 -0.1701 0.3684
4 2 11 0.6521 -0.0144
4 2 12 -0.1015 0.3949
4 2 13 0.2373 -0.0393
4 2 14 -0.0636 0.3540
4 2 15 0.0868 -0.0405
4 2 16 -0.1370 0.3259
4 2 17 0.2429 -0.0243
4 2 18 -0.1136 0.3356
4 2 19 0.2262 -0.0121
4 2 20 0.0807 0.3245
4 2 21 -0.1173 -0.0291
4 2 22 0.1794 0.2539
4 2 23 -0.3801 -0.0749
4 2 24 0.0510 0.1577
4 3 4 -0.0060 -0.0462
4 3 5 0.6450 0.2375
4 3 6 -0.2479 -0.0432
4 3 7 0.3264 0.1702
4 3 8 -0.8287 -0.0331
4 3 9 0.1168 0.0990
4 3 10 -1.0737 -0.0134
4 3 11 0.0813 0.0791
4 3 12 -0.7911 -0.0012
4 3 13 0.1391 0.1140
4 3 14 -0.4329 -0.0106
4 3 15 0.1705 0.1442
4 3 16 -0.3066 -0.0340
4 3 17 0.0913 0.1289
4 3 18 -0.1522 -0.0477
4 3 19 -0.0855 0.0961
4 3 20 0.2802 -0.0301
4 3 21 -0.1791 0.0897
4 3 22 0.6848 0.0154
4 3 23 -0.0382 0.1057
4 3 24 0.6300 0.0498
4 4 4 -0.8794 -0.0294
4 4 5 0.7749 -0.0407
4 4 6 -0.5027 -0.0563
4 4 7 1.1152 -0.0220
4 4 8 0.0684 -0.0645
4 4 9 1.0707 -0.0107
4 4 10 0.2810 -0.0799
4 4 11 0.6022 -0.0132
4 4 12 0.0667 -0.1143
4 4 13 0.0705 -0.0150
4 4 14 -0.1763 -0.1461
4 4 15 -0.1853 -0.0023
4 4 16 -0.1601 -0.1525
4 4 17 -0.2338 0.0208
4 4 18 0.0495 -0.1403
4 4 19 -0.3544 0.0346
4 4 20 0.2292 -0.1275
4 4 21 -0.5557 0.0232
4 4 22 0.2179 -0.1096
4 4 23 -0.5592 -0.0010
4 5 4 -1.0780 0.0168
4 5 5 0.4091 -0.1447
4 5 6 -1.3213 0.0103
4 5 7 0.0886 -0.1411
4 5 8 -0.8613 0.0082
4 5 9 -0.3150 -0.1246
4 5 10 -0.0903 0.0144
4 5 11 -0.3070 -0.1013
4 5 12 0.4354 0.0227
4 5 13 -0.0645 -0.0913
4 5 14 0.5513 0.0286
4 5 15 -0.0000 -0.1089
4 5 16 0.4629 0.0339
4 5 17 -0.1374 -0.1402
4 5 18 0.3765 0.0409
4 5 19 -0.2446 -0.1501
4 5 20 0.3140 0.0494
4 5 21 -0.2228 -0.1217
4 5 22 0.2023 0.0554
4 6 4 -0.5020 -0.0321
4 6 5 0.6839 0.0407
4 6 6 -0.9125 -0.0094
4 6 7 0.4253 0.0268
4 6 8 -0.6191 0.0019
4 6 9 -0.1336 0.0102
4 6 10 -0.1876 0.0069
4 6 11 -0.2830 0.0087
4 6 12 -0.0051 0.0026
4 6 13 0.0359 0.0266
4 6 14 0.0658 -0.0074
4 6 15 0.2590 0.0431
4 6 16 0.1456 -0.0015
4 6 17 0.0954 0.0333
4 6 18 0.1331 0.0296
4 6 19 -0.1640 -0.0017
4 6 20 0.0360 0.0592
4 6 21 -0.1959 -0.0345
4 7 4 0.1857 0.0210
4 7 5 1.2278 0.0805
4 7 6 -0.0176 0.0075
4 7 7 1.4028 0.0990
4 7 8 0.1726 -0.0023
4 7 9 0.9611 0.0832
4 7 10 0.2098 -0.0002
4 7 11 0.4776 0.0420
4 7 12 -0.1896 -0.0009
4 7 13 0.1865 0.0285
4 7 14 -0.5226 -0.0202
4 7 15 0.0441 0.0622
4 7 16 -0.3263 -0.0472
4 7 17 0.0726 0.0981
4 7 18 0.1121 -0.0556
4 7 19 0.1982 0.0933
4 8 4 -0.3358 0.0561
4 8 5 0.0693 -0.0406
4 8 6 -0.6493 0.0148
4 8 7 -0.0518 -0.0111
4 8 8 -0.5657 -0.0224
4 8 9 -0.3238 0.0057
4 8 10 -0.3310 -0.0111
4 8 11 -0.3178 -0.0090
4 8 12 -0.1378 0.0358
4 8 13 -0.1364 -0.0358
4 8 14 0.0376 0.0656
4 8 15 -0.1887 -0.0453
4 8 16 0.0932 0.0603
4 8 17 -0.4164 -0.0353
4 9 4 -0.2529 -0.0331
4 9 5 -0.2061 -0.0687
4 9 6 -0.1044 -0.0251
4 9 7 -0.3590 -0.0611
4 9 8 0.1020 -0.0179
4 9 9 -0.4223 -0.0253
4 9 10 0.1565 -0.0051
4 9 11 -0.3222 0.0081
4 9 12 0.0350 0.0115
4 9 13 -0.2713 0.0215
4 9 14 0.0335 0.0204
4 10 4 0.0146 -0.0392
4 10 5 -0.0186 0.0370
4 10 6 0.2854 0.0311
4 10 7 0.1075 0.0249
4 10 8 0.4783 0.0721
4 10 9 0.3032 0.0063
4 10 10 0.3478 0.0521
4 10 11 0.4622 -0.0061
4 11 4 0.2377 0.0281
4 11 5 0.1301 0.0541
5 0 5 0.1902 0.0320
5 0 7 0.2205 0.0835
5 0 9 0.0488 0.1038
5 0 11 -0.0972 0.0901
5 0 13 -0.1916 0.0681
5 0 15 -0.2847 0.0636
5 0 17 -0.2834 0.0816
5 0 19 -0.1576 0.1045
5 0 21 -0.0866 0.1054
5 1 5 -0.4636 0.0685
5 1 6 -0.3409 -0.0303
5 1 7 -0.0735 0.0012
5 1 8 -0.2031 -0.0269
5 1 9 0.1540 -0.0450
5 1 10 -0.0376 0.0003
5 1 11 0.1105 -0.0580
5 1 12 0.0455 0.0292
5 1 13 -0.0725 -0.0114
5 1 14 0.1221 0.0475
5 1 15 -0.2198 0.0803
5 1 16 0.1799 0.0516
5 1 17 -0.2849 0.1292
5 1 18 0.1227 0.0378
5 1 19 -0.2728 0.0640
5 1 20 0.0250 0.0115
5 1 21 -0.1740 -0.0593
5 1 22 0.0427 -0.0070
5 2 5 0.2863 -0.0030
5 2 6 0.1810 -0.0273
5 2 7 0.1597 -0.0290
5 2 8 -0.1292 -0.0476
5 2 9 0.0558 -0.0505
5 2 10 -0.1978 -0.0287
5 2 11 0.0519 -0.0472
5 2 12 -0.1043 -0.0188
5 2 13 0.0633 -0.0221
5 2 14 -0.0375 -0.0586
5 2 15 0.0407 0.0035
5 2 16 0.0123 -0.0970
5 2 17 0.0623 0.0154
5 2 18 0.1303 -0.0492
5 2 19 0.1483 0.0126
5 2 20 0.2051 0.0649
5 2 21 0.1810 -0.0014
5 2 22 0.1003 0.1216
5 3 5 0.0460 -0.0506
5 3 6 -0.0268 0.0355
5 3 7 0.0169 0.0213
5 3 8 -0.0018 0.0145
5 3 9 -0.0951 0.0151
5 3 10 -0.0133 -0.0165
5 3 11 -0.1941 -0.0426
5 3 12 0.0397 -0.0377
5 3 13 -0.0801 -0.0737
5 3 14 0.1225 -0.0438
5 3 15 0.1606 -0.0540
5 3 16 0.1139 -0.0459
5 3 17 0.1959 -0.0387
5 3 18 -0.0084 -0.0516
5 3 19 -0.0055 -0.0657
5 3 20 -0.1405 -0.0509
5 3 21 -0.0954 -0.0911
5 4 5 0.1795 -0.0039
5 4 6 -0.0291 -0.0166
5 4 7 0.1908 0.0200
5 4 8 0.1480 -0.0052
5 4 9 0.1802 0.0430
5 4 10 0.3622 0.0178
5 4 11 -0.0159 0.0366
5 4 12 0.3902 0.0284
5 4 13 -0.2788 0.0004
5 4 14 0.1307 0.0180
5 4 15 -0.3591 -0.0338
5 4 16 -0.1003 0.0118
5 4 17 -0.2536 -0.0353
5 4 18 -0.0034 0.0296
5 4 19 -0.1503 -0.0097
5 4 20 0.2008 0.0492
5 5 5 -0.2471 0.0568
5 5 6 0.0248 -0.0231
5 5 7 -0.0457 0.0303
5 5 8 -0.0917 -0.0108
5 5 9 -0.0164 0.0257
5 5 10 -0.1359 0.0087
5 5 11 -0.1341 0.0474
5 5 12 -0.0592 0.0316
5 5 13 -0.1168 0.0730
5 5 14 -0.0845 0.0476
5 5 15 0.0725 0.0719
5 5 16 -0.2321 0.0447
5 5 17 0.1232 0.0434
5 5 18 -0.2191 0.0246
5 5 19 -0.0706 0.0196
5 6 5 -0.6231 -0.0022
5 6 6 0.1772 0.0325
5 6 7 -0.3528 -0.0088
5 6 8 -0.0559 0.0175
5 6 9 0.0264 -0.0125
5 6 10 -0.0174 0.0059
5 6 11 0.2308 -0.0065
5 6 12 0.0838 0.0051
5 6 13 0.3344 -0.0011
5 6 14 -0.0446 0.0330
5 6 15 0.4935 -0.0054
5 6 16 -0.2994 0.0769
5 6 17 0.5460 -0.0110
5 6 18 -0.3480 0.0904
5 7 5 0.0261 -0.0505
5 7 6 0.3496 0.0178
5 7 7 0.1156 -0.0360
5 7 8 0.0126 0.0207
5 7 9 -0.0018 -0.0402
5 7 10 -0.0698 -0.0022
5 7 11 -0.2883 -0.0482
5 7 12 0.0813 -0.0372
5 7 13 -0.4306 -0.0660
5 7 14 0.1789 -0.0438
5 7 15 -0.2524 -0.1074
5 7 16 0.1084 -0.0081
5 8 5 -0.1748 0.0308
5 8 6 -0.3383 -0.0903
5 8 7 -0.0766 -0.0031
5 8 8 -0.2950 -0.0267
5 8 9 -0.1596 -0.0289
5 8 10 0.0886 0.0620
5 8 11 -0.3378 -0.0129
5 8 12 0.5969 0.1007
5 8 13 -0.4473 0.0250
5 8 14 0.8375 0.0732
5 9 5 -0.1236 0.1107
5 9 6 0.3991 -0.0180
5 9 7 0.1953 0.1370
5 9 8 0.4270 -0.0023
5 9 9 0.1586 0.0267
5 9 10 0.2877 0.0141
5 10 5 -0.3506 -0.0377
6 0 6 0.3057 0.0771
6 0 8 0.2228 0.6480
6 0 10 0.1219 0.9061
6 0 12 0.0030 0.8955
6 0 14 -0.0367 0.8192
6 0 16 -0.0591 0.7414
6 0 18 -0.2116 0.5676
6 1 6 0.0503 -0.1096
6 1 7 -0.1270 0.1825
6 1 8 -0.2589 -0.0558
6 1 9 -0.1717 -0.0650
6 1 10 -0.3667 0.0166
6 1 11 -0.1097 -0.0695
6 1 12 -0.2671 0.0389
6 1 13 0.0251 0.0144
6 1 14 -0.1456 0.0069
6 1 15 0.1229 0.0487
6 1 16 -0.1015 -0.0142
6 1 17 0.2176 0.0620
6 1 18 -0.0725 0.0122
6 1 19 0.3264 0.1141
6 2 6 -0.1638 -0.1466
6 2 7 0.2105 0.0171
6 2 8 0.0313 -0.1361
6 2 9 0.3805 -0.0140
6 2 10 0.1797 -0.2045
6 2 11 0.2428 -0.0278
6 2 12 0.1051 -0.2822
6 2 13 0.0276 -0.0023
6 2 14 -0.0840 -0.2707
6 2 15 0.0085 0.0228
6 2 16 -0.2056 -0.1953
6 2 17 0.1197 0.0098
6 2 18 -0.2312 -0.1531
6 2 19 0.1362 -0.0134
6 3 6 -0.2779 0.0545
6 3 7 0.0634 -0.1961
6 3 8 -0.3928 0.0322
6 3 9 -0.0376 -0.1413
6 3 10 -0.2329 0.0094
6 3 11 -0.0232 -0.0704
6 3 12 0.0884 -0.0195
6 3 13 0.1315 -0.0474
6 3 14 0.1786 -0.0265
6 3 15 0.2202 -0.0815
6 3 16 -0.0118 0.0151
6 3 17 0.1378 -0.1016
6 3 18 -0.1557 0.0702
6 4 6 0.0661 0.0249
6 4 7 0.3767 0.0159
6 4 8 -0.0181 0.0643
6 4 9 0.1619 -0.0126
6 4 10 -0.0942 0.0786
6 4 11 -0.1930 -0.0205
6 4 12 -0.2663 0.0846
6 4 13 -0.3008 -0.0052
6 4 14 -0.4301 0.0973
6 4 15 -0.0320 -0.0029
6 4 16 -0.3651 0.0965
6 4 17 0.2475 -0.0257
6 5 6 -0.2794 -0.0348
6 5 7 0.1621 0.1582
6 5 8 -0.0224 -0.0157
6 5 9 0.0985 0.1586
6 5 10 0.3216 -0.0019
6 5 11 0.0035 0.1269
6 5 12 0.4445 -0.0111
6 5 13 0.1244 0.0695
6 5 14 0.1464 -0.0239
6 5 15 0.3180 0.0214
6 5 16 -0.2639 -0.0169
6 6 6 -0.4049 0.0739
6 6 7 -0.0247 -0.0265
6 6 8 -0.4412 0.0324
6 6 9 -0.1496 -0.0070
6 6 10 -0.0680 -0.0021
6 6 11 -0.3022 0.0179
6 6 12 0.2242 -0.0105
6 6 13 -0.2513 0.0308
6 6 14 0.1247 -0.0020
6 7 6 0.3172 -0.0061
6 7 7 0.6504 -0.0977
6 7 8 0.1570 0.0098
6 7 9 0.6051 -0.1177
6 7 10 0.1213 0.0231
6 7 11 0.1840 -0.1184
6 7 12 0.1931 0.0293
6 8 6 -0.2727 -0.1331
6 8 7 -0.4558 0.0222
6 8 8 -0.5666 -0.1000
7 0 7 -0.2014 0.0593
7 0 9 -0.1630 -0.0279
7 0 11 -0.0389 -0.1076
7 0 13 -0.0185 -0.1316
7 0 15 -0.1468 -0.0980
7 1 7 0.2210 -0.1171
7 1 8 0.0610 -0.0513
7 1 9 0.3265 -0.0490
7 1 10 -0.0510 -0.0117
7 1 11 0.3223 0.0224
7 1 12 -0.1416 0.0208
7 1 13 0.1955 0.0478
7 1 14 -0.0498 0.0314
7 1 15 0.0498 0.0220
7 2 7 0.0054 -0.0463
7 2 8 -0.0699 -0.0038
7 2 9 0.0948 -0.0111
7 2 10 -0.2004 -0.0439
7 2 11 0.2674 0.0246
7 2 12 -0.2435 -0.0888
7 2 13 0.2961 0.0432
7 2 14 -0.1213 -0.0682
7 3 7 -0.0537 0.0390
7 3 8 0.0870 -0.0168
7 3 9 -0.0664 -0.0126
7 3 10 -0.0472 -0.0022
7 3 11 0.0580 0.0055
7 3 12 -0.1748 0.0258
7 3 13 0.1528 0.0415
7 4 7 -0.1288 0.0511
7 4 8 -0.1821 0.0273
7 4 9 -0.1021 0.0375
7 4 10 -0.0740 -0.0126
7 4 11 -0.0446 0.0032
7 4 12 -0.0930 -0.0682
7 5 7 0.3574 0.0019
7 5 8 0.0611 0.0324
7 5 9 0.1883 0.0094
7 5 10 0.0068 -0.0073
7 6 7 -0.0203 -0.0112
7 6 8 -0.0741 -0.1616
8 0 8 0.0334 0.0581
8 1 8 -0.2531 0.0702
0 0 0 0.0 0.0
;
_shelx_fab_checksum              51231
_olex2_submission_special_instructions 'No special instructions were received'
####################################################################### 
# 
# This file contains crystal structure data downloaded from the 
# Cambridge Structural Database (CSD) hosted by the Cambridge 
# Crystallographic Data Centre (CCDC).
# 
# Full information about CCDC data access policies and citation 
# guidelines are available at http://www.ccdc.cam.ac.uk/access/V1 
# 
# Audit and citation data items may have been added by the CCDC. 
# Please retain this information to preserve the provenance of 
# this file and to allow appropriate attribution of the data. 
# 
#######################################################################

data_b_tw_sq
_database_code_depnum_ccdc_archive 'CCDC 2129034'
loop_
_audit_author_name
_audit_author_address
'Kang Zhou'
;Shenzhen Polytechnic
China
;
_audit_update_record             
;
2021-12-16 deposited with the CCDC.	2022-06-29 downloaded from the CCDC.
;
_audit_creation_date             2021-01-20
_audit_creation_method           
;
Olex2 1.3
(compiled 2020.11.12 svn.r5f609507 for OlexSys, GUI svn.r6226)
;
_shelx_SHELXL_version_number     2018/3
_chemical_name_common            ?
_chemical_name_systematic        ?
_chemical_formula_moiety         'C12 H6 N6 S Zn'
_chemical_formula_sum            'C12 H6 N6 S Zn'
_chemical_formula_weight         331.66
_chemical_absolute_configuration ?
_chemical_melting_point          ?
loop_
_atom_type_symbol
_atom_type_description
_atom_type_scat_dispersion_real
_atom_type_scat_dispersion_imag
_atom_type_scat_source
C C 0.0137 0.0067 'International Tables Vol C Tables 4.2.6.8 and 6.1.1.4'
H H 0.0000 0.0000 'International Tables Vol C Tables 4.2.6.8 and 6.1.1.4'
N N 0.0241 0.0134 'International Tables Vol C Tables 4.2.6.8 and 6.1.1.4'
S S 0.2925 0.4295 'International Tables Vol C Tables 4.2.6.8 and 6.1.1.4'
Zn Zn -2.7473 0.5279 'International Tables Vol C Tables 4.2.6.8 and 6.1.1.4'

_shelx_space_group_comment       
;
The symmetry employed for this shelxl refinement is uniquely defined
by the following loop, which should always be used as a source of
symmetry information in preference to the above space-group names.
They are only intended as comments.
;
_space_group_crystal_system      tetragonal
_space_group_IT_number           80
_space_group_name_H-M_alt        'I 41'
_space_group_name_Hall           'I 4bw'
loop_
_space_group_symop_operation_xyz
'x, y, z'
'-x+1/2, -y+1/2, z+1/2'
'-y, x+1/2, z+1/4'
'y+1/2, -x, z+3/4'
'x+1/2, y+1/2, z+1/2'
'-x+1, -y+1, z+1'
'-y+1/2, x+1, z+3/4'
'y+1, -x+1/2, z+5/4'

_cell_length_a                   16.5490(14)
_cell_length_b                   16.5490(14)
_cell_length_c                   12.4563(12)
_cell_angle_alpha                90
_cell_angle_beta                 90
_cell_angle_gamma                90
_cell_volume                     3411.4(7)
_cell_formula_units_Z            8
_cell_measurement_reflns_used    5961
_cell_measurement_temperature    190.0
_cell_measurement_theta_max      60.144
_cell_measurement_theta_min      3.285
_shelx_estimated_absorpt_T_max   0.820
_shelx_estimated_absorpt_T_min   0.789
_exptl_absorpt_coefficient_mu    2.071
_exptl_absorpt_correction_T_max  0.7518
_exptl_absorpt_correction_T_min  0.5524
_exptl_absorpt_correction_type   multi-scan
_exptl_absorpt_process_details   
;
SADABS-2016/2 (Bruker,2016/2) was used for absorption correction.
wR2(int) was 0.1318 before and 0.0798 after correction.
The Ratio of minimum to maximum transmission is 0.7348.
The \l/2 correction factor is Not present.
;
_exptl_absorpt_special_details   ?
_exptl_crystal_colour            ?
_exptl_crystal_density_diffrn    1.292
_exptl_crystal_density_meas      ?
_exptl_crystal_density_method    ?
_exptl_crystal_description       block
_exptl_crystal_F_000             1328
_exptl_crystal_size_max          0.12
_exptl_crystal_size_mid          0.1
_exptl_crystal_size_min          0.1
_exptl_transmission_factor_max   ?
_exptl_transmission_factor_min   ?
_diffrn_reflns_av_R_equivalents  ?
_diffrn_reflns_av_unetI/netI     0.0777
_diffrn_reflns_Laue_measured_fraction_full 0.985
_diffrn_reflns_Laue_measured_fraction_max 0.985
_diffrn_reflns_limit_h_max       14
_diffrn_reflns_limit_h_min       -14
_diffrn_reflns_limit_k_max       19
_diffrn_reflns_limit_k_min       0
_diffrn_reflns_limit_l_max       14
_diffrn_reflns_limit_l_min       -14
_diffrn_reflns_number            2887
_diffrn_reflns_point_group_measured_fraction_full 0.933
_diffrn_reflns_point_group_measured_fraction_max 0.931
_diffrn_reflns_theta_full        53.594
_diffrn_reflns_theta_max         53.866
_diffrn_reflns_theta_min         3.286
_diffrn_ambient_temperature      190.0
_diffrn_detector_area_resol_mean ?
_diffrn_measured_fraction_theta_full 0.985
_diffrn_measured_fraction_theta_max 0.985
_diffrn_measurement_device_type  'Bruker D8 VENTURE'
_diffrn_measurement_method       '\f and \w scans'
_diffrn_radiation_type           GaK\a
_diffrn_radiation_wavelength     1.34139
_diffrn_source                   ?
_diffrn_source_current           2.86
_diffrn_source_power             0.1993706
_diffrn_source_voltage           69.71
_diffrn_standards_number         0
_reflns_Friedel_coverage         0.800
_reflns_Friedel_fraction_full    0.875
_reflns_Friedel_fraction_max     0.871
_reflns_number_gt                2751
_reflns_number_total             2887
_reflns_special_details          
;
 Structure factors included contributions from the .fab file.
 
 _reflns_Friedel_fraction is defined as the number of unique
 Friedel pairs measured divided by the number that would be
 possible theoretically, ignoring centric projections and
 systematic absences. Completness statistics refer to single and
 composite reflections containing twin component 1 only.
;
_reflns_threshold_expression     'I > 2\s(I)'
_computing_cell_refinement       'SAINT V8.40A (Bruker, 2019)'
_computing_data_collection       ?
_computing_data_reduction        'SAINT V8.40A (Bruker, 2019)'
_computing_molecular_graphics    'Olex2 1.3 (Dolomanov et al., 2009)'
_computing_publication_material  'Olex2 1.3 (Dolomanov et al., 2009)'
_computing_structure_refinement  'SHELXL 2018/3 (Sheldrick, 2015)'
_computing_structure_solution    ?
_refine_diff_density_max         1.617
_refine_diff_density_min         -0.611
_refine_diff_density_rms         0.150
_refine_ls_abs_structure_details 
;
 Flack x determined using 1106 quotients [(I+)-(I-)]/[(I+)+(I-)]
 (Parsons, Flack and Wagner, Acta Cryst. B69 (2013) 249-259).
;
_refine_ls_abs_structure_Flack   0.03(4)
_refine_ls_extinction_coef       .
_refine_ls_extinction_method     none
_refine_ls_goodness_of_fit_ref   1.093
_refine_ls_hydrogen_treatment    constr
_refine_ls_matrix_type           full
_refine_ls_number_parameters     170
_refine_ls_number_reflns         2887
_refine_ls_number_restraints     174
_refine_ls_R_factor_all          0.0770
_refine_ls_R_factor_gt           0.0718
_refine_ls_restrained_S_all      1.105
_refine_ls_shift/su_max          0.002
_refine_ls_shift/su_mean         0.000
_refine_ls_structure_factor_coef Fsqd
_refine_ls_weighting_details     
'w=1/[\s^2^(Fo^2^)+(0.1383P)^2^+1.6530P] where P=(Fo^2^+2Fc^2^)/3'
_refine_ls_weighting_scheme      calc
_refine_ls_wR_factor_gt          0.1839
_refine_ls_wR_factor_ref         0.1932
_refine_special_details          
;
 Refined as a 2-component twin.
;
_olex2_refinement_description    
;
1. Twinned data refinement
 Scales: 0.521(5)
 0.479(5)
2. Fixed Uiso
 At 1.2 times of:
  All C(H) groups
3. Uiso/Uaniso restraints and constraints
Uanis(N6) \\sim Ueq: with sigma of 0.005 and sigma for terminal atoms of 0.01
Uanis(S5) \\sim Ueq: with sigma of 0.005 and sigma for terminal atoms of 0.01
4. Rigid body (RIGU) restrains
 All non-hydrogen atoms
 with sigma for 1-2 distances of 0.001 and sigma for 1-3 distances of 0.001
5.a Aromatic/amide H refined with riding coordinates:
 C5(H5), C6(H6), C13(H13), C12(H12), C15(H15), C16(H16)
5.b Fitted hexagon refined as free rotating group:
 C9(C8,C13,C12,C11,C10)
;
_atom_sites_solution_hydrogens   geom
_atom_sites_solution_primary     ?
_atom_sites_solution_secondary   ?
loop_
_atom_site_label
_atom_site_type_symbol
_atom_site_fract_x
_atom_site_fract_y
_atom_site_fract_z
_atom_site_U_iso_or_equiv
_atom_site_adp_type
_atom_site_occupancy
_atom_site_site_symmetry_order
_atom_site_calc_flag
_atom_site_refinement_flags_posn
_atom_site_refinement_flags_adp
_atom_site_refinement_flags_occupancy
_atom_site_disorder_assembly
_atom_site_disorder_group
Zn1 Zn 0.23705(10) 0.32217(10) -0.00779(17) 0.0230(4) Uani 1 1 d . . . . .
S5 S 0.1401(4) 0.5135(4) 0.6188(5) 0.0742(17) Uani 1 1 d . U . . .
N1 N 0.2555(7) 0.3612(6) 0.2236(9) 0.029(2) Uani 1 1 d . . . . .
N2 N 0.2199(7) 0.3853(7) 0.1279(11) 0.035(2) Uani 1 1 d . . . . .
N3 N -0.1614(5) 0.7593(6) 0.5089(8) 0.0207(18) Uani 1 1 d . . . . .
N4 N -0.1235(6) 0.7434(6) 0.6060(8) 0.0222(19) Uani 1 1 d . . . . .
N5 N 0.1670(10) 0.4877(9) 0.4943(16) 0.062(4) Uani 1 1 d . . . . .
N6 N 0.0692(10) 0.5813(11) 0.5918(14) 0.059(3) Uani 1 1 d . U . . .
C5 C 0.1757(11) 0.4496(10) 0.1473(15) 0.047(4) Uani 1 1 d . . . . .
H5 H 0.148691 0.480100 0.093561 0.056 Uiso 1 1 calc R U . . .
C6 C 0.2253(8) 0.4096(8) 0.3001(12) 0.031(2) Uani 1 1 d . . . . .
H6 H 0.238306 0.404393 0.374087 0.038 Uiso 1 1 calc R U . . .
C7 C 0.1733(9) 0.4678(8) 0.2605(13) 0.036(2) Uani 1 1 d . . . . .
C9 C 0.1196(6) 0.5315(6) 0.4300(8) 0.044(3) Uani 1 1 d G . . . .
C8 C 0.1212(5) 0.5292(5) 0.3184(8) 0.035(2) Uani 1 1 d G . . . .
C13 C 0.0704(6) 0.5791(6) 0.2594(6) 0.044(3) Uani 1 1 d G . . . .
H13 H 0.071565 0.577532 0.183187 0.053 Uiso 1 1 calc R U . . .
C12 C 0.0180(6) 0.6315(6) 0.3119(8) 0.047(4) Uani 1 1 d G . . . .
H12 H -0.016772 0.665663 0.271541 0.056 Uiso 1 1 calc R U . . .
C11 C 0.0163(5) 0.6339(6) 0.4234(8) 0.037(3) Uani 1 1 d G . . . .
C10 C 0.0671(6) 0.5839(6) 0.4825(6) 0.044(3) Uani 1 1 d G . . . .
C14 C -0.0510(6) 0.6852(7) 0.4775(12) 0.0232(19) Uani 1 1 d . . . . .
C15 C -0.0577(8) 0.7027(8) 0.5876(12) 0.028(2) Uani 1 1 d . . . . .
H15 H -0.019729 0.687007 0.640827 0.034 Uiso 1 1 calc R U . . .
C16 C -0.1139(8) 0.7279(9) 0.4358(12) 0.031(3) Uani 1 1 d . . . . .
H16 H -0.122498 0.734290 0.360922 0.037 Uiso 1 1 calc R U . . .

loop_
_atom_site_aniso_label
_atom_site_aniso_U_11
_atom_site_aniso_U_22
_atom_site_aniso_U_33
_atom_site_aniso_U_23
_atom_site_aniso_U_13
_atom_site_aniso_U_12
Zn1 0.0229(8) 0.0304(9) 0.0158(8) -0.0017(7) 0.0028(8) 0.0014(7)
S5 0.071(3) 0.088(3) 0.064(3) -0.021(2) -0.009(2) 0.051(3)
N1 0.042(6) 0.019(4) 0.026(4) 0.005(3) 0.014(3) 0.008(4)
N2 0.039(6) 0.039(4) 0.027(4) 0.012(3) 0.018(4) 0.019(4)
N3 0.022(3) 0.020(4) 0.019(4) 0.001(3) 0.002(3) 0.012(3)
N4 0.024(3) 0.022(5) 0.021(4) -0.002(3) 0.000(3) 0.011(3)
N5 0.061(7) 0.064(8) 0.060(6) -0.003(6) 0.007(6) 0.033(6)
N6 0.060(6) 0.065(6) 0.053(4) -0.015(4) 0.007(4) 0.014(5)
C5 0.056(8) 0.047(6) 0.038(4) 0.006(4) 0.014(5) 0.030(6)
C6 0.031(5) 0.029(5) 0.034(4) -0.004(4) 0.012(4) 0.008(4)
C7 0.032(5) 0.035(5) 0.040(4) 0.004(4) 0.018(4) 0.013(4)
C9 0.040(6) 0.040(6) 0.051(4) -0.008(4) 0.012(4) 0.014(5)
C8 0.024(5) 0.029(5) 0.052(4) -0.001(4) 0.020(4) 0.003(4)
C13 0.050(6) 0.038(6) 0.044(5) -0.012(4) 0.018(5) 0.024(5)
C12 0.052(8) 0.042(8) 0.046(4) -0.019(5) 0.015(4) 0.025(6)
C11 0.033(5) 0.032(6) 0.046(4) -0.021(4) 0.011(4) 0.007(4)
C10 0.035(5) 0.044(6) 0.053(4) -0.016(4) 0.008(4) 0.011(5)
C14 0.015(3) 0.021(4) 0.033(4) -0.019(3) 0.001(3) -0.003(3)
C15 0.027(4) 0.026(6) 0.032(4) -0.014(4) -0.003(3) 0.015(4)
C16 0.024(4) 0.042(6) 0.026(4) -0.017(4) 0.002(3) 0.008(4)

_geom_special_details            
;
 All esds (except the esd in the dihedral angle between two l.s. planes)
 are estimated using the full covariance matrix.  The cell esds are taken
 into account individually in the estimation of esds in distances, angles
 and torsion angles; correlations between esds in cell parameters are only
 used when they are defined by crystal symmetry.  An approximate (isotropic)
 treatment of cell esds is used for estimating esds involving l.s. planes.
;
loop_
_geom_bond_atom_site_label_1
_geom_bond_atom_site_label_2
_geom_bond_distance
_geom_bond_site_symmetry_2
_geom_bond_publ_flag
Zn1 N1 1.979(10) 7_544 ?
Zn1 N2 2.008(13) . ?
Zn1 N3 1.987(9) 5_544 ?
Zn1 N4 1.948(10) 3_654 ?
S5 N5 1.669(19) . ?
S5 N6 1.659(17) . ?
N1 N2 1.387(18) . ?
N1 C6 1.342(16) . ?
N2 C5 1.313(19) . ?
N3 N4 1.387(14) . ?
N3 C16 1.311(16) . ?
N4 C15 1.300(16) . ?
N5 C9 1.335(18) . ?
N6 C10 1.363(19) . ?
C5 H5 0.9500 . ?
C5 C7 1.44(3) . ?
C6 H6 0.9500 . ?
C6 C7 1.38(2) . ?
C7 C8 1.515(13) . ?
C9 C8 1.3900 . ?
C9 C10 1.3900 . ?
C8 C13 1.3900 . ?
C13 H13 0.9500 . ?
C13 C12 1.3900 . ?
C12 H12 0.9500 . ?
C12 C11 1.3900 . ?
C11 C10 1.3900 . ?
C11 C14 1.554(12) . ?
C14 C15 1.41(2) . ?
C14 C16 1.360(19) . ?
C15 H15 0.9500 . ?
C16 H16 0.9500 . ?

loop_
_geom_angle_atom_site_label_1
_geom_angle_atom_site_label_2
_geom_angle_atom_site_label_3
_geom_angle
_geom_angle_site_symmetry_1
_geom_angle_site_symmetry_3
_geom_angle_publ_flag
N1 Zn1 N2 105.9(5) 7_544 . ?
N1 Zn1 N3 114.5(4) 7_544 5_544 ?
N3 Zn1 N2 107.7(5) 5_544 . ?
N4 Zn1 N1 107.0(4) 3_654 7_544 ?
N4 Zn1 N2 121.1(4) 3_654 . ?
N4 Zn1 N3 101.1(5) 3_654 5_544 ?
N6 S5 N5 100.0(8) . . ?
N2 N1 Zn1 125.0(8) . 8_454 ?
C6 N1 Zn1 127.9(10) . 8_454 ?
C6 N1 N2 106.3(11) . . ?
N1 N2 Zn1 120.9(8) . . ?
C5 N2 Zn1 130.9(12) . . ?
C5 N2 N1 108.2(12) . . ?
N4 N3 Zn1 125.0(7) . 5_455 ?
C16 N3 Zn1 130.0(10) . 5_455 ?
C16 N3 N4 105.0(10) . . ?
N3 N4 Zn1 121.3(7) . 4_465 ?
C15 N4 Zn1 128.8(10) . 4_465 ?
C15 N4 N3 108.9(11) . . ?
C9 N5 S5 105.2(10) . . ?
C10 N6 S5 104.0(10) . . ?
N2 C5 H5 124.3 . . ?
N2 C5 C7 111.3(14) . . ?
C7 C5 H5 124.3 . . ?
N1 C6 H6 123.4 . . ?
N1 C6 C7 113.2(14) . . ?
C7 C6 H6 123.4 . . ?
C5 C7 C8 128.5(13) . . ?
C6 C7 C5 100.7(12) . . ?
C6 C7 C8 130.6(14) . . ?
N5 C9 C8 124.9(9) . . ?
N5 C9 C10 115.1(9) . . ?
C8 C9 C10 120.0 . . ?
C9 C8 C7 120.4(8) . . ?
C9 C8 C13 120.0 . . ?
C13 C8 C7 119.4(8) . . ?
C8 C13 H13 120.0 . . ?
C12 C13 C8 120.0 . . ?
C12 C13 H13 120.0 . . ?
C13 C12 H12 120.0 . . ?
C13 C12 C11 120.0 . . ?
C11 C12 H12 120.0 . . ?
C12 C11 C10 120.0 . . ?
C12 C11 C14 117.6(8) . . ?
C10 C11 C14 122.0(8) . . ?
N6 C10 C9 115.8(9) . . ?
N6 C10 C11 124.2(9) . . ?
C11 C10 C9 120.0 . . ?
C15 C14 C11 126.3(11) . . ?
C16 C14 C11 131.8(12) . . ?
C16 C14 C15 101.8(10) . . ?
N4 C15 C14 110.2(12) . . ?
N4 C15 H15 124.9 . . ?
C14 C15 H15 124.9 . . ?
N3 C16 C14 113.6(14) . . ?
N3 C16 H16 123.2 . . ?
C14 C16 H16 123.2 . . ?

loop_
_geom_torsion_atom_site_label_1
_geom_torsion_atom_site_label_2
_geom_torsion_atom_site_label_3
_geom_torsion_atom_site_label_4
_geom_torsion
_geom_torsion_site_symmetry_1
_geom_torsion_site_symmetry_2
_geom_torsion_site_symmetry_3
_geom_torsion_site_symmetry_4
_geom_torsion_publ_flag
Zn1 N1 N2 Zn1 -2.4(14) 8_454 . . . ?
Zn1 N1 N2 C5 175.4(11) 8_454 . . . ?
Zn1 N1 C6 C7 -172.8(10) 8_454 . . . ?
Zn1 N2 C5 C7 172.2(11) . . . . ?
Zn1 N3 N4 Zn1 12.6(13) 5_455 . . 4_465 ?
Zn1 N3 N4 C15 -178.4(9) 5_455 . . . ?
Zn1 N3 C16 C14 -177.1(9) 5_455 . . . ?
Zn1 N4 C15 C14 164.3(9) 4_465 . . . ?
S5 N5 C9 C8 -179.9(8) . . . . ?
S5 N5 C9 C10 1.7(14) . . . . ?
S5 N6 C10 C9 1.4(15) . . . . ?
S5 N6 C10 C11 -179.3(8) . . . . ?
N1 N2 C5 C7 -5.4(19) . . . . ?
N1 C6 C7 C5 -0.5(18) . . . . ?
N1 C6 C7 C8 174.2(13) . . . . ?
N2 N1 C6 C7 -2.5(16) . . . . ?
N2 C5 C7 C6 3.6(19) . . . . ?
N2 C5 C7 C8 -171.2(14) . . . . ?
N3 N4 C15 C14 -3.5(16) . . . . ?
N4 N3 C16 C14 6.1(16) . . . . ?
N5 S5 N6 C10 -0.3(15) . . . . ?
N5 C9 C8 C7 6.5(16) . . . . ?
N5 C9 C8 C13 -178.3(15) . . . . ?
N5 C9 C10 N6 -2.2(15) . . . . ?
N5 C9 C10 C11 178.5(13) . . . . ?
N6 S5 N5 C9 -0.8(15) . . . . ?
C5 C7 C8 C9 171.8(14) . . . . ?
C5 C7 C8 C13 -3(2) . . . . ?
C6 N1 N2 Zn1 -173.1(9) . . . . ?
C6 N1 N2 C5 4.8(15) . . . . ?
C6 C7 C8 C9 -2(2) . . . . ?
C6 C7 C8 C13 -176.8(14) . . . . ?
C7 C8 C13 C12 175.2(11) . . . . ?
C9 C8 C13 C12 0.0 . . . . ?
C8 C9 C10 N6 179.4(14) . . . . ?
C8 C9 C10 C11 0.0 . . . . ?
C8 C13 C12 C11 0.0 . . . . ?
C13 C12 C11 C10 0.0 . . . . ?
C13 C12 C11 C14 -172.3(10) . . . . ?
C12 C11 C10 N6 -179.3(15) . . . . ?
C12 C11 C10 C9 0.0 . . . . ?
C12 C11 C14 C15 -172.4(11) . . . . ?
C12 C11 C14 C16 3.3(18) . . . . ?
C11 C14 C15 N4 -176.5(12) . . . . ?
C11 C14 C16 N3 175.6(12) . . . . ?
C10 C9 C8 C7 -175.2(11) . . . . ?
C10 C9 C8 C13 0.0 . . . . ?
C10 C11 C14 C15 15.4(17) . . . . ?
C10 C11 C14 C16 -168.9(13) . . . . ?
C14 C11 C10 N6 -7.3(15) . . . . ?
C14 C11 C10 C9 172.0(10) . . . . ?
C15 C14 C16 N3 -7.9(17) . . . . ?
C16 N3 N4 Zn1 -170.3(10) . . . 4_465 ?
C16 N3 N4 C15 -1.4(14) . . . . ?
C16 C14 C15 N4 6.7(16) . . . . ?

_shelx_res_file                  
;
TITL b_a.res in I4(1)
    b_tw_sq.res
    created by SHELXL-2018/3 at 09:49:52 on 20-Jan-2021
REM Old TITL B in I4(1)
REM SHELXT solution in I4(1): R1 0.320, Rweak 0.352, Alpha 0.227
REM <I/s> 0.669 for 4 systematic absences, Orientation as input
REM Flack x = 0.406 ( 0.031 ) from 1255 Parsons' quotients
REM Formula found by SHELXT: C45 N20 O4 Zn2
CELL 1.34139 16.549 16.549 12.4563 90 90 90
ZERR 8 0.0014 0.0014 0.0012 0 0 0
LATT -2
SYMM 0.5-X,0.5-Y,0.5+Z
SYMM -Y,0.5+X,0.25+Z
SYMM 0.5+Y,-X,0.75+Z
SFAC C H N S Zn
DISP C 0.0137 0.0067 57.1
DISP H 0 0 0.6
DISP N 0.0241 0.0134 109.9
DISP S 0.2925 0.4295 3294.4
DISP ZN -2.7473 0.5279 4188.7
UNIT 96 48 48 8 8
RIGU 0.001 0.001
ISOR 0.005 0.01 N6
ISOR 0.005 0.01 S5

L.S. 50 0 44
PLAN  8
SIZE 0.1 0.12 0.1
TEMP -83.15
CONF
BOND
MORE -1
BOND $H
ABIN
fmap 2 53
acta
SHEL 999 0.83
OMIT 2 2 0
OMIT 3 3 2
REM <olex2.extras>
REM <HklSrc "%.\\B_tw_sq.hkl">
REM </olex2.extras>

WGHT    0.138300    1.653000
BASF   0.47902
FVAR       3.03901
ZN1   5    0.237050    0.322172   -0.007790    11.00000    0.02287    0.03038 =
         0.01576   -0.00173    0.00281    0.00140
S5    4    0.140108    0.513480    0.618828    11.00000    0.07105    0.08758 =
         0.06388   -0.02146   -0.00942    0.05112
N1    3    0.255486    0.361212    0.223560    11.00000    0.04151    0.01891 =
         0.02586    0.00529    0.01393    0.00805
N2    3    0.219937    0.385329    0.127932    11.00000    0.03914    0.03895 =
         0.02683    0.01186    0.01752    0.01878
N3    3   -0.161391    0.759315    0.508915    11.00000    0.02247    0.02033 =
         0.01916    0.00060    0.00207    0.01170
N4    3   -0.123478    0.743401    0.605971    11.00000    0.02365    0.02233 =
         0.02056   -0.00246   -0.00045    0.01098
N5    3    0.166966    0.487686    0.494282    11.00000    0.06069    0.06447 =
         0.06044   -0.00283    0.00741    0.03270
N6    3    0.069173    0.581309    0.591796    11.00000    0.05964    0.06511 =
         0.05328   -0.01477    0.00657    0.01421
C5    1    0.175690    0.449558    0.147259    11.00000    0.05552    0.04677 =
         0.03821    0.00583    0.01422    0.03033
AFIX  43
H5    2    0.148691    0.480100    0.093561    11.00000   -1.20000
AFIX   0
C6    1    0.225293    0.409602    0.300129    11.00000    0.03135    0.02880 =
         0.03430   -0.00417    0.01154    0.00758
AFIX  43
H6    2    0.238306    0.404393    0.374087    11.00000   -1.20000
AFIX   0
C7    1    0.173313    0.467823    0.260465    11.00000    0.03190    0.03501 =
         0.03970    0.00392    0.01815    0.01286
AFIX  66
C9    1    0.119557    0.531517    0.429971    11.00000    0.04018    0.03983 =
         0.05126   -0.00787    0.01152    0.01448
C8    1    0.121227    0.529156    0.318447    11.00000    0.02375    0.02910 =
         0.05163   -0.00127    0.02033    0.00306
C13   1    0.070424    0.579146    0.259408    11.00000    0.04990    0.03828 =
         0.04415   -0.01169    0.01776    0.02399
AFIX  43
H13   2    0.071565    0.577532    0.183187    11.00000   -1.20000
AFIX  65
C12   1    0.017950    0.631497    0.311892    11.00000    0.05234    0.04192 =
         0.04621   -0.01904    0.01458    0.02485
AFIX  43
H12   2   -0.016772    0.665663    0.271541    11.00000   -1.20000
AFIX  65
C11   1    0.016280    0.633859    0.423416    11.00000    0.03293    0.03215 =
         0.04587   -0.02133    0.01097    0.00692
C10   1    0.067083    0.583869    0.482456    11.00000    0.03535    0.04389 =
         0.05301   -0.01597    0.00828    0.01090
AFIX   0
C14   1   -0.051008    0.685209    0.477506    11.00000    0.01492    0.02122 =
         0.03342   -0.01886    0.00111   -0.00291
C15   1   -0.057725    0.702680    0.587584    11.00000    0.02675    0.02612 =
         0.03201   -0.01395   -0.00350    0.01486
AFIX  43
H15   2   -0.019729    0.687007    0.640827    11.00000   -1.20000
AFIX   0
C16   1   -0.113868    0.727882    0.435840    11.00000    0.02371    0.04216 =
         0.02649   -0.01676    0.00226    0.00802
AFIX  43
H16   2   -0.122498    0.734290    0.360922    11.00000   -1.20000
AFIX   0
HKLF 5


REM  b_a.res in I4(1)
REM wR2 = 0.1932, GooF = S = 1.093, Restrained GooF = 1.105 for all data
REM R1 = 0.0718 for 2751 Fo > 4sig(Fo) and 0.0770 for all 2887 data
REM 170 parameters refined using 174 restraints

END

WGHT      0.1382      1.6874

REM Highest difference peak  1.617,  deepest hole -0.611,  1-sigma level  0.150
Q1    1   0.2745  0.3605 -0.0080  11.00000  0.05    1.62
Q2    1   0.2762  0.2828  0.0050  11.00000  0.05    1.36
Q3    1   0.2845  0.3160  0.2316  11.00000  0.05    1.27
Q4    1   0.3018  0.3377  0.2359  11.00000  0.05    1.07
Q5    1  -0.1873  0.8180  0.5052  11.00000  0.05    1.03
Q6    1   0.1955  0.3653 -0.0070  11.00000  0.05    0.87
Q7    1  -0.0256  0.6291  0.1198  11.00000  0.05    0.70
Q8    1  -0.1355  0.7765  0.5031  11.00000  0.05    0.68
;
_shelx_res_checksum              78240
_shelx_fab_file                  
;
    7    7   12     -0.56     -0.02
   -6    8   12     -1.83     -1.32
    6    8   12     -0.80     -0.03
    8    8   12     -0.77      0.77
   -7    9   12      2.70      2.76
    5    9   12     -0.76      2.07
    7    9   12     -0.22     -1.49
   -6   10   12     -2.74     -0.27
    4   10   12     -1.18      0.01
    6   10   12     -1.03      3.27
   -4    5   11    -10.60      7.84
    4    5   11    -11.57      2.79
   -2    7   11     -0.20      4.87
    2    7   11     -8.79     -2.23
   -3    8   11     -3.72      2.19
   -1    8   11      0.63      4.51
   -8    9   11     -2.87     -1.46
    8    9   11      2.35     -1.47
   -9   10   11      1.03      0.55
   -7   10   11     -2.62     -4.57
   -5   10   11     -1.53      3.32
   -3   10   11     -2.27      1.36
   -1   10   11      1.54      0.62
    1   10   11      0.40      1.70
    3   10   11      2.61     -0.86
    5   10   11     -0.66     -2.69
    7   10   11     -1.25      1.86
    9   10   11      0.96     -0.39
   -6   11   11      1.38     -2.33
   -4   11   11      1.51      0.45
   -2   11   11     -1.64     -0.67
    0   11   11      0.13     -1.16
    2   11   11      1.37      0.81
    4   11   11      1.90      1.35
    6   11   11      0.37     -2.29
   -5   12   11     -0.07     -0.33
   -3   12   11     -0.87     -0.17
   -1   12   11     -1.73     -1.21
    1   12   11     -0.78     -2.28
    3   12   11      0.40      0.30
    5   12   11     -0.61      2.08
   -2   13   11      0.98      0.05
    0   13   11      0.19     -0.08
    2   13   11      1.09     -1.50
   -2    4   10      7.49      8.59
    2    4   10     -5.42    -11.29
   -1    7   10     -2.53     -2.62
    1    7   10      1.01    -11.64
    7    7   10     -4.36      3.50
   -6    8   10      0.93     -0.47
   -4    8   10      1.52     -4.02
   -2    8   10      1.98     -2.74
    2    8   10      1.36     -2.60
    4    8   10      0.28      3.85
    6    8   10      1.94      1.90
    8    8   10     -3.73      3.61
   -7    9   10     -0.89     -2.96
   -5    9   10     -0.59      0.98
   -3    9   10      0.42     -2.86
   -1    9   10      1.08     -6.02
    1    9   10     -1.95     -2.02
    3    9   10     -0.13     -3.38
    5    9   10     -2.25      2.07
    7    9   10     -0.36     -0.65
    9    9   10     -1.34     -2.02
   -8   10   10      1.56      0.16
   -6   10   10     -1.11     -1.12
   -4   10   10     -1.77      1.55
   -2   10   10     -0.48      0.06
    0   10   10      2.17     -0.82
    2   10   10     -0.94      1.58
    4   10   10      1.52     -0.19
    6   10   10     -0.10      1.05
    8   10   10     -0.38     -0.41
   10   10   10      0.48     -2.97
   -9   11   10     -1.62      0.71
   -7   11   10      1.17      1.84
   -5   11   10      0.39      0.22
   -3   11   10      1.01      1.12
   -1   11   10      0.41     -1.82
    1   11   10      1.28      0.07
    3   11   10     -1.41      1.32
    5   11   10     -0.19      1.10
    7   11   10     -0.49      0.17
    9   11   10     -0.77      1.59
   -8   12   10     -0.92     -1.44
   -6   12   10     -0.90      1.42
   -4   12   10     -3.18     -1.06
   -2   12   10     -1.38      1.65
    0   12   10      0.75     -0.54
    2   12   10     -0.37      2.01
    4   12   10     -1.77     -0.41
    6   12   10     -0.62     -0.91
    8   12   10      0.80     -2.86
   -7   13   10      0.18      0.06
   -5   13   10      0.97      2.39
   -3   13   10      0.06     -1.74
   -1   13   10      0.50     -0.26
    1   13   10      2.50     -1.11
    3   13   10     -0.02      2.42
    5   13   10     -0.45     -0.35
    7   13   10     -0.99     -0.49
   -4   14   10     -1.31      1.58
   -2   14   10     -1.81      0.39
    0   14   10     -0.19      1.21
    2   14   10      1.53      0.01
    4   14   10     -1.45      1.58
    0    1    9     -4.04     -9.19
   -4    5    9      1.67     -2.66
    0    5    9     -4.53      0.95
    4    5    9      0.60     -5.83
   -5    6    9      4.42     -0.09
   -3    6    9      6.84     -0.24
   -1    6    9      2.00     -0.70
    1    6    9     -1.09      0.21
    3    6    9      3.93      3.39
    5    6    9     -2.98      0.69
   -6    7    9     -3.55     -0.30
   -4    7    9     -2.70      3.45
    0    7    9      3.35      1.62
    2    7    9      2.17     -1.92
    4    7    9      1.89      0.23
    6    7    9     -6.68     -2.34
   -7    8    9      6.71      3.04
   -5    8    9      1.42     -0.06
   -3    8    9     -0.08      0.57
   -1    8    9      1.33      1.97
    1    8    9      0.65      1.22
    3    8    9     -0.37     -2.48
    5    8    9      1.29      0.96
    7    8    9     -3.58      1.22
   -6    9    9      1.78     -1.15
   -4    9    9      0.77     -0.16
   -2    9    9      0.60      0.83
    0    9    9      5.21      0.72
    2    9    9      3.81      2.82
    4    9    9     -2.16     -3.19
    6    9    9     -0.79     -3.34
    8    9    9     -0.12     -1.42
   -9   10    9      1.36      3.23
   -7   10    9      0.54     -0.44
   -5   10    9     -0.15      0.64
   -3   10    9      0.36     -1.31
   -1   10    9     -1.79      1.98
    1   10    9      1.24     -1.75
    3   10    9      2.49      2.77
    5   10    9     -1.51     -0.94
    7   10    9      0.69     -2.08
    9   10    9      2.33     -0.17
  -10   11    9     -1.35     -1.10
   -8   11    9     -0.17      0.45
   -6   11    9      0.34     -2.48
   -4   11    9     -0.23      1.34
   -2   11    9      2.78     -3.02
    0   11    9     -0.40      2.04
    2   11    9     -0.51     -3.07
    4   11    9      1.26      1.77
    6   11    9     -1.60      0.52
    8   11    9     -0.61      0.10
   10   11    9      1.22      2.56
   -9   12    9      0.79     -0.72
   -7   12    9     -1.39     -1.00
   -5   12    9     -0.51     -4.68
   -3   12    9     -3.08      0.49
   -1   12    9      0.24     -0.95
    1   12    9     -1.85      4.35
    3   12    9     -1.60     -2.59
    5   12    9      2.02     -0.78
    7   12    9      2.30     -0.10
    9   12    9      0.65     -1.57
   -8   13    9      1.91      1.23
   -6   13    9     -1.39      1.08
   -4   13    9      4.53     -2.35
   -2   13    9      1.93     -1.53
    0   13    9      2.02     -2.69
    2   13    9     -1.33      1.63
    4   13    9     -1.23     -1.59
    6   13    9      0.66     -1.39
    8   13    9      1.71      1.59
   -7   14    9      1.01     -0.44
   -5   14    9     -4.78      0.00
   -3   14    9      0.81     -0.55
   -1   14    9     -0.82      0.31
    1   14    9      0.25      1.21
    3   14    9     -1.13      1.32
    5   14    9     -0.51     -0.16
    7   14    9      0.71     -1.07
   -4   15    9     -1.61      0.09
   -2   15    9      2.24     -0.85
    0   15    9     -0.58     -2.52
    2   15    9     -0.37     -0.19
    4   15    9      0.25      0.56
    1    1    8      6.73     13.36
    0    2    8      4.67     -0.77
    2    2    8      7.87      6.62
   -1    3    8      0.60      1.29
    1    3    8      7.87      8.97
    3    3    8      3.41      9.87
   -2    4    8      1.73     -4.81
    0    4    8     -0.31     -1.93
    2    4    8     10.29      3.94
    4    4    8      6.59      7.68
   -3    5    8      0.66      2.82
   -1    5    8      0.18     -2.64
    1    5    8     -2.97      2.77
    3    5    8      0.71     -0.66
    5    5    8     -0.89     -1.78
   -4    6    8      2.16     -0.24
   -2    6    8      1.26     -0.18
    0    6    8      2.61     -2.35
    2    6    8      2.83      4.67
    4    6    8      5.71      1.39
    6    6    8      2.15     -0.13
   -5    7    8     -0.77      0.64
   -3    7    8     -2.16      1.04
   -1    7    8     -3.01      1.72
    1    7    8      0.19      2.81
    3    7    8     -2.77      5.31
    5    7    8      0.88     -3.73
    7    7    8      2.58     -1.64
   -6    8    8     -1.32      2.26
   -4    8    8      1.28     -1.86
   -2    8    8     -0.59     -2.02
    0    8    8     -4.82     -2.74
    2    8    8      1.58     -3.49
    4    8    8      0.12      3.74
    6    8    8      0.55     -0.66
    8    8    8      0.63      4.53
   -7    9    8      0.17      0.29
   -5    9    8     -2.56      0.20
   -3    9    8      1.31      1.18
   -1    9    8      2.34      4.25
    1    9    8     -2.77      6.88
    3    9    8      0.69     -0.89
    5    9    8      2.14      0.54
    7    9    8      1.82     -1.66
    9    9    8     -0.91      4.81
   -8   10    8      2.57      0.32
   -6   10    8      1.37      4.27
   -4   10    8     -1.95     -0.83
   -2   10    8     -0.16     -0.89
    0   10    8     -0.45     -0.15
    2   10    8     -2.96      2.53
    4   10    8     -1.12     -1.66
    6   10    8      1.39      0.51
    8   10    8      1.27     -0.54
   10   10    8      0.14      3.44
   -9   11    8     -0.99      1.38
   -7   11    8      2.81     -2.89
   -5   11    8      1.15      3.42
   -3   11    8      0.79      0.64
   -1   11    8      2.21     -1.07
    1   11    8      0.47      0.39
    3   11    8     -1.70      0.93
    5   11    8     -0.67     -0.22
    7   11    8      0.26      0.65
    9   11    8     -1.20      0.04
   11   11    8      0.87      2.58
  -10   12    8     -0.88     -0.95
   -8   12    8     -0.98      2.58
   -6   12    8      2.95     -3.09
   -4   12    8     -1.54      1.08
   -2   12    8     -0.73      2.69
    0   12    8     -0.73     -1.14
    2   12    8     -0.70      0.93
    4   12    8     -0.76     -0.65
    6   12    8      0.88      2.06
    8   12    8      0.90      1.16
   10   12    8     -1.04     -2.20
   -9   13    8     -0.16     -0.22
   -7   13    8      0.31      3.33
   -5   13    8      4.37      0.38
   -3   13    8      1.01      1.52
   -1   13    8      3.30      2.79
    1   13    8      1.43     -3.97
    3   13    8     -0.54     -0.65
    5   13    8     -0.78     -2.21
    7   13    8     -0.22      1.13
    9   13    8     -1.65      2.24
   -8   14    8     -1.41     -1.68
   -6   14    8      0.38     -0.49
   -4   14    8      0.11     -1.01
   -2   14    8     -2.94      0.23
    0   14    8     -0.78      4.27
    2   14    8      0.00     -0.11
    4   14    8     -0.39      1.45
    6   14    8      0.90      0.43
    8   14    8      2.01      0.45
   -7   15    8     -2.79     -0.42
   -5   15    8      1.90      0.43
   -3   15    8      1.38      1.40
   -1   15    8      0.62     -0.23
    1   15    8      0.99      0.24
    3   15    8     -0.09     -0.32
    5   15    8     -1.84      0.44
    7   15    8     -0.93      0.55
   -4   16    8      1.29     -0.88
   -2   16    8      0.26      0.52
    0   16    8      0.87      0.38
    2   16    8      2.24     -0.58
    4   16    8      1.14     -0.32
    0    1    7    -14.27     -8.72
   -1    2    7      5.41     -2.72
    1    2    7    -18.84      1.59
   -2    3    7    -11.91      5.85
    0    3    7      0.18     -4.58
    2    3    7    -21.21      3.91
   -3    4    7      5.47     -1.15
   -1    4    7     -5.26      3.66
    1    4    7      5.82     -2.49
    3    4    7     -7.85      6.62
   -4    5    7     -5.50      4.87
   -2    5    7     -0.08     -1.78
    0    5    7     -9.45      2.29
    2    5    7     -4.25      0.36
    4    5    7     -9.00     -0.94
   -5    6    7     -4.40      0.13
   -3    6    7     -1.38      2.37
   -1    6    7      2.48     -1.16
    1    6    7     -0.95     -0.63
    3    6    7      3.16      4.47
    5    6    7      1.22      5.31
   -6    7    7      4.25      0.50
   -4    7    7     -3.77      1.78
   -2    7    7     -1.89      1.46
    0    7    7     -1.63      3.12
    2    7    7     -6.69     -0.22
    4    7    7     -4.12     -3.41
    6    7    7      0.31      1.86
   -7    8    7     -3.55     -1.61
   -5    8    7      4.11     -1.76
   -3    8    7     -1.29     -1.88
   -1    8    7     -0.45     -5.83
    1    8    7      2.73     -2.77
    3    8    7      1.31      0.63
    5    8    7     -2.74     -2.36
    7    8    7     -2.37      0.78
   -8    9    7      2.47      1.93
   -6    9    7     -4.62     -2.29
   -4    9    7      0.88      1.75
   -2    9    7     -1.88      3.49
    0    9    7     -3.02      0.52
    2    9    7     -0.88      1.23
    4    9    7      2.12      0.76
    6    9    7      0.11     -0.60
    8    9    7     -2.01      2.18
   -9   10    7     -0.63      1.41
   -7   10    7      2.53      5.10
   -5   10    7     -2.30     -3.99
   -3   10    7      0.02     -0.74
   -1   10    7     -1.36     -0.74
    1   10    7     -2.11     -5.28
    3   10    7      0.33     -0.94
    5   10    7     -0.55     -0.28
    7   10    7     -2.32     -1.14
    9   10    7     -0.20      1.04
  -10   11    7     -1.89     -1.20
   -8   11    7     -2.29     -0.96
   -6   11    7      0.35      3.70
   -4   11    7     -0.45     -2.69
   -2   11    7      0.10      1.12
    0   11    7      1.04      3.13
    2   11    7     -0.59     -2.56
    4   11    7      2.32     -0.91
    6   11    7      1.22      1.03
    8   11    7     -1.11     -0.64
   10   11    7      0.14     -1.39
  -11   12    7      0.80      0.24
   -9   12    7     -1.78      0.30
   -7   12    7     -3.48      0.96
   -5   12    7     -1.74      1.37
   -3   12    7     -0.18     -2.56
   -1   12    7     -2.43     -0.76
    1   12    7     -0.25      0.62
    3   12    7      0.26     -0.67
    5   12    7      0.35     -1.32
    7   12    7     -0.99      3.04
    9   12    7      0.65      1.40
   11   12    7      1.96     -2.22
  -10   13    7      1.95     -1.41
   -8   13    7      1.40     -0.28
   -6   13    7     -2.04      2.90
   -4   13    7     -1.14      2.04
   -2   13    7      1.80      1.00
    0   13    7      0.21      1.29
    2   13    7      0.89     -2.47
    4   13    7      1.28     -0.46
    6   13    7      0.09     -4.37
    8   13    7     -2.67     -0.04
   10   13    7     -2.57      0.90
   -9   14    7     -0.62     -1.41
   -7   14    7      1.90     -0.76
   -5   14    7     -0.82      0.63
   -3   14    7     -1.67     -2.32
   -1   14    7     -1.18     -1.02
    1   14    7     -3.36      2.68
    3   14    7     -0.52     -1.96
    5   14    7      1.71      3.52
    7   14    7      1.88     -0.40
    9   14    7      1.99      0.88
   -8   15    7     -1.16     -1.80
   -6   15    7     -0.17      0.50
   -4   15    7      0.42      2.85
   -2   15    7     -0.07     -0.28
    0   15    7      1.75     -0.93
    2   15    7     -2.09      1.04
    4   15    7     -2.53     -4.70
    6   15    7     -1.04      0.59
    8   15    7     -0.85     -0.98
   -7   16    7      1.71     -0.55
   -5   16    7     -1.11      0.29
   -3   16    7     -0.34      0.97
   -1   16    7     -1.59     -0.99
    1   16    7      0.78      0.87
    3   16    7      0.19      2.88
    5   16    7     -1.07     -2.54
    7   16    7     -0.42     -0.30
   -4   17    7     -0.69      1.34
   -2   17    7     -1.54      1.77
    0   17    7     -1.86     -1.47
    2   17    7      0.04      0.31
    4   17    7      1.44      2.34
    1    1    6      9.19    -13.52
    0    2    6      4.66     -0.43
    2    2    6     -7.55      3.04
   -1    3    6      4.66    -12.22
    1    3    6      4.57    -13.16
    3    3    6    -10.19     -9.49
   -2    4    6      2.22     -6.27
    0    4    6      6.46      0.39
    2    4    6      5.83     -3.99
    4    4    6     -8.36     -1.48
   -3    5    6      2.78     -2.16
   -1    5    6      0.67    -12.05
    1    5    6     -1.74      1.45
    3    5    6      0.20     -3.88
    5    5    6     -4.46     -5.77
   -4    6    6     -1.86     -4.40
   -2    6    6      3.16     -0.46
    0    6    6      3.45     -9.86
    2    6    6      3.37      2.04
    4    6    6      3.43      4.47
    6    6    6      2.67     -1.09
   -5    7    6      0.07      1.39
   -3    7    6      0.03     -3.10
   -1    7    6      1.25      0.75
    1    7    6     -3.90     -3.99
    3    7    6     -0.55     -4.40
    5    7    6      0.78      0.63
    7    7    6      1.71      1.99
   -6    8    6      0.07      0.10
   -4    8    6      3.02     -2.04
   -2    8    6      3.30     -3.53
    0    8    6      5.85     -1.66
    2    8    6      0.79      2.31
    4    8    6      2.87     -0.49
    6    8    6      1.47     -1.71
    8    8    6      2.32     -0.80
   -7    9    6     -2.83     -0.99
   -5    9    6     -3.20      1.97
   -3    9    6      0.55      0.00
   -1    9    6     -0.42      0.42
    1    9    6     -0.33      0.08
    3    9    6     -0.99      1.52
    5    9    6      4.33     -1.09
    7    9    6      1.24      2.73
    9    9    6     -1.40      3.75
   -8   10    6      0.26      5.22
   -6   10    6      2.16     -3.67
   -4   10    6     -0.51     -0.66
    0   10    6      2.79     -3.64
    2   10    6     -0.37     -1.21
    4   10    6     -2.38      2.92
    6   10    6     -0.36     -6.02
    8   10    6     -0.75     -0.42
   10   10    6      0.29      7.05
   -9   11    6     -1.79     -9.40
   -7   11    6     -0.91      2.45
   -5   11    6      2.34     -1.70
   -3   11    6     -1.96      0.75
   -1   11    6     -0.18      4.98
    1   11    6      1.52      2.00
    3   11    6      0.07     -1.17
    5   11    6      2.21      4.73
    7   11    6      0.61     -4.29
    9   11    6     -1.40     -3.46
   11   11    6      2.51      2.85
  -10   12    6      2.07      5.87
   -8   12    6     -3.57     -6.06
   -6   12    6     -1.52     -1.14
   -4   12    6      2.31     -1.25
   -2   12    6     -0.72     -2.79
    0   12    6      0.64     -2.11
    2   12    6      0.87      1.20
    4   12    6     -1.15     -0.39
    6   12    6      0.04      3.81
    8   12    6     -2.38      0.10
   10   12    6     -0.20      0.50
   12   12    6      1.52      2.47
  -11   13    6      1.96     -3.89
   -9   13    6      5.30      4.39
   -7   13    6     -0.87     -3.66
   -5   13    6     -1.65     -1.32
   -3   13    6     -1.03      3.24
   -1   13    6     -2.26      2.66
    1   13    6      2.17     -0.85
    3   13    6      0.76     -0.03
    5   13    6      0.21     -0.37
    7   13    6      1.43     -0.19
    9   13    6     -3.84     -3.20
   11   13    6      0.25     -1.34
  -10   14    6     -1.54     -2.81
   -8   14    6      1.01      3.91
   -6   14    6     -0.05     -1.34
   -4   14    6     -0.33     -2.60
   -2   14    6     -0.29      0.30
    0   14    6     -3.18     -1.01
    2   14    6      2.37     -0.70
    4   14    6      1.81      0.42
    6   14    6      0.14      3.40
    8   14    6      2.21      3.16
   10   14    6     -0.12     -0.53
   -9   15    6      0.02     -2.08
   -7   15    6     -0.41      0.16
   -5   15    6      0.48      0.20
   -3   15    6     -0.54      0.15
   -1   15    6      1.95      1.99
    1   15    6     -0.44     -2.12
    3   15    6      1.29     -1.84
    5   15    6      1.55     -3.19
    7   15    6     -0.64      1.29
    9   15    6     -1.61      0.16
   -8   16    6     -0.02      1.43
   -6   16    6     -1.30     -0.50
   -4   16    6     -0.70     -0.83
   -2   16    6     -1.99     -1.51
    0   16    6      0.68      1.44
    2   16    6     -1.33     -0.45
    4   16    6     -0.87      0.61
    6   16    6      1.20     -3.01
    8   16    6      2.12      2.12
   -5   17    6      0.34     -0.45
   -3   17    6      0.40     -0.28
   -1   17    6     -0.89     -3.06
    1   17    6      3.36     -0.40
    3   17    6      1.05      0.27
    5   17    6     -0.14      2.24
   -2   18    6      0.88     -0.21
    0   18    6     -2.30     -2.57
    2   18    6     -0.61     -1.32
    0    1    5     14.35      0.89
   -1    2    5      3.96     15.25
    1    2    5     -7.50     10.51
   -2    3    5      7.85      9.30
    0    3    5     17.67      1.30
    2    3    5     10.38     -7.19
   -3    4    5      4.84      5.56
   -1    4    5     -1.34     13.76
    1    4    5      0.17      4.86
    3    4    5      0.12     -4.69
   -4    5    5     -2.50      1.38
   -2    5    5     11.59      6.42
    0    5    5      1.51      7.03
    2    5    5     -3.61      4.08
    4    5    5      2.42     -3.21
   -5    6    5      0.78      0.55
   -3    6    5     -3.35      2.71
   -1    6    5      9.76      8.25
    1    6    5      1.26      1.55
    3    6    5     -6.06      4.11
    5    6    5      2.50     -0.41
   -6    7    5      0.04     -5.04
   -4    7    5      1.29      1.75
   -2    7    5     -2.68      0.05
    0    7    5      2.74      4.99
    2    7    5     -2.22     -2.22
    4    7    5     -5.31      0.99
    6    7    5     -3.32      2.09
   -7    8    5     -1.16      0.75
   -5    8    5      2.77     -2.97
   -3    8    5      1.47      6.06
   -1    8    5      1.13      3.29
    1    8    5      3.47      4.60
    3    8    5     -1.01      3.64
    5    8    5     -0.33      1.77
    7    8    5     -0.96     -1.83
   -8    9    5     -2.87     -3.54
   -6    9    5     -1.63      0.95
   -4    9    5      1.95     -2.86
   -2    9    5     -3.37      2.12
    0    9    5     -4.17      1.22
    2    9    5     -0.92     -2.19
    4    9    5      2.15      1.90
    6    9    5      2.38      4.82
    8    9    5     -4.03      1.14
   -9   10    5      2.39      1.14
   -7   10    5      0.04     -0.55
   -5   10    5      1.46      0.35
   -3   10    5      3.30     -1.59
   -1   10    5      0.57     -0.16
    1   10    5      3.07     -1.11
    3   10    5     -3.43     -1.61
    5   10    5     -0.78      0.98
    7   10    5      2.14     -0.58
    9   10    5     -2.35      1.51
  -10   11    5      4.53      0.05
   -8   11    5      2.13     -1.58
   -6   11    5      0.85      3.17
   -4   11    5     -0.37      1.25
   -2   11    5     -3.08      0.21
    2   11    5      4.28     -0.65
    4   11    5      1.01     -2.21
    6   11    5      2.25      2.31
    8   11    5      1.78     -4.50
   10   11    5     -0.24     -3.65
  -11   12    5     -6.40      3.77
   -9   12    5     -0.11      2.71
   -7   12    5      0.60     -2.39
   -5   12    5      3.61      0.61
   -3   12    5      2.98     -1.65
   -1   12    5      5.01     -5.15
    1   12    5     -4.05      0.37
    3   12    5      1.90      1.44
    5   12    5     -1.36     -1.20
    7   12    5      0.79      1.20
    9   12    5     -0.78      0.76
   11   12    5     -2.66     -0.17
  -12   13    5      3.64      0.81
  -10   13    5     -1.54      0.70
   -8   13    5      2.63      2.33
   -6   13    5      0.07     -0.46
   -4   13    5      0.45     -1.81
   -2   13    5     -4.07     -0.10
    0   13    5      1.76      0.93
    2   13    5     -1.58     -0.49
    4   13    5     -0.94      1.77
    6   13    5     -2.94      0.37
    8   13    5      2.35     -4.22
   10   13    5      1.23     -0.23
   12   13    5      1.34      1.59
  -11   14    5      0.51      2.19
   -9   14    5     -3.85     -1.65
   -7   14    5      0.51      2.02
   -5   14    5     -0.81      1.55
   -3   14    5      1.61     -4.89
   -1   14    5     -1.88     -3.34
    1   14    5      1.67      1.36
    3   14    5      3.19     -0.12
    5   14    5     -0.16      1.49
    7   14    5     -5.68      2.14
    9   14    5      1.53     -1.10
   11   14    5      0.97      2.64
  -10   15    5      1.23      2.55
   -6   15    5      3.00      0.15
   -4   15    5     -0.77      3.13
   -2   15    5      1.11     -3.02
    0   15    5      0.21      0.31
    2   15    5     -0.03      1.43
    4   15    5      2.43      0.53
    6   15    5      1.49      0.84
    8   15    5     -5.69     -0.40
   10   15    5      0.55     -2.24
   -9   16    5     -0.50      1.20
   -7   16    5     -1.37     -1.79
   -5   16    5      0.52     -1.22
   -3   16    5     -2.11      1.21
   -1   16    5     -0.24     -2.99
    1   16    5     -1.37      2.22
    3   16    5     -1.87     -1.44
    5   16    5     -0.58      0.08
    7   16    5      2.46      1.13
    9   16    5     -1.73      3.28
   -8   17    5      1.17     -1.79
   -6   17    5      0.64     -0.76
   -4   17    5      1.39      0.35
   -2   17    5      0.55      1.09
    0   17    5      4.14     -1.55
    2   17    5      2.00      5.32
    4   17    5      1.63     -1.72
    6   17    5     -2.15      0.03
    8   17    5     -0.77     -2.77
   -5   18    5     -0.88     -0.47
   -3   18    5     -0.31      0.69
   -1   18    5     -0.56      1.18
    1   18    5      0.48     -3.11
    3   18    5     -2.33      1.96
    5   18    5      1.52     -2.53
    0    0    4    -28.60      6.52
    1    1    4      5.32     -3.92
    0    2    4    -28.98      8.90
    2    2    4    -19.34     -8.81
   -1    3    4      2.69      4.34
    1    3    4      9.00     19.92
    3    3    4     10.29     -2.24
   -2    4    4    -18.79     -8.53
    0    4    4    -14.80     -9.10
    2    4    4     -5.74      4.01
    4    4    4      3.53     -3.52
   -3    5    4      1.56      4.75
   -1    5    4     -5.54      0.72
    1    5    4      0.57     -4.76
    3    5    4      1.78      2.87
    5    5    4      6.56      4.75
   -4    6    4     -3.14     -2.93
   -2    6    4     -4.48      5.23
    0    6    4     -5.69      0.73
    2    6    4      0.23     -9.56
    4    6    4     -1.70     -3.31
    6    6    4      7.24      4.16
   -5    7    4      3.99     -1.08
   -3    7    4      0.10     -6.77
   -1    7    4     -5.83     -4.68
    1    7    4     -4.29     -3.38
    3    7    4      1.62     -8.72
    5    7    4     -3.72     -1.08
    7    7    4     -0.41      4.61
   -6    8    4     -0.59      2.69
   -4    8    4     -1.05      4.46
   -2    8    4      1.34      4.57
    0    8    4     -0.46      0.05
    2    8    4     -0.13      1.09
    4    8    4     -1.65     -3.52
    6    8    4      0.40     -1.94
    8    8    4      0.25      1.14
   -7    9    4      0.64     -3.01
   -5    9    4      1.76      2.47
   -3    9    4      0.00     -2.64
   -1    9    4     -2.80     -2.36
    1    9    4     -5.46     -5.14
    3    9    4      3.43      0.10
    5    9    4     -2.77      1.20
    7    9    4      0.19     -0.46
    9    9    4     -2.19     -0.25
   -8   10    4     -1.08      1.75
   -6   10    4     -2.61     -3.64
   -4   10    4      0.55      3.38
   -2   10    4      4.31     -0.91
    0   10    4      7.71     -0.10
    2   10    4     -3.18     -0.34
    4   10    4     -1.19      2.73
    6   10    4     -3.74      1.78
    8   10    4      2.34      0.40
   10   10    4     -4.75      3.00
   -9   11    4      1.26      0.02
   -7   11    4     -1.29      3.54
   -5   11    4     -3.89      0.97
   -3   11    4     -2.03      2.79
   -1   11    4     -6.03     -2.81
    1   11    4      1.45     -1.47
    3   11    4      1.73     -0.25
    5   11    4      0.58      2.81
    7   11    4     -0.46      0.39
    9   11    4      4.28     -5.36
   11   11    4     -2.81      2.86
  -10   12    4     -4.55     -2.29
   -8   12    4      0.53     -1.94
   -6   12    4      0.24      1.19
   -4   12    4      0.58      2.29
   -2   12    4      5.92      3.53
    0   12    4      2.04     -1.09
    2   12    4     -0.81      0.72
    4   12    4     -0.26      0.23
    6   12    4      0.14      1.67
    8   12    4      1.15      3.86
   10   12    4     -1.82     -3.70
   12   12    4     -6.30      0.58
  -11   13    4      1.12     -1.79
   -9   13    4     -1.42     -1.03
   -7   13    4      0.83     -0.60
   -5   13    4      0.54     -0.04
   -3   13    4     -0.04      0.40
   -1   13    4     -1.34      1.91
    1   13    4      0.27      1.25
    3   13    4     -2.49      0.71
    5   13    4     -2.82     -1.63
    7   13    4      0.60     -0.62
    9   13    4      5.22      1.55
   11   13    4     -1.76     -2.31
   13   13    4     -3.12      5.12
  -12   14    4     -1.07     -1.48
  -10   14    4      0.50     -1.19
   -8   14    4     -2.34     -0.51
   -6   14    4     -2.33      0.49
   -4   14    4      2.22     -0.24
   -2   14    4      5.14      0.41
    0   14    4     -0.20     -1.17
    2   14    4      2.36      2.07
    4   14    4      0.75      0.48
    6   14    4     -0.91     -5.04
    8   14    4     -1.40     -1.26
   10   14    4      0.79      1.73
   12   14    4     -3.79     -3.49
  -11   15    4     -1.98     -1.18
   -9   15    4      2.47      1.74
   -7   15    4      3.13      0.55
   -5   15    4     -1.87      1.18
   -3   15    4      1.93     -0.13
   -1   15    4      3.28      3.28
    1   15    4     -2.22     -0.05
    3   15    4     -0.30      3.00
    5   15    4     -1.01      2.47
    7   15    4      1.37     -4.26
    9   15    4     -0.97     -3.70
   11   15    4     -0.89      1.54
  -10   16    4     -0.17     -1.77
   -8   16    4     -0.75      2.85
   -6   16    4      1.56     -0.19
   -4   16    4     -2.08     -1.40
   -2   16    4      1.33     -2.16
    0   16    4     -0.32      1.08
    2   16    4     -2.14     -2.58
    4   16    4      0.46     -0.10
    6   16    4     -2.03      1.77
    8   16    4      1.93      0.79
   10   16    4     -3.16     -0.81
   -7   17    4      1.63      2.10
   -5   17    4      1.68      0.85
   -3   17    4     -0.40     -0.83
   -1   17    4      2.85      0.24
    1   17    4     -0.45      3.13
    3   17    4     -0.11      0.43
    5   17    4      3.05     -1.28
    7   17    4     -1.75     -2.88
   -6   18    4     -0.03      0.47
   -4   18    4     -0.76     -0.29
   -2   18    4     -1.55     -1.16
    0   18    4      0.11     -0.11
    2   18    4     -2.35     -0.87
    4   18    4     -1.75      1.12
    6   18    4      3.13      1.64
   -1   19    4     -0.52     -1.48
    1   19    4      0.30      2.12
    0    1    3     29.33     -2.58
   -1    2    3     -0.27    -29.21
    1    2    3     -2.54    -35.62
   -2    3    3     12.49     15.55
    0    3    3      5.68     12.89
    2    3    3      9.31      3.60
   -3    4    3      5.56    -11.53
   -1    4    3      3.56    -11.40
    1    4    3    -15.14    -14.32
    3    4    3      0.23     -4.81
   -4    5    3     -2.83      2.57
   -2    5    3      5.86      3.00
    0    5    3     16.67      6.98
    2    5    3     -3.52      1.41
    4    5    3      2.12      5.27
   -5    6    3      5.12      1.60
   -3    6    3     -5.47      4.64
   -1    6    3     -1.86      3.54
    1    6    3     12.53      4.59
    3    6    3     -3.09     -1.66
    5    6    3     -3.87     -2.03
   -6    7    3      0.12     -1.18
   -4    7    3      5.02     -4.46
   -2    7    3     -0.29     -6.28
    0    7    3     -1.65     -5.32
    2    7    3     11.85      1.99
    4    7    3      3.48      4.85
    6    7    3     -6.18     -0.19
   -7    8    3     -2.15      1.24
   -5    8    3     -4.67      3.93
   -3    8    3     -3.35      6.71
   -1    8    3      5.51      6.02
    1    8    3      2.23      4.59
    3    8    3      4.00     -1.88
    5    8    3      3.13      0.77
    7    8    3     -2.57     -1.18
   -8    9    3      3.55     -1.62
   -6    9    3      3.87     -1.34
   -4    9    3      1.30      0.75
   -2    9    3     -6.46     -0.86
    0    9    3      2.45     -6.77
    2    9    3     -0.02      2.81
    4    9    3      0.06     -1.96
    6    9    3      0.60     -1.21
    8    9    3      0.44     -3.74
   -9   10    3     -3.27     -2.55
   -7   10    3     -0.42     -2.32
   -5   10    3      0.05     -4.78
   -3   10    3      1.63      0.22
   -1   10    3     -1.29      8.43
    1   10    3      7.69     -0.97
    3   10    3     -4.34      3.05
    5   10    3     -3.09     -1.04
    7   10    3      0.17      2.19
    9   10    3     -0.94     -2.59
  -10   11    3      6.03      1.56
   -8   11    3      0.80     -1.51
   -6   11    3     -1.36      1.93
   -4   11    3     -1.18     -0.70
   -2   11    3      0.18     -5.87
    0   11    3     -6.18      0.45
    2   11    3      7.65     -3.60
    4   11    3     -2.59     -0.44
    6   11    3     -3.30     -2.07
    8   11    3      2.84      1.33
   10   11    3      2.22     -2.77
  -11   12    3     -2.07     -0.85
   -9   12    3      2.59      1.68
   -7   12    3      2.32     -3.50
   -5   12    3     -2.03      0.02
   -3   12    3     -2.94      2.57
   -1   12    3      3.98      0.13
    1   12    3     -5.52      3.08
    3   12    3      3.27     -1.42
    5   12    3     -0.63     -1.13
    7   12    3     -3.67      0.86
    9   12    3      0.84      3.11
   11   12    3      0.78     -5.29
  -12   13    3      4.41     -0.07
  -10   13    3      2.12     -1.50
   -8   13    3      0.25      3.54
   -6   13    3      2.57     -1.27
   -4   13    3     -0.65      0.05
   -2   13    3     -5.30     -1.35
    0   13    3      0.55     -2.33
    2   13    3     -5.01      1.04
    4   13    3      0.57     -0.52
    6   13    3     -0.05     -0.18
    8   13    3     -1.35      1.16
   10   13    3      5.07      2.29
   12   13    3     -0.36     -3.56
  -13   14    3      1.00      5.26
  -11   14    3      0.74      2.06
   -9   14    3      2.00     -3.27
   -7   14    3     -3.72      1.98
   -5   14    3      0.72     -0.15
   -3   14    3      1.41      3.58
   -1   14    3     -1.66      0.24
    1   14    3      1.37     -2.11
    3   14    3     -0.75     -1.02
    5   14    3      3.76     -1.44
    7   14    3      1.17      0.44
    9   14    3     -3.04      0.41
   11   14    3      5.04     -1.09
   13   14    3      3.53     -5.50
  -12   15    3      1.73     -0.79
  -10   15    3     -2.18      1.97
   -8   15    3      2.37     -1.61
   -6   15    3     -2.88      1.82
   -4   15    3     -1.76     -0.43
   -2   15    3     -1.26      3.43
    0   15    3     -3.49      1.77
    2   15    3     -2.82      0.28
    4   15    3     -2.08     -0.30
    6   15    3      2.92     -0.27
    8   15    3      3.33      0.57
   10   15    3     -0.01     -0.43
   12   15    3      0.28     -0.83
  -11   16    3      2.63     -1.11
   -9   16    3     -3.65      1.21
   -7   16    3     -1.10     -0.56
   -5   16    3      0.11      0.82
   -3   16    3      0.12     -0.29
   -1   16    3      0.27      0.16
    1   16    3     -0.12     -1.14
    3   16    3     -1.21     -0.40
    5   16    3     -0.97      0.02
    7   16    3      0.09      1.55
    9   16    3      0.79      0.27
   11   16    3      1.17     -1.93
   -8   17    3     -0.81      0.78
   -6   17    3     -1.54      1.11
   -4   17    3      1.26      0.56
   -2   17    3      0.56      2.08
    0   17    3      0.12      0.23
    2   17    3      0.28     -0.59
    4   17    3      0.34     -0.38
    6   17    3      2.01     -1.63
    8   17    3      0.74      0.26
   -7   18    3     -1.09     -0.33
   -5   18    3     -1.69     -0.05
   -3   18    3      0.85     -1.04
   -1   18    3     -0.39      2.82
    1   18    3      0.38     -1.20
    3   18    3     -0.64     -0.95
    5   18    3     -2.07      1.91
    7   18    3      0.79      0.88
   -4   19    3     -0.03     -0.29
   -2   19    3      1.97     -2.59
    0   19    3     -0.38      2.11
    2   19    3      0.38     -0.37
    4   19    3      0.95     -1.62
    1    1    2    -15.06     80.88
    0    2    2     12.71      0.80
    2    2    2     -5.83     24.36
   -1    3    2    -13.00     13.29
    1    3    2     13.39     31.16
    3    3    2    -12.16     23.81
   -2    4    2     -7.94      3.43
    0    4    2    -13.28    -22.44
    2    4    2     10.49     -1.36
    4    4    2     -3.53      4.46
   -3    5    2     -1.16     -5.87
   -1    5    2     -2.97     16.53
    1    5    2     -2.08     -4.90
    3    5    2      4.57      4.05
    5    5    2      0.26      4.54
   -4    6    2     -1.16      4.22
   -2    6    2     -8.33     -6.02
    0    6    2     -8.96     14.93
    2    6    2     -1.78     -5.16
    4    6    2     -3.32     -8.11
    6    6    2      0.12     -5.74
   -5    7    2      0.58      1.32
   -3    7    2      2.17     -6.21
   -1    7    2     -2.55    -14.32
    1    7    2     -6.03      5.86
    3    7    2      0.72      7.02
    5    7    2     -1.38      1.98
    7    7    2      3.35     -3.65
   -6    8    2     -1.45     -2.07
   -4    8    2     -4.44      3.82
   -2    8    2     -1.51      4.71
    0    8    2     -0.18      5.91
    2    8    2     -4.02      0.66
    4    8    2     -0.16     -0.50
    6    8    2     -0.06      2.09
    8    8    2      3.10      0.67
   -5    9    2      0.75     -0.11
   -3    9    2     -1.48     -1.74
   -1    9    2     -1.51     -8.24
    1    9    2     -0.30      2.03
    3    9    2     -3.39     -0.40
    5    9    2     -1.39     -1.81
    7    9    2      1.77     -0.79
    9    9    2      6.07      5.64
   -8   10    2     -0.72      2.11
   -6   10    2      1.64      0.18
   -4   10    2     -1.11     -2.45
   -2   10    2     -0.93      3.16
    0   10    2     -1.32      3.56
    2   10    2      0.04      3.73
    4   10    2     -0.47     -1.89
    6   10    2     -0.31      1.64
    8   10    2      0.94     -0.61
   10   10    2      4.27      2.27
   -9   11    2      1.20      1.62
   -7   11    2     -1.21      2.04
   -5   11    2      0.89      4.09
   -3   11    2      2.11      0.54
   -1   11    2      3.28     -4.22
    1   11    2      1.27      0.48
    3   11    2      0.64      1.03
    5   11    2      0.09     -5.02
    7   11    2     -0.58      0.80
    9   11    2      1.60      2.48
   11   11    2      1.80      4.87
  -10   12    2     -3.14      3.11
   -8   12    2      2.31      1.44
   -6   12    2     -1.54     -2.88
   -4   12    2     -1.97     -1.84
   -2   12    2     -0.31      3.14
    0   12    2      0.41     -0.51
    2   12    2      0.20      2.39
    4   12    2      0.70      0.85
    6   12    2      1.65     -4.45
    8   12    2     -1.87     -0.42
   10   12    2     -0.19      2.01
   12   12    2      2.83      3.07
  -11   13    2      0.64     -2.17
   -9   13    2     -3.03      2.43
   -7   13    2      1.43      2.69
   -5   13    2     -0.25      0.00
   -3   13    2      0.38     -2.73
   -1   13    2      1.62     -1.66
    1   13    2      0.10     -3.61
    3   13    2      0.03      2.95
    5   13    2     -1.73      1.48
    7   13    2      1.41     -2.97
    9   13    2      0.93      0.38
   11   13    2      0.13      3.21
   13   13    2     -1.83     -0.36
  -12   14    2     -3.59      3.17
  -10   14    2      0.49     -0.47
   -8   14    2     -1.03     -1.22
   -6   14    2     -0.19     -1.00
   -4   14    2      0.80      0.64
   -2   14    2      1.66      1.17
    0   14    2      2.63     -0.12
    2   14    2      1.94     -4.36
    4   14    2      2.49      2.30
    6   14    2     -1.62      0.83
    8   14    2     -2.10     -1.28
   10   14    2     -0.49      0.47
   12   14    2      4.42      6.01
  -11   15    2      0.51      0.28
   -9   15    2      0.53      0.02
   -7   15    2      0.34     -2.21
   -5   15    2     -2.78     -3.88
   -3   15    2     -1.06     -3.68
   -1   15    2     -1.03     -1.24
    1   15    2     -1.58     -0.11
    3   15    2     -0.07     -2.61
    5   15    2      1.27      2.72
    7   15    2      0.71     -0.24
    9   15    2     -0.92      2.17
   11   15    2     -2.08     -0.15
  -10   16    2      2.00      0.22
   -8   16    2      0.02     -0.20
   -6   16    2      1.69     -0.96
   -4   16    2     -0.34     -0.24
   -2   16    2      0.55     -1.90
    0   16    2      1.08     -1.42
    2   16    2      0.11     -0.07
    4   16    2      0.43     -0.77
    6   16    2     -1.60      3.01
    8   16    2      0.78     -2.33
   10   16    2      0.20      1.43
   -9   17    2      2.03     -0.58
   -7   17    2     -0.22     -0.54
   -5   17    2      0.67     -1.11
   -3   17    2     -0.28      0.35
   -1   17    2     -0.83     -0.17
    1   17    2     -0.65     -1.23
    3   17    2      0.39     -0.48
    5   17    2      2.21     -0.36
    7   17    2     -1.40      2.62
    9   17    2      0.60     -0.22
   -8   18    2      0.47     -1.45
   -6   18    2     -0.77     -1.18
   -4   18    2      0.60     -0.79
   -2   18    2     -1.31     -0.22
    0   18    2     -0.43      1.95
    2   18    2      0.20      0.07
    4   18    2     -0.72     -0.01
    6   18    2      0.40     -0.05
    8   18    2     -0.40      0.88
   -5   19    2     -0.30      0.54
   -3   19    2      2.15      0.17
   -1   19    2     -1.64     -2.00
    1   19    2     -0.70      0.73
    3   19    2      1.36     -0.30
    5   19    2      0.81      0.15
    0    1    1   -125.71    -23.52
   -1    2    1     50.62    -22.23
    1    2    1    -54.65    -48.64
   -2    3    1    -27.80     -9.82
    0    3    1     16.27      6.07
    2    3    1    -41.85    -10.40
   -3    4    1      6.25     -2.86
   -1    4    1    -16.12    -17.89
    1    4    1     12.71     -5.15
    3    4    1     -9.99     -4.88
   -4    5    1      0.92     -1.98
   -2    5    1     14.71     -5.53
    0    5    1     -3.20     -3.24
    2    5    1      5.99      6.61
    4    5    1     -4.60      2.83
   -5    6    1     -5.47     -2.78
   -3    6    1     -2.50      2.41
   -1    6    1      2.15     -5.76
    1    6    1     -3.78     -0.52
    3    6    1      7.52     -1.75
    5    6    1      0.84     -7.94
   -6    7    1      1.96      6.97
   -4    7    1     -2.23     -7.77
   -2    7    1      5.81     -2.86
    0    7    1      3.73    -11.32
    2    7    1     -5.54      3.32
    4    7    1      0.32      5.63
    6    7    1      4.59     -3.00
   -7    8    1     -1.91     -3.39
   -5    8    1      3.57      4.57
   -3    8    1     -2.61     -4.04
   -1    8    1     -0.30      7.99
    1    8    1      0.42     -3.69
    3    8    1      1.69     -4.67
    5    8    1     -1.59     -0.20
    7    8    1      0.06      1.52
   -8    9    1      0.74      3.65
   -6    9    1     -3.02     -1.63
   -4    9    1      1.84      1.36
   -2    9    1      1.94     -8.11
    0    9    1      3.13     -1.33
    2    9    1     -2.30     -0.49
    4    9    1     -0.34     -3.66
    6    9    1     -1.49     -2.97
    8    9    1     -2.27      3.84
   -9   10    1     -5.02     -4.67
   -7   10    1     -0.20      1.87
   -5   10    1     -1.66     -3.57
   -3   10    1     -1.71     -1.12
   -1   10    1     -4.96      1.76
    1   10    1     -1.37      0.51
    3   10    1      2.16      0.12
    5   10    1      1.95     -0.70
    7   10    1      0.97     -0.99
    9   10    1     -0.31     -0.56
  -10   11    1      0.33      0.82
   -8   11    1     -2.73     -3.63
   -6   11    1      0.67      1.41
   -4   11    1     -0.39      1.68
   -2   11    1      1.95     -1.86
    0   11    1      0.89      1.15
    2   11    1     -2.88     -0.61
    4   11    1      0.92     -0.68
    6   11    1     -0.56      0.05
    8   11    1     -1.90      2.81
   10   11    1     -2.40      0.55
  -11   12    1     -0.10     -2.85
   -9   12    1     -0.83      1.50
   -7   12    1     -1.35     -3.05
   -5   12    1      1.52     -4.45
   -3   12    1     -0.99     -0.47
   -1   12    1     -1.94     -0.48
    1   12    1     -0.50      2.02
    3   12    1     -1.82     -0.80
    5   12    1      3.19     -0.38
    7   12    1      1.45      0.57
    9   12    1     -2.51      1.57
   11   12    1     -0.67     -2.09
  -12   13    1      1.26     -0.53
  -10   13    1      0.71     -3.37
   -8   13    1     -1.32      2.76
   -6   13    1     -1.18      1.30
   -4   13    1     -0.39      0.47
   -2   13    1     -0.06      0.83
    0   13    1      2.02     -1.88
    2   13    1     -0.88      1.09
    4   13    1     -2.51      0.08
    6   13    1      2.77     -0.16
    8   13    1      3.80      1.41
   10   13    1     -2.64      1.97
   12   13    1     -1.19     -5.52
  -13   14    1      2.83      0.96
  -11   14    1     -2.44      1.21
   -9   14    1      0.68     -2.27
   -7   14    1      1.83      0.70
   -5   14    1      2.61      0.51
   -3   14    1      0.81      4.61
   -1   14    1     -2.43      4.56
    1   14    1      3.35     -0.31
    3   14    1     -0.87      0.03
    5   14    1     -1.96      0.47
    7   14    1     -0.52     -0.48
    9   14    1      2.00     -0.87
   11   14    1     -4.14      3.32
   13   14    1     -2.32      1.70
  -12   15    1      4.61     -2.33
  -10   15    1      0.10      1.27
   -8   15    1     -0.73     -0.18
   -6   15    1      1.33     -0.54
   -4   15    1      2.36     -2.31
   -2   15    1      3.72      0.98
    0   15    1     -2.05      0.77
    2   15    1      2.43     -0.08
    4   15    1     -1.89     -0.21
    6   15    1      0.56      0.99
    8   15    1     -1.10      0.76
   10   15    1      1.74     -1.99
   12   15    1     -2.21     -2.03
  -11   16    1     -1.53     -0.91
   -9   16    1      1.58      2.68
   -7   16    1      0.03      1.91
   -5   16    1      1.13      2.44
   -3   16    1      0.37      2.48
   -1   16    1      3.11      1.30
    1   16    1     -0.12     -0.75
    3   16    1      2.23      0.72
    5   16    1     -2.48     -1.04
    7   16    1      1.62      0.01
    9   16    1     -0.20     -0.38
   11   16    1      1.62     -0.38
  -10   17    1     -2.78     -0.62
   -8   17    1      1.45      2.11
   -6   17    1      0.48      0.79
   -4   17    1      0.89      0.66
   -2   17    1      0.71      2.69
    0   17    1     -0.12     -0.68
    2   17    1     -0.70     -2.20
    4   17    1      0.64      1.13
    6   17    1     -2.48     -0.68
    8   17    1     -0.85      1.23
   10   17    1     -1.76      0.57
   -7   18    1      1.13      0.48
   -5   18    1      0.45      0.14
   -3   18    1      0.01     -0.58
   -1   18    1      2.38      1.45
    1   18    1     -0.60      0.99
    3   18    1      0.11     -0.34
    5   18    1      0.05      0.28
    7   18    1     -0.03     -0.99
   -4   19    1     -0.22      0.58
   -2   19    1     -0.57     -0.93
    0   19    1      2.36     -2.77
    2   19    1     -0.18      0.67
    4   19    1      0.22      1.37
    1    1    0    167.11     -0.51
    0    2    0    -18.91      0.07
   -1    3    0     51.69     -0.06
    1    3    0    -25.32     -0.12
    3    3    0     41.93      0.46
   -2    4    0    -24.92     -0.09
    0    4    0     28.50     -0.01
    2    4    0    -12.34     -0.50
    4    4    0     18.10      0.18
   -3    5    0     21.81      0.05
   -1    5    0     -3.62     -0.09
    1    5    0     10.85      0.43
    3    5    0    -15.41     -0.14
    5    5    0      2.01     -0.30
   -4    6    0     -3.61      0.17
   -2    6    0      4.58      0.05
    0    6    0     -5.35     -0.26
    2    6    0      4.71      0.27
    4    6    0      1.14      0.37
    6    6    0      0.28      0.25
   -5    7    0     -1.77     -0.17
   -3    7    0      2.89      0.07
   -1    7    0      7.71      0.10
    1    7    0     -0.92     -0.17
    3    7    0     -7.64     -0.23
    5    7    0      3.73     -0.23
    7    7    0      4.00      0.09
   -6    8    0      0.14      0.15
   -4    8    0      3.67      0.13
   -2    8    0     -1.27      0.11
    0    8    0     -2.57      0.07
    2    8    0      6.40      0.08
    4    8    0      0.72      0.09
    6    8    0      0.61     -0.08
    8    8    0     -0.53      0.01
   -7    9    0     -1.27     -0.38
   -5    9    0     -2.56     -0.30
   -3    9    0      6.42      0.03
   -1    9    0      6.18      0.06
    1    9    0     -1.30      0.04
    3    9    0      1.00     -0.01
    5    9    0      1.74      0.22
    7    9    0     -0.91      0.21
    9    9    0     -4.89     -0.16
   -8   10    0      2.18      0.47
   -6   10    0      0.80      0.01
   -4   10    0     -0.66     -0.13
   -2   10    0     -0.07      0.09
    0   10    0     -3.58     -0.01
    2   10    0      0.80     -0.10
    4   10    0      4.68     -0.35
    6   10    0      2.96     -0.08
    8   10    0      2.73      0.24
   10   10    0      1.57     -0.56
   -9   11    0      2.57     -0.51
   -7   11    0      2.96      0.47
   -5   11    0      1.61      0.00
   -3   11    0      1.15     -0.20
   -1   11    0      5.10      0.01
    1   11    0     -1.53      0.16
    3   11    0     -2.42      0.14
    5   11    0      0.70     -0.07
    7   11    0     -3.55      0.01
    9   11    0     -1.63      0.52
   11   11    0      0.23     -0.57
  -10   12    0      0.26      0.86
   -8   12    0      0.10     -0.69
   -6   12    0      2.99      0.44
   -4   12    0      3.46      0.06
   -2   12    0     -0.07     -0.06
    0   12    0      0.32      0.09
    2   12    0      1.47      0.15
    4   12    0      0.01     -0.20
    6   12    0      0.61     -0.19
    8   12    0     -3.59     -0.17
   10   12    0      1.30      0.60
   12   12    0      3.41     -0.95
  -11   13    0      3.21     -1.51
   -9   13    0      0.18      0.78
   -7   13    0     -3.01     -0.58
   -5   13    0     -2.15      0.32
   -3   13    0     -2.71     -0.13
   -1   13    0      2.04     -0.30
    1   13    0     -0.22      0.03
    3   13    0      1.61      0.42
    5   13    0      0.24     -0.05
    7   13    0      0.28      0.03
    9   13    0     -3.07     -0.31
   11   13    0      3.63      0.89
   13   13    0      6.27     -2.10
  -12   14    0     -4.22      2.90
  -10   14    0      0.01     -0.92
   -8   14    0      1.98      0.70
   -6   14    0      0.15     -0.43
   -4   14    0     -0.66      0.26
   -2   14    0     -7.56      0.14
    0   14    0     -0.48     -0.07
    2   14    0     -1.18     -0.22
    4   14    0      0.72      0.24
    6   14    0     -1.33     -0.13
    8   14    0     -0.89      0.20
   10   14    0     -3.76     -0.56
   12   14    0     -0.56      1.57
   14   14    0     -0.43     -0.57
  -13   15    0      1.56     -1.09
  -11   15    0      2.39      1.68
   -9   15    0     -2.41     -0.87
   -7   15    0     -0.27      0.33
   -5   15    0     -0.71     -0.29
   -3   15    0      0.53      0.29
   -1   15    0     -2.22      0.05
    1   15    0      1.17      0.37
    3   15    0     -1.10     -0.21
    5   15    0      0.32      0.32
    7   15    0     -0.45     -0.08
    9   15    0      0.52      0.46
   11   15    0      0.44     -0.68
   13   15    0      3.76      0.66
  -10   16    0      0.44      1.09
   -8   16    0     -3.02     -0.40
   -6   16    0     -1.12      0.05
   -4   16    0     -3.75     -0.21
   -2   16    0     -5.11      0.95
    0   16    0      0.94     -0.44
    2   16    0      2.17      0.75
    4   16    0      0.44     -0.03
    6   16    0      0.32      0.28
    8   16    0      1.41     -0.28
   10   16    0      1.63      0.33
   -9   17    0     -1.36      0.41
   -7   17    0     -2.99     -0.04
   -5   17    0      0.03     -0.23
   -3   17    0     -1.36     -0.54
   -1   17    0     -5.87      1.89
    1   17    0      1.72     -1.45
    3   17    0      0.09      0.04
    5   17    0     -0.13     -0.11
    7   17    0     -2.14      0.19
    9   17    0     -1.96     -0.24
   -8   18    0     -0.38      0.16
   -6   18    0     -1.67      0.48
   -4   18    0      0.40      0.16
   -2   18    0      1.32     -0.65
    0   18    0     -2.74      3.24
    2   18    0      0.73     -0.42
    4   18    0      0.28      0.09
    6   18    0      1.85     -0.01
    8   18    0      0.86      0.12
   -5   19    0     -1.20      0.10
   -3   19    0     -0.49      0.03
   -1   19    0      2.27     -1.50
    1   19    0      0.95      1.63
    3   19    0     -1.71     -0.33
    5   19    0     -0.63     -0.02
   -7    9    2      3.97      2.77
    0   11    5     -8.24      4.68
   -8   15    5      0.45     -3.73
   -2   10    6      2.57     -0.96
   -1    2    9     -4.05      2.83
    1    2    9     -0.49    -15.45
    0    3    9      0.44     -0.88
   -3    4    9      2.47      4.12
   -1    4    9     -7.71     -0.87
    1    4    9      0.31     -5.81
    3    4    9      6.71     -3.35
   -2    5    9     -1.81     -0.82
    2    5    9      2.03     -2.72
   -2    7    9      1.32      3.92
   -8    9    9     -1.68     -4.75
    1    1   10      2.23      3.35
    0    2   10     -3.18      2.91
    2    2   10     -0.63     -9.39
   -1    3   10     -4.08      5.66
    1    3   10     -2.90      1.44
    3    3   10     -2.29      0.76
    4    4   10     -2.73      1.90
   -3    5   10    -11.60     -5.99
   -1    5   10      0.26      1.99
    3    5   10     -0.87    -15.13
    5    5   10     -4.65     -4.21
   -4    6   10      6.02     -5.86
   -2    6   10     -1.65     -6.59
    2    6   10      0.52     11.54
    4    6   10      2.28     -1.20
    6    6   10     -3.50      4.78
   -5    7   10     -2.48      0.76
   -3    7   10     -0.82     -0.16
    3    7   10     -0.60     -0.08
    5    7   10      1.11     -1.54
    0    8   10     -0.86      2.33
    0    1   11      1.31     -9.45
   -1    2   11      0.96      1.05
    1    2   11     -6.63     -2.11
   -2    3   11      4.83     -2.12
    0    3   11      3.02     -1.27
   -3    4   11      7.84     -2.59
    1    4   11      0.19     -8.83
    3    4   11    -11.36     10.18
   -2    5   11     -7.92      7.53
   -5    6   11      1.92      0.42
   -3    6   11      4.13     -1.81
    3    6   11      7.99     -0.15
    5    6   11     -0.84      5.32
   -6    7   11     -2.45      0.21
   -4    7   11     -4.77      9.15
    0    7   11     -5.95     -1.62
    4    7   11      1.21     -5.20
   -7    8   11      0.49      0.08
   -5    8   11     -2.34     -5.87
    1    8   11      2.79      1.38
    3    8   11     -1.19      3.54
    5    8   11      3.04     -0.87
    7    8   11      2.22      0.31
   -6    9   11      1.96      5.29
   -4    9   11      0.00     -1.34
   -2    9   11     -2.81     -0.67
    0    9   11     -5.98     -0.04
    2    9   11     -1.53     -3.92
    4    9   11     -3.29     -0.91
    6    9   11      0.46      0.47
    1    1   12     -2.42      6.13
    2    2   12     -3.69      3.52
   -1    3   12     -7.46      4.03
    1    3   12      6.91      5.09
    3    3   12      9.79      3.26
   -2    4   12      2.94    -15.28
    0    4   12    -11.14     -2.75
    2    4   12     -1.65      0.92
    4    4   12      8.89     -0.38
   -3    5   12     -4.73     11.36
   -1    5   12      4.25      0.28
    1    5   12     -4.89     -1.09
    3    5   12     -1.02     -0.85
   -2    6   12     -0.65     -3.16
    0    6   12      4.27      1.20
    2    6   12      0.30     -0.73
    4    6   12      4.54     -0.73
    6    6   12      1.14      2.25
   -5    7   12      0.26      5.06
   -3    7   12      7.56      0.29
   -1    7   12     -0.41      1.99
    1    7   12     -1.12      4.43
    3    7   12     -4.01     -1.94
    5    7   12     -0.81     -1.33
   -4    8   12     -2.41     -0.36
   -2    8   12      3.26     -2.04
    0    8   12      3.34      1.78
    2    8   12      4.07      4.96
    4    8   12      1.52      0.88
   -5    9   12      5.54      1.54
   -3    9   12      1.85      0.25
   -1    9   12     -1.00     -2.21
    1    9   12     -3.14      0.89
    3    9   12     -2.48      1.61
   -4   10   12      1.57      2.75
   -2   10   12      1.32      2.93
    0   10   12      1.34     -1.69
    2   10   12      0.43     -0.13
   -3   11   12      1.19      0.08
   -1   11   12     -0.83      2.51
    1   11   12     -0.45     -0.08
    3   11   12      0.88     -0.54
    0    1   13      5.12    -12.34
   -3    4   13      4.86    -10.69
   -1    4   13    -10.59      3.43
    3    4   13      1.75      0.31
   -4    5   13     -7.61      6.76
   -2    5   13      8.18      5.41
    0    5   13     -3.53      4.11
    2    5   13     -1.96      1.21
    4    5   13      0.36      4.10
   -5    6   13     -0.71     -3.04
   -3    6   13     -7.43     -5.42
   -1    6   13      4.21     -2.03
    1    6   13     -0.68     -2.27
    3    6   13     -2.28     -3.03
    5    6   13      2.61     -0.46
   -6    7   13      2.87     -1.71
   -4    7   13     -0.03      1.26
   -2    7   13     -2.25      1.18
    0    7   13      4.93      0.51
    2    7   13     -0.99     -0.61
    4    7   13     -2.53     -1.00
    6    7   13      1.81     -0.81
   -5    8   13     -1.87     -1.87
   -3    8   13     -3.56     -0.54
   -1    8   13     -3.10      0.83
    1    8   13      5.17     -1.88
    3    8   13      1.55     -1.01
    5    8   13      1.40      0.21
   -4    9   13      1.61     -3.05
   -2    9   13      0.31     -1.42
    0    9   13     -2.52      1.61
    2    9   13      1.94     -1.41
    4    9   13      0.40     -0.50
    1    1   14    -11.93     -6.07
    0    2   14     -5.07     -2.39
    2    2   14     -4.62      4.10
   -1    3   14      5.96     -0.54
    1    3   14     -3.54     -7.57
    3    3   14     -1.11      2.47
   -2    4   14     -4.69     -5.11
    0    4   14      1.77      3.46
    2    4   14     -0.32     -3.80
    4    4   14     -0.11      0.21
   -3    5   14      5.66      4.03
   -1    5   14      2.66     -2.51
    1    5   14      1.46      5.74
    3    5   14     -0.02      1.52
    5    5   14      1.56      0.73
   -2    6   14     -0.15     -2.12
    0    6   14     -1.95     -4.00
    2    6   14     -0.19      2.34
   -1    7   14      3.96     -1.39
    1    7   14     -1.63     -0.87
    2    2    0    124.88     -0.19
  -12   16    0     -2.05     -0.34
   12   16    0     -0.81     -0.28
    0   20    0     -0.16     -0.43
   -6   19    1      0.42      0.48
    6   19    1     -0.45      0.21
   -1   20    1     -1.45      0.89
    1   20    1      0.15     -2.06
   14   14    2      2.98      0.61
  -13   15    2     -0.71     -2.98
   13   15    2      0.55      2.30
   -9   17    4      2.09     -1.42
    9   17    4      2.88     -1.44
   -3   19    4     -0.95     -0.85
    3   19    4      0.31     -0.82
   13   13    6      1.43     -0.02
  -12   14    6     -0.43      0.14
   12   14    6      0.94     -0.19
   -7   17    6     -0.42      0.38
    7   17    6     -0.56     -1.20
   -4   18    6     -0.32     -0.52
    4   18    6     -2.07     -0.72
  -12   13    7     -1.20      1.16
   12   13    7     -0.50     -2.30
  -11   14    7     -2.83      1.37
   11   14    7      0.86      0.90
    0    0    8     16.51     26.58
   12   12    8      2.05     -0.20
  -11   13    8      1.55      0.30
   11   13    8     -3.34     -0.05
   -1   17    8     -0.93      1.29
    1   17    8     -0.44      0.69
   -2    3    9     -7.34     -7.27
    2    3    9      4.15     -3.93
   -1   16    9      1.54     -0.09
    1   16    9     -0.01     -2.00
    0    4   10     -1.89      8.68
    1    5   10      2.92     10.34
    0    6   10     -0.08     -5.19
   -1   15   10     -1.94     -0.23
    1   15   10     -1.20      0.15
    2    3   11     -4.12     12.69
   -1    4   11     12.10     -4.35
    0    5   11      6.11      1.46
    2    5   11      6.09     -8.95
   -1    6   11     -4.78      1.40
    1    6   11     -1.77      4.12
    6    7   11      1.33     -0.02
   -8   11   11      0.96      2.21
    8   11   11     -1.26      1.42
   -4   13   11      1.27      1.37
    4   13   11      1.64     -0.07
    0    0   12     -8.13     28.14
    0    2   12      0.73      6.68
    5    5   12     -0.17      1.82
   -4    6   12      9.97    -10.20
   -5   11   12     -0.48     -1.44
    5   11   12     -0.45     -1.35
   -2   12   12     -0.57     -0.54
    0   12   12     -1.64     -0.37
    2   12   12     -1.95     -0.23
   -1    2   13      9.67     -0.64
    1    2   13      5.07      1.46
   -2    3   13     -4.81     13.60
    0    3   13     11.61     -3.10
    2    3   13      7.19     -1.09
    1    4   13      1.94     -0.27
   -1   10   13      1.48     -0.66
    1   10   13     -0.98      0.83
   -4    6   14     -1.95      0.32
    4    6   14     -1.98     -0.61
    0    1   15     -2.56      5.62
   -1    2   15      0.16      0.49
    1    2   15      2.73      5.37
    0    0    0      0.00      0.00
# SQUEEZE RESULTS (Version = 170121)
# Note: Data are Listed for all Voids in the P1 Unit Cell
# i.e. Centre of Gravity, Solvent Accessible Volume,
# Recovered number of Electrons in the Void and
# Details about the Squeezed Material
loop_
  _platon_squeeze_void_nr
  _platon_squeeze_void_average_x
  _platon_squeeze_void_average_y
  _platon_squeeze_void_average_z
  _platon_squeeze_void_volume
  _platon_squeeze_void_count_electrons
  _platon_squeeze_void_content
   1 -0.048  0.430 -0.048      1297       311 ' '
# Missing Reflections Below sin(th)/lambda = 0.25
loop_
  _platon_missing_refln_index_h
  _platon_missing_refln_index_k
  _platon_missing_refln_index_l
  _platon_missing_refln_theta
    2    2    0     6.582
_platon_squeeze_void_probe_radius                  1.20
_platon_squeeze_details
)
TITL b_tw             I 41         R = 0.10
CELL   16.5490   16.5490   12.4563     90.00     90.00     90.00
SPGR I41
# Solvent Accessible Volume =      1302
# Electrons Found in S.A.V. =       310
# Note: Atoms in Void are Labelled as Cxxx and Qxxx for all Others
C101 0.500 0.999 0.392 !       2.47 eA-3
C102 0.543 0.475 0.126 !       2.29 eA-3
C103 0.461 0.470 0.124 !       2.17 eA-3
Q104 0.730 0.638-0.002 !       2.08 eA-3
C105 0.709 0.361 0.106 !       1.80 eA-3
Q106 0.962 0.628 0.092 !       1.67 eA-3
Q107 0.286 0.232 0.257 !       1.58 eA-3
C108 0.294 0.778 0.391 !       1.51 eA-3
C109 0.753 0.236 0.182 !       1.46 eA-3
C110 0.251 0.804 0.482 !       1.46 eA-3
C111 0.624 0.403 0.265 !       1.45 eA-3
Q112 0.689 0.777 0.489 !       1.42 eA-3
C113 0.687 0.329 0.203 !       1.32 eA-3
C114 0.239 0.730 0.285 !       1.30 eA-3
C115 0.285 0.854 0.472 !       1.29 eA-3
Q116 0.297 0.345 0.227 !       1.27 eA-3
C117 0.387 0.801 0.283 !       1.25 eA-3
C118 0.167 0.673 0.005 !       1.25 eA-3
Q119 0.083 0.668 0.135 !       1.24 eA-3
Q120 0.450 0.843 0.277 !       1.18 eA-3
C121 0.389 0.929 0.410 !       1.18 eA-3
C122 0.409 0.884 0.343 !       1.15 eA-3
C123 0.627 0.144 0.420 !       1.15 eA-3
Q124 0.692 0.688 0.012 !       1.14 eA-3
C125 0.657 0.090 0.418 !       1.13 eA-3
Q126 0.468 0.392 0.189 !       1.11 eA-3
C127 0.753 0.298 0.215 !       1.11 eA-3
Q128 0.564 0.444 0.026 !       1.11 eA-3
C129 0.783 0.267 0.146 !       1.10 eA-3
C130 0.293 0.861 0.400 !       1.09 eA-3
C131 0.326 0.816 0.268 !       1.09 eA-3
C132 0.625 0.124 0.329 !       1.07 eA-3
C133 0.672 0.253 0.309 !       1.06 eA-3
Q134 0.469 0.907 0.278 !       1.06 eA-3
Q135 0.639 0.685 0.259 !       1.05 eA-3
C136 0.289 0.780 0.274 !       1.05 eA-3
C137 0.175 0.736 0.010 !       1.02 eA-3
Q138 0.069 0.628 0.766 !       1.01 eA-3
Q139 0.569 0.128 0.266 !       1.01 eA-3
Q140 0.572 0.360 0.097 !       1.00 eA-3
Q141 0.615 0.404 1.007 !       0.99 eA-3
Q142 0.669 0.497 0.356 !       0.92 eA-3
C143 0.520 0.512 0.265 !       0.92 eA-3
C144 0.716 0.194 0.169 !       0.89 eA-3
C145 0.174 0.756 0.346 !       0.85 eA-3
Q146 0.231 0.582 0.042 !       0.81 eA-3
C147 0.551 0.131 0.418 !       0.81 eA-3
C148 0.420 0.460 0.028 !       0.78 eA-3
Q149 0.377 0.861 0.281 !       0.77 eA-3
Q150 0.585 0.961 0.280 !       0.76 eA-3
Q151 0.507 0.167 0.377 !       0.75 eA-3
C152 0.213 0.767 0.342 !       0.75 eA-3
C153 0.638 0.018 0.438 !       0.75 eA-3
Q154 0.238 0.403-0.006 !       0.73 eA-3
C155 0.248 0.904 0.468 !       0.71 eA-3
Q156 0.334 0.231 0.382 !       0.68 eA-3
Q157 0.383 0.513 0.395 !       0.67 eA-3
C158 0.507 0.457 0.216 !       0.64 eA-3
Q159 0.249 0.583 0.108 !       0.64 eA-3
Q160 0.284 0.124 0.255 !       0.62 eA-3
Q161 0.630 0.499 0.278 !       0.62 eA-3
Q162 0.749 0.622 0.231 !       0.62 eA-3
Q163 0.736 0.800 0.363 !       0.61 eA-3
Q164 0.135 0.628 0.113 !       0.60 eA-3
Q165 0.347 0.036 0.351 !       0.59 eA-3
Q166 0.859 0.688 0.487 !       0.59 eA-3
C167 0.998 0.582 0.048 !       0.58 eA-3
Q168 0.111 0.518 0.286 !       0.58 eA-3
Q169 0.229 0.102 0.255 !       0.57 eA-3
C170 0.329 0.578 0.106 !       0.56 eA-3
Q171 0.186 0.072 0.197 !       0.54 eA-3
Q172 0.970 0.717 0.450 !       0.54 eA-3
Q173 0.905 0.756 0.104 !       0.52 eA-3
)
;
_shelx_fab_checksum              4132
_platon_squeeze_details          ?
_platon_squeeze_special_details  ?
loop_
_platon_squeeze_void_nr
_platon_squeeze_void_average_x
_platon_squeeze_void_average_y
_platon_squeeze_void_average_z
_platon_squeeze_void_volume
_platon_squeeze_void_count_electrons
_platon_squeeze_void_content
1 -0.048 0.430 -0.048 1297 311 ' '

_platon_squeeze_void_probe_radius 1.20
_olex2_submission_special_instructions 'No special instructions were received'
loop_
_twin_individual_id
_twin_individual_mass_fraction_refined
1 0.521(5)
2 0.479(5)

####################################################################### 
# 
# This file contains crystal structure data downloaded from the 
# Cambridge Structural Database (CSD) hosted by the Cambridge 
# Crystallographic Data Centre (CCDC).
# 
# Full information about CCDC data access policies and citation 
# guidelines are available at http://www.ccdc.cam.ac.uk/access/V1 
# 
# Audit and citation data items may have been added by the CCDC. 
# Please retain this information to preserve the provenance of 
# this file and to allow appropriate attribution of the data. 
# 
#######################################################################

data_cu_250_wsj_0m_a
_database_code_depnum_ccdc_archive 'CCDC 2129033'
loop_
_audit_author_name
_audit_author_address
'Kang Zhou'
;Shenzhen Polytechnic
China
;
_audit_update_record             
;
2021-12-16 deposited with the CCDC.	2022-06-29 downloaded from the CCDC.
;
_audit_creation_date             2021-12-05
_audit_creation_method           
;
Olex2 1.3
(compiled 2020.02.04 svn.rd84adfe8 for OlexSys, GUI svn.r6032)
;
_shelx_SHELXL_version_number     2017/1
_chemical_name_common            ?
_chemical_name_systematic        ?
_chemical_formula_moiety         'C112 H64 N16 O16 Se4 Zn4, O'
_chemical_formula_sum            'C112 H64 N16 O17 Se4 Zn4'
_chemical_formula_weight         2483.11
_chemical_melting_point          ?
loop_
_atom_type_symbol
_atom_type_description
_atom_type_scat_dispersion_real
_atom_type_scat_dispersion_imag
_atom_type_scat_source
C C 0.0181 0.0091 'International Tables Vol C Tables 4.2.6.8 and 6.1.1.4'
H H 0.0000 0.0000 'International Tables Vol C Tables 4.2.6.8 and 6.1.1.4'
N N 0.0311 0.0180 'International Tables Vol C Tables 4.2.6.8 and 6.1.1.4'
O O 0.0492 0.0322 'International Tables Vol C Tables 4.2.6.8 and 6.1.1.4'
Se Se -0.7943 1.1372 'International Tables Vol C Tables 4.2.6.8 and 6.1.1.4'
Zn Zn -1.5491 0.6778 'International Tables Vol C Tables 4.2.6.8 and 6.1.1.4'

_shelx_space_group_comment       
;
The symmetry employed for this shelxl refinement is uniquely defined
by the following loop, which should always be used as a source of
symmetry information in preference to the above space-group names.
They are only intended as comments.
;
_space_group_crystal_system      triclinic
_space_group_IT_number           2
_space_group_name_H-M_alt        'P -1'
_space_group_name_Hall           '-P 1'
loop_
_space_group_symop_operation_xyz
'x, y, z'
'-x, -y, -z'

_cell_length_a                   10.4136(3)
_cell_length_b                   15.0054(4)
_cell_length_c                   15.7481(4)
_cell_angle_alpha                88.538(2)
_cell_angle_beta                 87.9310(10)
_cell_angle_gamma                81.4230(10)
_cell_volume                     2431.19(11)
_cell_formula_units_Z            1
_cell_measurement_reflns_used    9899
_cell_measurement_temperature    200.0
_cell_measurement_theta_max      66.722
_cell_measurement_theta_min      2.808
_shelx_estimated_absorpt_T_max   0.933
_shelx_estimated_absorpt_T_min   0.228
_exptl_absorpt_coefficient_mu    3.505
_exptl_absorpt_correction_T_max  0.7528
_exptl_absorpt_correction_T_min  0.6218
_exptl_absorpt_correction_type   multi-scan
_exptl_absorpt_process_details   
;
SADABS-2016/2 (Bruker,2016/2) was used for absorption correction.
wR2(int) was 0.1147 before and 0.0702 after correction.
The Ratio of minimum to maximum transmission is 0.8260.
The \l/2 correction factor is Not present.
;
_exptl_absorpt_special_details   ?
_exptl_crystal_colour            red
_exptl_crystal_colour_primary    red
_exptl_crystal_density_diffrn    1.696
_exptl_crystal_density_meas      ?
_exptl_crystal_density_method    ?
_exptl_crystal_description       plate
_exptl_crystal_F_000             1240
_exptl_crystal_size_max          0.6
_exptl_crystal_size_mid          0.2
_exptl_crystal_size_min          0.02
_exptl_transmission_factor_max   ?
_exptl_transmission_factor_min   ?
_diffrn_reflns_av_R_equivalents  0.0626
_diffrn_reflns_av_unetI/netI     0.0558
_diffrn_reflns_Laue_measured_fraction_full 0.995
_diffrn_reflns_Laue_measured_fraction_max 0.995
_diffrn_reflns_limit_h_max       12
_diffrn_reflns_limit_h_min       -10
_diffrn_reflns_limit_k_max       17
_diffrn_reflns_limit_k_min       -17
_diffrn_reflns_limit_l_max       18
_diffrn_reflns_limit_l_min       -18
_diffrn_reflns_number            30102
_diffrn_reflns_point_group_measured_fraction_full 0.995
_diffrn_reflns_point_group_measured_fraction_max 0.995
_diffrn_reflns_theta_full        66.716
_diffrn_reflns_theta_max         66.716
_diffrn_reflns_theta_min         2.808
_diffrn_ambient_temperature      200.0
_diffrn_detector_area_resol_mean ?
_diffrn_measured_fraction_theta_full 0.995
_diffrn_measured_fraction_theta_max 0.995
_diffrn_measurement_device_type  'Bruker APEX-II CCD'
_diffrn_measurement_method       '\f and \w scans'
_diffrn_radiation_type           CuK\a
_diffrn_radiation_wavelength     1.54178
_diffrn_source                   ?
_diffrn_source_current           1.0
_diffrn_source_power             0.05
_diffrn_source_voltage           50.0
_diffrn_standards_number         0
_reflns_Friedel_coverage         0.000
_reflns_Friedel_fraction_full    .
_reflns_Friedel_fraction_max     .
_reflns_number_gt                7140
_reflns_number_total             8587
_reflns_special_details          
;
 Reflections were merged by SHELXL according to the crystal
 class for the calculation of statistics and refinement.
 
 _reflns_Friedel_fraction is defined as the number of unique
 Friedel pairs measured divided by the number that would be
 possible theoretically, ignoring centric projections and
 systematic absences.
;
_reflns_threshold_expression     'I > 2\s(I)'
_computing_cell_refinement       'SAINT V8.38A (Bruker, 2018)'
_computing_data_collection       ?
_computing_data_reduction        'SAINT V8.38A (Bruker, 2018)'
_computing_molecular_graphics    'Olex2 1.3 (Dolomanov et al., 2009)'
_computing_publication_material  'Olex2 1.3 (Dolomanov et al., 2009)'
_computing_structure_refinement  'SHELXL 2017/1 (Sheldrick, 2015)'
_computing_structure_solution    'SHELXT 2014/5 (Sheldrick, 2014)'
_refine_diff_density_max         0.968
_refine_diff_density_min         -0.977
_refine_diff_density_rms         0.153
_refine_ls_extinction_coef       .
_refine_ls_extinction_method     none
_refine_ls_goodness_of_fit_ref   1.079
_refine_ls_hydrogen_treatment    constr
_refine_ls_matrix_type           full
_refine_ls_number_parameters     776
_refine_ls_number_reflns         8587
_refine_ls_number_restraints     1185
_refine_ls_R_factor_all          0.0871
_refine_ls_R_factor_gt           0.0732
_refine_ls_restrained_S_all      2.556
_refine_ls_shift/su_max          0.000
_refine_ls_shift/su_mean         0.000
_refine_ls_structure_factor_coef Fsqd
_refine_ls_weighting_details     
'w=1/[\s^2^(Fo^2^)+(0.0526P)^2^+31.2799P] where P=(Fo^2^+2Fc^2^)/3'
_refine_ls_weighting_scheme      calc
_refine_ls_wR_factor_gt          0.1913
_refine_ls_wR_factor_ref         0.1998
_refine_special_details          ?
_olex2_refinement_description    
;
1. Fixed Uiso
 At 1.2 times of:
  All C(H) groups
2. Restrained distances
 C51A-C46A \\sim C51A-C50A \\sim C55A-C50A \\sim C55A-C54A \\sim C54A-C53A
\\sim C53A-C52A \\sim C52A-
 C49A \\sim C50A-C49A \\sim C49A-C48A \\sim C48A-C45A \\sim C46A-C45A
 with sigma of 0.02
 C41-C45A \\sim C45A-C49A
 with sigma of 0.02
 C57-C46A \\sim C57-C50A
 with sigma of 0.02
 Se2A-N47A \\sim Se2A-N44A
 with sigma of 0.02
 N47A-C46A \\sim N44A-C45A
 with sigma of 0.02
3. Restrained planarity
 Se2A, N44A, C45A, C46A, N47A, C51A, C50A, C49A, C48A, C52A, C54A, C53A, C55A
 with sigma of 0.1
4. Rigid bond restraints
 All non-hydrogen atoms
 with sigma for 1-2 distances of 0.02 and sigma for 1-3 distances of 0.04
5. Uiso/Uaniso restraints and constraints
All non-hydrogen atoms have similar U: within 2A with sigma of 0.01 and sigma
for terminal atoms of 0.02 within 2A
6. Others
 Sof(C51A)=Sof(C46A)=Sof(C45A)=Sof(C48A)=Sof(C49A)=Sof(C50A)=Sof(C55A)=
 Sof(H55A)=Sof(C53A)=Sof(H53A)=Sof(C54A)=Sof(H54A)=Sof(C52A)=Sof(H52A)=
 Sof(N47A)=Sof(Se2A)=Sof(N44A)=1-FVAR(1)
 Sof(Se2)=Sof(N44)=Sof(C45)=Sof(C46)=Sof(N47)=Sof(C48)=Sof(C51)=Sof(C52)=
 Sof(H52)=Sof(C49)=Sof(C50)=Sof(C55)=Sof(H55)=Sof(C54)=Sof(H54)=Sof(C53)=
 Sof(H53)=FVAR(1)
 Fixed Sof: O9(0.5)
7.a Aromatic/amide H refined with riding coordinates:
 C3(H3), C4(H4), C6(H6), C7(H7), C11(H11), C12(H12), C15(H15), C16(H16),
 C17(H17), C18(H18), C20(H20), C21(H21), C30(H30), C31(H31), C32(H32), C33(H33),
  C34(H34), C35(H35), C37(H37), C38(H38), C39(H39), C40(H40), C42(H42),
 C43(H43), C52(H52), C55(H55), C54(H54), C53(H53), C56(H56), C58(H58), C59(H59),
  C60(H60), C55A(H55A), C53A(H53A), C54A(H54A), C52A(H52A)
7.b Fitted hexagon refined as free rotating group:
 C52(C49,C50,C55,C54,C53)
7.c Naphthalene refined as free rotating group:
 C51A(C46A,C45A,C48A,C49A,C50A,C55A,C53A,C54A,C52A)
;
_atom_sites_solution_hydrogens   geom
_atom_sites_solution_primary     dual
_atom_sites_solution_secondary   ?
loop_
_atom_site_label
_atom_site_type_symbol
_atom_site_fract_x
_atom_site_fract_y
_atom_site_fract_z
_atom_site_U_iso_or_equiv
_atom_site_adp_type
_atom_site_occupancy
_atom_site_site_symmetry_order
_atom_site_calc_flag
_atom_site_refinement_flags_posn
_atom_site_refinement_flags_adp
_atom_site_refinement_flags_occupancy
_atom_site_disorder_assembly
_atom_site_disorder_group
Se1 Se 0.52626(10) -0.24421(7) 0.39589(6) 0.0412(3) Uani 1 1 d . U . . .
Se2 Se 1.00058(13) 0.80394(8) 0.35354(10) 0.0438(4) Uani 0.837(4) 1 d . U P A 1
Zn1 Zn 0.74049(8) -0.09414(5) -0.10198(5) 0.0152(2) Uani 1 1 d . U . . .
Zn2 Zn 0.78551(8) 0.63495(6) -0.12669(5) 0.0157(2) Uani 1 1 d . U . . .
O1 O 0.6151(4) 0.7121(3) -0.1302(3) 0.0252(10) Uani 1 1 d . U . . .
O2 O 0.5696(4) 0.8544(3) -0.0899(3) 0.0209(10) Uani 1 1 d . U . . .
O3 O -0.0374(5) 0.6720(3) -0.1224(3) 0.0258(10) Uani 1 1 d . U . . .
O4 O -0.0916(4) 0.8178(3) -0.0956(3) 0.0262(11) Uani 1 1 d . U . . .
O5 O 0.6684(5) 0.0399(3) -0.1166(3) 0.0235(10) Uani 1 1 d . U . . .
O6 O 0.8802(5) 0.0308(4) -0.1181(4) 0.0367(13) Uani 1 1 d . U . . .
O7 O 0.8022(5) 0.5028(3) -0.1304(3) 0.0299(11) Uani 1 1 d . U . . .
O8 O 0.6082(7) 0.5060(4) -0.1887(5) 0.0556(19) Uani 1 1 d . U . . .
N1 N 0.7358(5) -0.0793(4) 0.0341(3) 0.0171(10) Uani 1 1 d . U . . .
N2 N 0.7339(6) -0.1005(4) 0.7590(4) 0.0248(12) Uani 1 1 d . U . . .
N3 N 0.7815(6) 0.6253(4) 0.0113(4) 0.0225(11) Uani 1 1 d . U . . .
N4 N 0.8054(6) 0.6454(4) 0.7351(4) 0.0279(13) Uani 1 1 d . U . . .
C1 C 0.5373(6) 0.7802(4) -0.1086(4) 0.0180(12) Uani 1 1 d . U . . .
C2 C 0.3955(6) 0.7727(4) -0.1077(4) 0.0183(12) Uani 1 1 d . U . . .
C3 C 0.3024(6) 0.8451(5) -0.0858(4) 0.0209(13) Uani 1 1 d . U . . .
H3 H 0.328791 0.900148 -0.070186 0.025 Uiso 1 1 calc R U . . .
C4 C 0.1707(6) 0.8382(5) -0.0864(4) 0.0210(13) Uani 1 1 d . U . . .
H4 H 0.107814 0.888309 -0.071317 0.025 Uiso 1 1 calc R U . . .
C5 C 0.1315(6) 0.7582(4) -0.1089(4) 0.0185(12) Uani 1 1 d . U . . .
C6 C 0.2250(7) 0.6848(5) -0.1286(5) 0.0296(15) Uani 1 1 d . U . . .
H6 H 0.198793 0.628850 -0.141650 0.036 Uiso 1 1 calc R U . . .
C7 C 0.3548(7) 0.6923(5) -0.1295(5) 0.0263(14) Uani 1 1 d . U . . .
H7 H 0.417376 0.642161 -0.145101 0.032 Uiso 1 1 calc R U . . .
C8 C -0.0105(6) 0.7490(4) -0.1092(4) 0.0181(12) Uani 1 1 d . U . . .
C9 C 0.7072(8) 0.4667(5) -0.1558(5) 0.0312(15) Uani 1 1 d . U . . .
C10 C 0.7231(7) 0.3650(5) -0.1463(5) 0.0297(15) Uani 1 1 d . U . . .
C11 C 0.8420(8) 0.3162(5) -0.1260(5) 0.0329(16) Uani 1 1 d . U . . .
H11 H 0.913390 0.346735 -0.115847 0.039 Uiso 1 1 calc R U . . .
C12 C 0.8573(8) 0.2223(5) -0.1205(6) 0.0320(16) Uani 1 1 d . U . . .
H12 H 0.940127 0.189197 -0.108891 0.038 Uiso 1 1 calc R U . . .
C13 C 0.7534(7) 0.1770(5) -0.1318(5) 0.0256(14) Uani 1 1 d . U . . .
C14 C 0.7713(6) 0.0752(4) -0.1219(4) 0.0203(13) Uani 1 1 d . U . . .
C15 C 0.6359(8) 0.2257(6) -0.1510(6) 0.0402(18) Uani 1 1 d . U . . .
H15 H 0.564016 0.195021 -0.159229 0.048 Uiso 1 1 calc R U . . .
C16 C 0.6194(9) 0.3194(6) -0.1587(7) 0.0438(19) Uani 1 1 d . U . . .
H16 H 0.537066 0.351934 -0.172451 0.053 Uiso 1 1 calc R U . . .
C17 C 0.6213(6) -0.0720(4) 0.0772(4) 0.0190(12) Uani 1 1 d . U . . .
H17 H 0.545094 -0.073645 0.046233 0.023 Uiso 1 1 calc R U . . .
C18 C 0.6084(6) -0.0622(5) 0.1637(4) 0.0207(13) Uani 1 1 d . U . . .
H18 H 0.525378 -0.059779 0.191402 0.025 Uiso 1 1 calc R U . . .
C19 C 0.7173(7) -0.0559(5) 0.2106(4) 0.0207(13) Uani 1 1 d . U . . .
C20 C 0.8351(7) -0.0592(5) 0.1658(4) 0.0223(13) Uani 1 1 d . U . . .
H20 H 0.912049 -0.054238 0.194901 0.027 Uiso 1 1 calc R U . . .
C21 C 0.8401(6) -0.0697(4) 0.0780(4) 0.0198(13) Uani 1 1 d . U . . .
H21 H 0.921098 -0.070018 0.048131 0.024 Uiso 1 1 calc R U . . .
N22 N 0.5899(6) -0.1800(5) 0.3131(4) 0.0309(13) Uani 1 1 d . U . . .
C23 C 0.6452(7) -0.1170(5) 0.3506(5) 0.0259(14) Uani 1 1 d . U . . .
C24 C 0.6422(7) -0.1202(5) 0.4435(5) 0.0279(14) Uani 1 1 d . U . . .
N25 N 0.5824(7) -0.1852(5) 0.4801(4) 0.0347(14) Uani 1 1 d . U . . .
C26 C 0.7066(7) -0.0508(5) 0.3050(4) 0.0238(13) Uani 1 1 d . U . . .
C27 C 0.7503(7) 0.0163(5) 0.3501(4) 0.0256(14) Uani 1 1 d . U . . .
C28 C 0.7471(7) 0.0125(5) 0.4433(4) 0.0255(14) Uani 1 1 d . U . . .
C29 C 0.7010(7) -0.0579(5) 0.4890(4) 0.0265(14) Uani 1 1 d . U . . .
C30 C 0.7910(8) 0.0939(5) 0.3097(5) 0.0304(15) Uani 1 1 d . U . . .
H30 H 0.794838 0.097534 0.249391 0.037 Uiso 1 1 calc R U . . .
C31 C 0.8244(9) 0.1626(6) 0.3540(6) 0.0376(17) Uani 1 1 d . U . . .
H31 H 0.850195 0.213369 0.324507 0.045 Uiso 1 1 calc R U . . .
C32 C 0.8212(9) 0.1596(6) 0.4426(6) 0.0391(17) Uani 1 1 d . U . . .
H32 H 0.843814 0.208693 0.472842 0.047 Uiso 1 1 calc R U . . .
C33 C 0.7863(8) 0.0877(6) 0.4858(5) 0.0360(17) Uani 1 1 d . U . . .
H33 H 0.787640 0.086467 0.546108 0.043 Uiso 1 1 calc R U . . .
C34 C 0.6201(7) -0.0960(5) 0.7212(5) 0.0269(14) Uani 1 1 d . U . . .
H34 H 0.545111 -0.102598 0.755559 0.032 Uiso 1 1 calc R U . . .
C35 C 0.6061(7) -0.0823(5) 0.6353(5) 0.0276(15) Uani 1 1 d . U . . .
H35 H 0.523121 -0.080966 0.611663 0.033 Uiso 1 1 calc R U . . .
C36 C 0.7122(7) -0.0704(5) 0.5828(4) 0.0261(14) Uani 1 1 d . U . . .
C37 C 0.8305(8) -0.0769(6) 0.6221(5) 0.0353(17) Uani 1 1 d . U . . .
H37 H 0.907298 -0.071672 0.589025 0.042 Uiso 1 1 calc R U . . .
C38 C 0.8373(8) -0.0910(6) 0.7088(5) 0.0324(16) Uani 1 1 d . U . . .
H38 H 0.919371 -0.094046 0.734061 0.039 Uiso 1 1 calc R U . . .
C39 C 0.8478(7) 0.5536(5) 0.0500(5) 0.0265(14) Uani 1 1 d . U . . .
H39 H 0.886179 0.504553 0.016064 0.032 Uiso 1 1 calc R U . . .
C40 C 0.8632(7) 0.5470(5) 0.1363(5) 0.0269(14) Uani 1 1 d . U . . .
H40 H 0.912645 0.494955 0.160696 0.032 Uiso 1 1 calc R U . . .
C41 C 0.8058(7) 0.6172(5) 0.1878(4) 0.0256(13) Uani 1 1 d D U . . .
C42 C 0.7383(8) 0.6930(5) 0.1473(5) 0.0325(16) Uani 1 1 d . U . . .
H42 H 0.699474 0.743286 0.179409 0.039 Uiso 1 1 calc R U . . .
C43 C 0.7285(8) 0.6940(5) 0.0602(5) 0.0308(15) Uani 1 1 d . U . . .
H43 H 0.681976 0.745852 0.033526 0.037 Uiso 1 1 calc R U . . .
N44 N 0.9353(11) 0.7399(7) 0.2774(6) 0.0328(15) Uani 0.837(4) 1 d . U P A 1
C45 C 0.8791(11) 0.6767(7) 0.3225(6) 0.0272(15) Uani 0.837(4) 1 d . U P A 1
C46 C 0.8852(11) 0.6788(7) 0.4138(6) 0.0277(15) Uani 0.837(4) 1 d . U P A 1
N47 N 0.9458(12) 0.7457(7) 0.4441(6) 0.0377(16) Uani 0.837(4) 1 d . U P A 1
C48 C 0.8142(12) 0.6131(8) 0.2815(6) 0.0270(15) Uani 0.837(4) 1 d . U P A 1
C51 C 0.8275(12) 0.6155(8) 0.4666(6) 0.0296(16) Uani 0.837(4) 1 d . U P A 1
C52 C 0.7015(11) 0.4848(6) 0.2982(3) 0.044(2) Uani 0.837(4) 1 d G U P A 1
H52 H 0.693517 0.485783 0.238235 0.053 Uiso 0.837(4) 1 calc R U P A 1
C49 C 0.7611(9) 0.5497(5) 0.3363(4) 0.0343(16) Uani 0.837(4) 1 d G U P A 1
C50 C 0.7728(8) 0.5483(5) 0.4239(4) 0.0333(16) Uani 0.837(4) 1 d G U P A 1
C55 C 0.7249(10) 0.4819(6) 0.4735(3) 0.044(2) Uani 0.837(4) 1 d G U P A 1
H55 H 0.732943 0.480887 0.533471 0.053 Uiso 0.837(4) 1 calc R U P A 1
C54 C 0.6653(9) 0.4169(5) 0.4355(4) 0.048(2) Uani 0.837(4) 1 d G U P A 1
H54 H 0.632623 0.371536 0.469348 0.058 Uiso 0.837(4) 1 calc R U P A 1
C53 C 0.6536(10) 0.4184(5) 0.3478(5) 0.049(2) Uani 0.837(4) 1 d G U P A 1
H53 H 0.612908 0.373982 0.321730 0.059 Uiso 0.837(4) 1 calc R U P A 1
C56 C 0.7037(8) 0.6396(6) 0.6025(5) 0.0335(16) Uani 1 1 d . U . . .
H56 H 0.625634 0.642720 0.572544 0.040 Uiso 1 1 calc R U . . .
C57 C 0.8230(8) 0.6251(5) 0.5585(5) 0.0301(14) Uani 1 1 d D U . . .
C58 C 0.9330(8) 0.6232(6) 0.6058(5) 0.0376(17) Uani 1 1 d . U . . .
H58 H 1.016624 0.614788 0.578488 0.045 Uiso 1 1 calc R U . . .
C59 C 0.9206(8) 0.6334(6) 0.6925(5) 0.0349(17) Uani 1 1 d . U . . .
H59 H 0.997239 0.631948 0.723702 0.042 Uiso 1 1 calc R U . . .
C60 C 0.6982(8) 0.6495(6) 0.6894(5) 0.0304(15) Uani 1 1 d . U . . .
H60 H 0.615582 0.659662 0.717932 0.036 Uiso 1 1 calc R U . . .
O9 O 0.611(2) 0.4120(14) -0.3503(12) 0.095(7) Uani 0.5 1 d . . P . .
C51A C 0.831(4) 0.617(2) 0.4557(15) 0.031(3) Uani 0.163(4) 1 d DG U P A 2
C46A C 0.774(3) 0.5518(16) 0.4162(14) 0.036(2) Uani 0.163(4) 1 d DG U P A 2
C45A C 0.773(3) 0.5503(18) 0.3281(14) 0.034(2) Uani 0.163(4) 1 d DG U P A 2
C48A C 0.827(5) 0.614(3) 0.2794(15) 0.029(3) Uani 0.163(4) 1 d DG U P A 2
C49A C 0.884(3) 0.680(2) 0.3189(18) 0.029(2) Uani 0.163(4) 1 d DG U P A 2
C50A C 0.885(3) 0.6816(19) 0.4071(18) 0.031(2) Uani 0.163(4) 1 d DG U P A 2
C55A C 0.942(5) 0.747(3) 0.447(2) 0.037(3) Uani 0.163(4) 1 d DG U P A 2
[truncated: 96,659 more chars]
